# Supplementary material for: Ethnic Accommodation and the Backlash From Dominant Groups
Source: J Conflict Resolut. 2025 May 22;70(2-3):359–86. doi: 10.1177/00220027251343836 (PMC12782309; doi:10.1177/00220027251343836)
Supplement: Supplemental Material - Ethnic Accommodation and the Backlash From Dominant Groups [file sj-zip-3-jcr-10.1177_00220027251343836.zip]

Archive with 134 entries (127 files):
- data/
- data/accommodation_backlash_maindata.csv
- accommodation_backlash_script.R
- data/accommodation_backlash_surveydata.csv
- figures/margins/
- figures/margins/app1.1_reverse_analysis_plot.pdf
- figures/margins/app1.1_reverse_analysis_plot.png
- tables/results/
- tables/results/app1.1_reverse.html
- tables/results/app1.1_reverse.tex
- figures/sensitivity/
- figures/sensitivity/app1.2a_sens_m1a_3.png
- figures/sensitivity/app1.2b_sens_m2a_3_group.png
- tables/results/app1.3_1.4_endo.html
- tables/results/app1.3_1.4_endo.tex
- figures/margins/app1.3_fect_plot.pdf
- figures/margins/app1.3_fect_plot.png
- tables/results/app1.3_results_fect.tex
- figures/margins/app1.4_subsamples.pdf
- figures/margins/app1.4_subsamples.png
- tables/results/app2.1_controls_shift.html
- figures/margins/app2.1_controls_shift.pdf
- figures/margins/app2.1_controls_shift.png
- tables/results/app2.1_controls_shift.tex
- tables/results/app2.2_protest_psi.html
- figures/margins/app2.2_protest_psi.pdf
- figures/margins/app2.2_protest_psi.png
- tables/results/app2.2_protest_psi.tex
- tables/results/app2.3_minviol.html
- figures/margins/app2.3_minviol.pdf
- figures/margins/app2.3_minviol.png
- tables/results/app2.3_minviol.tex
- tables/results/app2.4_conch.html
- figures/margins/app2.4_conch.pdf
- figures/margins/app2.4_conch.png
- tables/results/app2.4_conch.tex
- tables/results/app2.4_concv.html
- figures/margins/app2.4_concv.pdf
- figures/margins/app2.4_concv.png
- tables/results/app2.4_concv.tex
- tables/results/app3.1_bwd.html
- figures/margins/app3.1_bwd.pdf
- figures/margins/app3.1_bwd.png
- tables/results/app3.1_bwd.tex
- tables/results/app3.1_dummy.html
- figures/margins/app3.1_dummy.pdf
- figures/margins/app3.1_dummy.png
- tables/results/app3.1_dummy.tex
- tables/results/app3.1_ldnp.html
- figures/margins/app3.1_ldnp.pdf
- figures/margins/app3.1_ldnp.png
- tables/results/app3.1_ldnp.tex
- tables/results/app3.1_tw12.html
- figures/margins/app3.1_tw12.pdf
- figures/margins/app3.1_tw12.png
- tables/results/app3.1_tw12.tex
- tables/results/app3.1_tw1.html
- figures/margins/app3.1_tw1.pdf
- figures/margins/app3.1_tw1.png
- tables/results/app3.1_tw1.tex
- tables/results/app3.1_tw2.html
- figures/margins/app3.1_tw2.pdf
- figures/margins/app3.1_tw2.png
- tables/results/app3.1_tw2.tex
- tables/results/app3.1_tw6.html
- figures/margins/app3.1_tw6.pdf
- figures/margins/app3.1_tw6.png
- tables/results/app3.1_tw6.tex
- tables/results/app3.1_wald_interaction.csv
- tables/results/app3.2_major.html
- figures/margins/app3.2_major.pdf
- figures/margins/app3.2_major.png
- tables/results/app3.2_major.tex
- tables/results/app3.2_non_violent.html
- figures/margins/app3.2_non_violent.pdf
- figures/margins/app3.2_non_violent.png
- tables/results/app3.2_non_violent.tex
- tables/results/app3.2_violent.html
- figures/margins/app3.2_violent.pdf
- figures/margins/app3.2_violent.png
- tables/results/app3.2_violent.tex
- tables/results/app3.3_democracies.html
- figures/margins/app3.3_democracies.pdf
- figures/margins/app3.3_democracies.png
- tables/results/app3.3_democracies.tex
- tables/results/app3.3_plurality.html
- figures/margins/app3.3_plurality.pdf
- figures/margins/app3.3_plurality.png
- tables/results/app3.3_plurality.tex
- tables/results/app3.3_sc_last12.html
- figures/margins/app3.3_sc_last12.pdf
- figures/margins/app3.3_sc_last12.png
- tables/results/app3.3_sc_last12.tex
- tables/results/app3.4_ac1.html
- figures/margins/app3.4_ac1.pdf
- figures/margins/app3.4_ac1.png
- tables/results/app3.4_ac1.tex
- tables/results/app3.4_ac2.html
- figures/margins/app3.4_ac2.pdf
- figures/margins/app3.4_ac2.png
- tables/results/app3.4_ac2.tex
- tables/results/app3.4_ac3.html
- figures/margins/app3.4_ac3.pdf
- figures/margins/app3.4_ac3.png
- tables/results/app3.4_ac3.tex
- tables/results/app3.5_cylevel.html
- figures/margins/app3.5_cylevel.pdf
- figures/margins/app3.5_cylevel.png
- tables/results/app3.5_cylevel.tex
- tables/results/app3.5_logit.html
- figures/margins/app3.5_logit.pdf
- figures/margins/app3.5_logit.png
- tables/results/app3.5_logit.tex
- tables/results/app3.5_ols.html
- figures/margins/app3.5_ols.pdf
- figures/margins/app3.5_ols.png
- tables/results/app3.5_ols.tex
- figures/margins/app4_ind_me_main_plot.png
- tables/results/app4_indresults.html
- tables/results/app4_indresults.tex
- functions/
- functions/backlash_functions.R
- figures/descriptives/
- figures/descriptives/concessions.pdf
- figures/descriptives/concessions.png
- tables/descriptives/
- tables/descriptives/descriptive_stats.html
- tables/descriptives/descriptive_stats.tex
- tables/results/main.html
- figures/margins/main.pdf
- figures/margins/main.png
- tables/results/main.tex
- figures/descriptives/mobilization.pdf
- figures/descriptives/mobilization.png
