# Supplementary material for: Ethnic Accommodation and the Backlash From Dominant Groups
Source: J Conflict Resolut. 2025 May 22;70(2-3):359–86. doi: 10.1177/00220027251343836 (PMC12782309; doi:10.1177/00220027251343836)
Supplement: Supplemental Material - Ethnic Accommodation and the Backlash From Dominant Groups [file sj-zip-3-jcr-10.1177_00220027251343836.zip › data/accommodation_backlash_maindata.csv]

	cowcode	gwgroupid	year	month	year_month	protest_sample	backlash_no	protest4_no	protest4_psi1_no	viol_communal_no	backlash_major_no	backlash_violent_no	backlash_nonviolent_no	backlash	ld60_d13_backlash_no	ld60_d13_nsc_viol_civil_no	ld60_d13_nsc_protest2_no	conc_sum_close3	conc_sum_symbolic_close3	conc_sum_nonsymbolic_close3	conc_h_sum_close3	conc_h_sum_symbolic_close3	conc_h_sum_nonsymbolic_close3	conc_v_sum_close3	conc_v_sum_symbolic_close3	conc_v_sum_nonsymbolic_close3	conc_sum_close1	conc_sum_symbolic_close1	conc_sum_nonsymbolic_close1	conc_sum_close2	conc_sum_symbolic_close2	conc_sum_nonsymbolic_close2	conc_sum_close6	conc_sum_symbolic_close6	conc_sum_nonsymbolic_close6	conc_sum_close12	conc_sum_symbolic_close12	conc_sum_nonsymbolic_close12	conc_close3	conc_symbolic_close3	conc_nonsymbolic_close3	conc_sum_bwd_close3	conc_sum_bwd_symbolic_close3	conc_sum_bwd_nonsymbolic_close3	conc_sum	conc_h_sum	conc_v_sum	conc_sum_symbolic	conc_sum_nonsymbolic
1	100	10001000	1989	1	13	0	0	0	0	0	0	0	0	0	NA	NA	NA	0	0	0	0	0	0	0	0	0	0	0	0	0	0	0	0	0	0	0	0	0	0	0	0	0	0	0	0	0	0	0	0
2	100	10001000	1989	2	14	0	0	0	0	0	0	0	0	0	NA	NA	NA	0	0	0	0	0	0	0	0	0	0	0	0	0	0	0	0	0	0	0	0	0	0	0	0	0	0	0	0	0	0	0	0
3	100	10001000	1989	3	15	0	0	0	0	0	0	0	0	0	NA	NA	NA	0	0	0	0	0	0	0	0	0	0	0	0	0	0	0	0	0	0	0	0	0	0	0	0	0	0	0	0	0	0	0	0
4	100	10001000	1989	4	16	0	0	0	0	0	0	0	0	0	NA	NA	NA	0	0	0	0	0	0	0	0	0	0	0	0	0	0	0	0	0	0	0	0	0	0	0	0	0	0	0	0	0	0	0	0
5	100	10001000	1989	5	17	0	0	0	0	0	0	0	0	0	NA	NA	NA	0	0	0	0	0	0	0	0	0	0	0	0	0	0	0	0	0	0	0	0	0	0	0	0	0	0	0	0	0	0	0	0
6	100	10001000	1989	6	18	0	0	0	0	0	0	0	0	0	NA	NA	NA	0	0	0	0	0	0	0	0	0	0	0	0	0	0	0	0	0	0	0	0	0	0	0	0	0	0	0	0	0	0	0	0
7	100	10001000	1989	7	19	0	0	0	0	0	0	0	0	0	NA	NA	NA	0	0	0	0	0	0	0	0	0	0	0	0	0	0	0	0	0	0	0	0	0	0	0	0	0	0	0	0	0	0	0	0
8	100	10001000	1989	8	20	0	0	0	0	0	0	0	0	0	NA	NA	NA	0	0	0	0	0	0	0	0	0	0	0	0	0	0	0	0	0	0	0	0	0	0	0	0	0	0	0	0	0	0	0	0
9	100	10001000	1989	9	21	0	0	0	0	0	0	0	0	0	NA	NA	NA	0	0	0	0	0	0	0	0	0	0	0	0	0	0	0	0	0	0	0	0	0	0	0	0	0	0	0	0	0	0	0	0
10	100	10001000	1989	10	22	0	0	0	0	0	0	0	0	0	NA	NA	NA	0	0	0	0	0	0	0	0	0	0	0	0	0	0	0	0	0	0	0	0	0	0	0	0	0	0	0	0	0	0	0	0
11	100	10001000	1989	11	23	0	0	0	0	0	0	0	0	0	NA	NA	NA	0	0	0	0	0	0	0	0	0	0	0	0	0	0	0	0	0	0	0	0	0	0	0	0	0	0	0	0	0	0	0	0
12	100	10001000	1989	12	24	0	0	0	0	0	0	0	0	0	NA	NA	NA	0	0	0	0	0	0	0	0	0	0	0	0	0	0	0	0	0	0	0	0	0	0	0	0	0	0	0	0	0	0	0	0
13	100	10001000	1990	1	25	1	0	0	0	0	0	0	0	0	NA	NA	NA	0	0	0	0	0	0	0	0	0	0	0	0	0	0	0	0	0	0	0	0	0	0	0	0	0	0	0	0	0	0	0	0
14	100	10001000	1990	2	26	1	2	2	0	0	2	0	2	1	NA	NA	NA	0	0	0	0	0	0	0	0	0	0	0	0	0	0	0	0	0	0	0	0	0	0	0	0	0	0	0	0	0	0	0	0
15	100	10001000	1990	3	27	1	0	0	0	0	0	0	0	0	NA	NA	NA	0	0	0	0	0	0	0	0	0	0	0	0	0	0	0	0	0	0	0	0	0	0	0	0	0	0	0	0	0	0	0	0
16	100	10001000	1990	4	28	1	1	1	0	0	1	0	1	1	NA	NA	NA	0	0	0	0	0	0	0	0	0	0	0	0	0	0	0	0	0	0	0	0	0	0	0	0	0	0	0	0	0	0	0	0
17	100	10001000	1990	5	29	1	0	0	0	0	0	0	0	0	NA	NA	NA	0	0	0	0	0	0	0	0	0	0	0	0	0	0	0	0	0	0	0	0	0	0	0	0	0	0	0	0	0	0	0	0
18	100	10001000	1990	6	30	1	0	0	0	0	0	0	0	0	NA	NA	NA	0	0	0	0	0	0	0	0	0	0	0	0	0	0	0	0	0	0	0	0	0	0	0	0	0	0	0	0	0	0	0	0
19	100	10001000	1990	7	31	1	0	0	0	0	0	0	0	0	NA	NA	NA	0	0	0	0	0	0	0	0	0	0	0	0	0	0	0	0	0	0	0	0	0	0	0	0	0	0	0	0	0	0	0	0
20	100	10001000	1990	8	32	1	0	0	0	0	0	0	0	0	NA	NA	NA	0	0	0	0	0	0	0	0	0	0	0	0	0	0	0	0	0	0	3	2	1	0	0	0	0	0	0	0	0	0	0	0
21	100	10001000	1990	9	33	1	2	2	0	0	2	0	2	1	NA	NA	NA	0	0	0	0	0	0	0	0	0	0	0	0	0	0	0	0	0	0	3	2	1	0	0	0	0	0	0	0	0	0	0	0
22	100	10001000	1990	10	34	1	1	1	0	0	1	0	1	1	NA	NA	NA	0	0	0	0	0	0	0	0	0	0	0	0	0	0	0	0	0	0	3	2	1	0	0	0	0	0	0	0	0	0	0	0
23	100	10001000	1990	11	35	1	0	0	0	0	0	0	0	0	NA	NA	NA	0	0	0	0	0	0	0	0	0	0	0	0	0	0	0	0	0	0	3	2	1	0	0	0	0	0	0	0	0	0	0	0
24	100	10001000	1990	12	36	1	0	0	0	0	0	0	0	0	NA	NA	NA	0	0	0	0	0	0	0	0	0	0	0	0	0	0	0	0	0	0	3	2	1	0	0	0	0	0	0	0	0	0	0	0
25	100	10001000	1991	1	37	1	0	0	0	0	0	0	0	0	NA	NA	NA	0	0	0	0	0	0	0	0	0	0	0	0	0	0	0	0	0	0	3	2	1	0	0	0	0	0	0	0	0	0	0	0
26	100	10001000	1991	2	38	1	0	0	0	0	0	0	0	0	NA	NA	NA	0	0	0	0	0	0	0	0	0	0	0	0	0	0	0	3	2	1	3	2	1	0	0	0	0	0	0	0	0	0	0	0
27	100	10001000	1991	3	39	1	0	0	0	0	0	0	0	0	NA	NA	NA	0	0	0	0	0	0	0	0	0	0	0	0	0	0	0	3	2	1	3	2	1	0	0	0	0	0	0	0	0	0	0	0
28	100	10001000	1991	4	40	1	0	0	0	0	0	0	0	0	NA	NA	NA	0	0	0	0	0	0	0	0	0	0	0	0	0	0	0	3	2	1	3	2	1	0	0	0	0	0	0	0	0	0	0	0
29	100	10001000	1991	5	41	1	0	0	0	0	0	0	0	0	NA	NA	NA	3	2	1	1	1	0	2	1	1	0	0	0	0	0	0	3	2	1	3	2	1	1	1	1	0	0	0	0	0	0	0	0
30	100	10001000	1991	6	42	1	0	0	0	0	0	0	0	0	NA	NA	NA	3	2	1	1	1	0	2	1	1	0	0	0	3	2	1	3	2	1	3	2	1	1	1	1	0	0	0	0	0	0	0	0
31	100	10001000	1991	7	43	1	0	0	0	0	0	0	0	0	NA	NA	NA	3	2	1	1	1	0	2	1	1	3	2	1	3	2	1	3	2	1	3	2	1	1	1	1	0	0	0	0	0	0	0	0
32	100	10001000	1991	8	44	1	2	2	0	0	2	0	2	1	NA	NA	NA	3	2	1	1	1	0	2	1	1	3	2	1	3	2	1	3	2	1	3	2	1	1	1	1	3	2	1	3	1	2	2	1
33	100	10001000	1991	9	45	1	1	1	0	0	1	0	1	1	NA	NA	NA	3	2	1	1	1	0	2	1	1	3	2	1	3	2	1	3	2	1	3	2	1	1	1	1	3	2	1	0	0	0	0	0
34	100	10001000	1991	10	46	1	1	1	0	0	1	0	1	1	NA	NA	NA	3	2	1	1	1	0	2	1	1	0	0	0	3	2	1	3	2	1	3	2	1	1	1	1	3	2	1	0	0	0	0	0
35	100	10001000	1991	11	47	1	1	1	0	0	1	0	1	1	NA	NA	NA	3	2	1	1	1	0	2	1	1	0	0	0	0	0	0	3	2	1	3	2	1	1	1	1	3	2	1	0	0	0	0	0
36	100	10001000	1991	12	48	1	0	0	0	0	0	0	0	0	NA	NA	NA	0	0	0	0	0	0	0	0	0	0	0	0	0	0	0	3	2	1	3	2	1	0	0	0	0	0	0	0	0	0	0	0
37	100	10001000	1992	1	49	1	0	0	0	0	0	0	0	0	NA	NA	NA	0	0	0	0	0	0	0	0	0	0	0	0	0	0	0	3	2	1	3	2	1	0	0	0	0	0	0	0	0	0	0	0
38	100	10001000	1992	2	50	1	2	2	0	0	0	0	2	1	NA	NA	NA	0	0	0	0	0	0	0	0	0	0	0	0	0	0	0	3	2	1	3	2	1	0	0	0	0	0	0	0	0	0	0	0
39	100	10001000	1992	3	51	1	0	0	0	0	0	0	0	0	NA	NA	NA	0	0	0	0	0	0	0	0	0	0	0	0	0	0	0	0	0	0	3	2	1	0	0	0	0	0	0	0	0	0	0	0
40	100	10001000	1992	4	52	1	1	1	0	0	1	0	1	1	NA	NA	NA	0	0	0	0	0	0	0	0	0	0	0	0	0	0	0	0	0	0	3	2	1	0	0	0	0	0	0	0	0	0	0	0
41	100	10001000	1992	5	53	1	0	0	0	0	0	0	0	0	NA	NA	NA	0	0	0	0	0	0	0	0	0	0	0	0	0	0	0	0	0	0	3	2	1	0	0	0	0	0	0	0	0	0	0	0
42	100	10001000	1992	6	54	1	0	0	0	0	0	0	0	0	NA	NA	NA	0	0	0	0	0	0	0	0	0	0	0	0	0	0	0	0	0	0	3	2	1	0	0	0	0	0	0	0	0	0	0	0
43	100	10001000	1992	7	55	1	0	0	0	0	0	0	0	0	NA	NA	NA	0	0	0	0	0	0	0	0	0	0	0	0	0	0	0	0	0	0	3	2	1	0	0	0	0	0	0	0	0	0	0	0
44	100	10001000	1992	8	56	1	0	0	0	0	0	0	0	0	NA	NA	NA	0	0	0	0	0	0	0	0	0	0	0	0	0	0	0	0	0	0	3	2	1	0	0	0	0	0	0	0	0	0	0	0
45	100	10001000	1992	9	57	1	1	1	0	0	0	0	1	1	NA	NA	NA	0	0	0	0	0	0	0	0	0	0	0	0	0	0	0	0	0	0	0	0	0	0	0	0	0	0	0	0	0	0	0	0
46	100	10001000	1992	10	58	1	0	0	0	0	0	0	0	0	NA	NA	NA	0	0	0	0	0	0	0	0	0	0	0	0	0	0	0	0	0	0	0	0	0	0	0	0	0	0	0	0	0	0	0	0
47	100	10001000	1992	11	59	1	0	0	0	0	0	0	0	0	NA	NA	NA	0	0	0	0	0	0	0	0	0	0	0	0	0	0	0	0	0	0	0	0	0	0	0	0	0	0	0	0	0	0	0	0
48	100	10001000	1992	12	60	1	0	0	0	0	0	0	0	0	NA	NA	NA	0	0	0	0	0	0	0	0	0	0	0	0	0	0	0	0	0	0	0	0	0	0	0	0	0	0	0	0	0	0	0	0
49	100	10001000	1993	1	61	1	0	0	0	0	0	0	0	0	NA	NA	NA	0	0	0	0	0	0	0	0	0	0	0	0	0	0	0	0	0	0	0	0	0	0	0	0	0	0	0	0	0	0	0	0
50	100	10001000	1993	2	62	1	1	1	0	0	1	0	1	1	NA	NA	NA	0	0	0	0	0	0	0	0	0	0	0	0	0	0	0	0	0	0	0	0	0	0	0	0	0	0	0	0	0	0	0	0
51	100	10001000	1993	3	63	1	1	1	0	0	1	0	1	1	NA	NA	NA	0	0	0	0	0	0	0	0	0	0	0	0	0	0	0	0	0	0	0	0	0	0	0	0	0	0	0	0	0	0	0	0
52	100	10001000	1993	4	64	1	0	0	0	0	0	0	0	0	NA	NA	NA	0	0	0	0	0	0	0	0	0	0	0	0	0	0	0	0	0	0	0	0	0	0	0	0	0	0	0	0	0	0	0	0
53	100	10001000	1993	5	65	1	2	2	0	0	2	0	2	1	NA	NA	NA	0	0	0	0	0	0	0	0	0	0	0	0	0	0	0	0	0	0	0	0	0	0	0	0	0	0	0	0	0	0	0	0
54	100	10001000	1993	6	66	1	0	0	0	0	0	0	0	0	NA	NA	NA	0	0	0	0	0	0	0	0	0	0	0	0	0	0	0	0	0	0	0	0	0	0	0	0	0	0	0	0	0	0	0	0
55	100	10001000	1993	7	67	1	0	0	0	0	0	0	0	0	NA	NA	NA	0	0	0	0	0	0	0	0	0	0	0	0	0	0	0	0	0	0	0	0	0	0	0	0	0	0	0	0	0	0	0	0
56	100	10001000	1993	8	68	1	0	0	0	0	0	0	0	0	NA	NA	NA	0	0	0	0	0	0	0	0	0	0	0	0	0	0	0	0	0	0	0	0	0	0	0	0	0	0	0	0	0	0	0	0
57	100	10001000	1993	9	69	1	1	1	0	0	1	0	1	1	NA	NA	NA	0	0	0	0	0	0	0	0	0	0	0	0	0	0	0	0	0	0	0	0	0	0	0	0	0	0	0	0	0	0	0	0
58	100	10001000	1993	10	70	1	1	1	0	0	1	0	1	1	NA	NA	NA	0	0	0	0	0	0	0	0	0	0	0	0	0	0	0	0	0	0	0	0	0	0	0	0	0	0	0	0	0	0	0	0
59	100	10001000	1993	11	71	1	0	0	0	0	0	0	0	0	NA	NA	NA	0	0	0	0	0	0	0	0	0	0	0	0	0	0	0	0	0	0	0	0	0	0	0	0	0	0	0	0	0	0	0	0
60	100	10001000	1993	12	72	1	0	0	0	0	0	0	0	0	NA	NA	NA	0	0	0	0	0	0	0	0	0	0	0	0	0	0	0	0	0	0	0	0	0	0	0	0	0	0	0	0	0	0	0	0
61	100	10001000	1994	1	73	1	0	0	0	0	0	0	0	0	2.77258872223978	0	1.38629436111989	0	0	0	0	0	0	0	0	0	0	0	0	0	0	0	0	0	0	0	0	0	0	0	0	0	0	0	0	0	0	0	0
62	100	10001000	1994	2	74	1	1	1	0	0	1	0	1	1	2.77258872223978	0	1.38629436111989	0	0	0	0	0	0	0	0	0	0	0	0	0	0	0	0	0	0	0	0	0	0	0	0	0	0	0	0	0	0	0	0
63	100	10001000	1994	3	75	1	0	0	0	0	0	0	0	0	2.83321334405622	0	1.38629436111989	0	0	0	0	0	0	0	0	0	0	0	0	0	0	0	0	0	0	0	0	0	0	0	0	0	0	0	0	0	0	0	0
64	100	10001000	1994	4	76	1	0	0	0	0	0	0	0	0	2.89037175789616	0	1.38629436111989	0	0	0	0	0	0	0	0	0	0	0	0	0	0	0	0	0	0	0	0	0	0	0	0	0	0	0	0	0	0	0	0
65	100	10001000	1994	5	77	1	0	0	0	0	0	0	0	0	2.89037175789616	0	1.38629436111989	0	0	0	0	0	0	0	0	0	0	0	0	0	0	0	0	0	0	0	0	0	0	0	0	0	0	0	0	0	0	0	0
66	100	10001000	1994	6	78	1	1	1	0	0	1	0	1	1	2.99573227355399	0	1.38629436111989	0	0	0	0	0	0	0	0	0	0	0	0	0	0	0	0	0	0	0	0	0	0	0	0	0	0	0	0	0	0	0	0
67	100	10001000	1994	7	79	1	0	0	0	0	0	0	0	0	2.99573227355399	0	1.38629436111989	0	0	0	0	0	0	0	0	0	0	0	0	0	0	0	0	0	0	0	0	0	0	0	0	0	0	0	0	0	0	0	0
68	100	10001000	1994	8	80	1	0	0	0	0	0	0	0	0	2.99573227355399	0	1.38629436111989	0	0	0	0	0	0	0	0	0	0	0	0	0	0	0	0	0	0	0	0	0	0	0	0	0	0	0	0	0	0	0	0
69	100	10001000	1994	9	81	1	0	0	0	0	0	0	0	0	2.99573227355399	0	1.38629436111989	0	0	0	0	0	0	0	0	0	0	0	0	0	0	0	0	0	0	0	0	0	0	0	0	0	0	0	0	0	0	0	0
70	100	10001000	1994	10	82	1	0	0	0	0	0	0	0	0	3.04452243772342	0	1.38629436111989	0	0	0	0	0	0	0	0	0	0	0	0	0	0	0	0	0	0	0	0	0	0	0	0	0	0	0	0	0	0	0	0
71	100	10001000	1994	11	83	1	0	0	0	0	0	0	0	0	3.09104245335832	0	1.38629436111989	0	0	0	0	0	0	0	0	0	0	0	0	0	0	0	0	0	0	0	0	0	0	0	0	0	0	0	0	0	0	0	0
72	100	10001000	1994	12	84	1	3	3	0	0	3	0	3	1	3.09104245335832	0	1.38629436111989	0	0	0	0	0	0	0	0	0	0	0	0	0	0	0	0	0	0	0	0	0	0	0	0	0	0	0	0	0	0	0	0
73	100	10001000	1995	1	85	1	0	0	0	0	0	0	0	0	3.09104245335832	0	1.38629436111989	0	0	0	0	0	0	0	0	0	0	0	0	0	0	0	0	0	0	0	0	0	0	0	0	0	0	0	0	0	0	0	0
74	100	10001000	1995	2	86	1	0	0	0	0	0	0	0	0	3.09104245335832	0	1.38629436111989	0	0	0	0	0	0	0	0	0	0	0	0	0	0	0	0	0	0	0	0	0	0	0	0	0	0	0	0	0	0	0	0
75	100	10001000	1995	3	87	1	0	0	0	0	0	0	0	0	3.04452243772342	0	1.38629436111989	0	0	0	0	0	0	0	0	0	0	0	0	0	0	0	0	0	0	0	0	0	0	0	0	0	0	0	0	0	0	0	0
76	100	10001000	1995	4	88	1	0	0	0	0	0	0	0	0	3.04452243772342	0	1.38629436111989	0	0	0	0	0	0	0	0	0	0	0	0	0	0	0	0	0	0	0	0	0	0	0	0	0	0	0	0	0	0	0	0
77	100	10001000	1995	5	89	1	0	0	0	0	0	0	0	0	2.99573227355399	0	1.38629436111989	0	0	0	0	0	0	0	0	0	0	0	0	0	0	0	0	0	0	0	0	0	0	0	0	0	0	0	0	0	0	0	0
78	100	10001000	1995	6	90	1	0	0	0	0	0	0	0	0	2.99573227355399	0	1.38629436111989	0	0	0	0	0	0	0	0	0	0	0	0	0	0	0	0	0	0	0	0	0	0	0	0	0	0	0	0	0	0	0	0
79	100	10001000	1995	7	91	1	1	1	0	0	1	0	1	1	3.04452243772342	0	1.38629436111989	0	0	0	0	0	0	0	0	0	0	0	0	0	0	0	0	0	0	0	0	0	0	0	0	0	0	0	0	0	0	0	0
80	100	10001000	1995	8	92	1	0	0	0	0	0	0	0	0	3.04452243772342	0	1.38629436111989	0	0	0	0	0	0	0	0	0	0	0	0	0	0	0	0	0	0	0	0	0	0	0	0	0	0	0	0	0	0	0	0
81	100	10001000	1995	9	93	1	0	0	0	0	0	0	0	0	3.04452243772342	0	1.38629436111989	0	0	0	0	0	0	0	0	0	0	0	0	0	0	0	0	0	0	0	0	0	0	0	0	0	0	0	0	0	0	0	0
82	100	10001000	1995	10	94	1	0	0	0	0	0	0	0	0	2.94443897916644	0	1.38629436111989	0	0	0	0	0	0	0	0	0	0	0	0	0	0	0	0	0	0	0	0	0	0	0	0	0	0	0	0	0	0	0	0
83	100	10001000	1995	11	95	1	0	0	0	0	0	0	0	0	2.89037175789616	0	1.38629436111989	0	0	0	0	0	0	0	0	0	0	0	0	0	0	0	0	0	0	0	0	0	0	0	0	0	0	0	0	0	0	0	0
84	100	10001000	1995	12	96	1	1	1	0	0	1	0	1	1	2.89037175789616	0	1.38629436111989	0	0	0	0	0	0	0	0	0	0	0	0	0	0	0	0	0	0	0	0	0	0	0	0	0	0	0	0	0	0	0	0
85	100	10001000	1996	1	97	1	0	0	0	0	0	0	0	0	3.04452243772342	0	1.38629436111989	0	0	0	0	0	0	0	0	0	0	0	0	0	0	0	0	0	0	0	0	0	0	0	0	0	0	0	0	0	0	0	0
86	100	10001000	1996	2	98	1	0	0	0	0	0	0	0	0	3.04452243772342	0	1.38629436111989	0	0	0	0	0	0	0	0	0	0	0	0	0	0	0	0	0	0	0	0	0	0	0	0	0	0	0	0	0	0	0	0
87	100	10001000	1996	3	99	1	0	0	0	0	0	0	0	0	3.04452243772342	0	1.38629436111989	0	0	0	0	0	0	0	0	0	0	0	0	0	0	0	0	0	0	0	0	0	0	0	0	0	0	0	0	0	0	0	0
88	100	10001000	1996	4	100	1	0	0	0	0	0	0	0	0	3.04452243772342	0	1.38629436111989	0	0	0	0	0	0	0	0	0	0	0	0	0	0	0	0	0	0	0	0	0	0	0	0	0	0	0	0	0	0	0	0
89	100	10001000	1996	5	101	1	0	0	0	0	0	0	0	0	3.04452243772342	0	1.38629436111989	0	0	0	0	0	0	0	0	0	0	0	0	0	0	0	0	0	0	0	0	0	0	0	0	0	0	0	0	0	0	0	0
90	100	10001000	1996	6	102	1	0	0	0	0	0	0	0	0	3.04452243772342	0	1.38629436111989	0	0	0	0	0	0	0	0	0	0	0	0	0	0	0	0	0	0	0	0	0	0	0	0	0	0	0	0	0	0	0	0
91	100	10001000	1996	7	103	1	1	1	0	0	1	0	1	1	3.04452243772342	0	1.38629436111989	0	0	0	0	0	0	0	0	0	0	0	0	0	0	0	0	0	0	0	0	0	0	0	0	0	0	0	0	0	0	0	0
92	100	10001000	1996	8	104	1	2	2	0	0	2	0	2	1	3.09104245335832	0	1.38629436111989	0	0	0	0	0	0	0	0	0	0	0	0	0	0	0	0	0	0	0	0	0	0	0	0	0	0	0	0	0	0	0	0
93	100	10001000	1996	9	105	1	1	1	0	0	1	0	1	1	2.99573227355399	0	1.38629436111989	0	0	0	0	0	0	0	0	0	0	0	0	0	0	0	0	0	0	0	0	0	0	0	0	0	0	0	0	0	0	0	0
94	100	10001000	1996	10	106	1	1	1	0	0	1	0	1	1	2.94443897916644	0	1.38629436111989	0	0	0	0	0	0	0	0	0	0	0	0	0	0	0	0	0	0	0	0	0	0	0	0	0	0	0	0	0	0	0	0
95	100	10001000	1996	11	107	1	0	0	0	0	0	0	0	0	2.89037175789616	0	1.38629436111989	0	0	0	0	0	0	0	0	0	0	0	0	0	0	0	0	0	0	0	0	0	0	0	0	0	0	0	0	0	0	0	0
96	100	10001000	1996	12	108	1	1	1	0	0	1	0	1	1	2.83321334405622	0	1.38629436111989	0	0	0	0	0	0	0	0	0	0	0	0	0	0	0	0	0	0	0	0	0	0	0	0	0	0	0	0	0	0	0	0
97	100	10001000	1997	1	109	1	1	1	0	0	1	0	1	1	2.89037175789616	0	1.38629436111989	0	0	0	0	0	0	0	0	0	0	0	0	0	0	0	0	0	0	0	0	0	0	0	0	0	0	0	0	0	0	0	0
98	100	10001000	1997	2	110	1	1	1	0	0	1	0	1	1	2.89037175789616	0	1.38629436111989	0	0	0	0	0	0	0	0	0	0	0	0	0	0	0	0	0	0	0	0	0	0	0	0	0	0	0	0	0	0	0	0
99	100	10001000	1997	3	111	1	0	0	0	0	0	0	0	0	2.77258872223978	0	1.38629436111989	0	0	0	0	0	0	0	0	0	0	0	0	0	0	0	0	0	0	0	0	0	0	0	0	0	0	0	0	0	0	0	0
100	100	10001000	1997	4	112	1	1	1	0	0	1	1	0	1	2.77258872223978	0	1.38629436111989	0	0	0	0	0	0	0	0	0	0	0	0	0	0	0	0	0	0	0	0	0	0	0	0	0	0	0	0	0	0	0	0
101	100	10001000	1997	5	113	1	0	0	0	0	0	0	0	0	2.70805020110221	0	1.38629436111989	0	0	0	0	0	0	0	0	0	0	0	0	0	0	0	0	0	0	0	0	0	0	0	0	0	0	0	0	0	0	0	0
102	100	10001000	1997	6	114	1	2	2	0	0	2	0	2	1	2.70805020110221	0	1.38629436111989	0	0	0	0	0	0	0	0	0	0	0	0	0	0	0	0	0	0	0	0	0	0	0	0	0	0	0	0	0	0	0	0
103	100	10001000	1997	7	115	1	1	1	0	0	0	0	1	1	2.70805020110221	0	1.38629436111989	0	0	0	0	0	0	0	0	0	0	0	0	0	0	0	0	0	0	0	0	0	0	0	0	0	0	0	0	0	0	0	0
104	100	10001000	1997	8	116	1	3	3	0	0	3	0	3	1	2.77258872223978	0	1.38629436111989	0	0	0	0	0	0	0	0	0	0	0	0	0	0	0	0	0	0	0	0	0	0	0	0	0	0	0	0	0	0	0	0
105	100	10001000	1997	9	117	1	1	1	0	0	1	0	1	1	2.89037175789616	0	1.38629436111989	0	0	0	0	0	0	0	0	0	0	0	0	0	0	0	0	0	0	0	0	0	0	0	0	0	0	0	0	0	0	0	0
106	100	10001000	1997	10	118	1	1	1	0	0	1	0	1	1	2.89037175789616	0	1.38629436111989	0	0	0	0	0	0	0	0	0	0	0	0	0	0	0	0	0	0	0	0	0	0	0	0	0	0	0	0	0	0	0	0
107	100	10001000	1997	11	119	1	0	0	0	0	0	0	0	0	2.94443897916644	0	1.09861228866811	0	0	0	0	0	0	0	0	0	0	0	0	0	0	0	0	0	0	0	0	0	0	0	0	0	0	0	0	0	0	0	0
108	100	10001000	1997	12	120	1	1	1	0	0	1	1	0	1	2.94443897916644	0	0.693147180559945	0	0	0	0	0	0	0	0	0	0	0	0	0	0	0	0	0	0	0	0	0	0	0	0	0	0	0	0	0	0	0	0
109	100	10001000	1998	1	121	1	2	2	0	0	2	0	2	1	2.99573227355399	0	0	0	0	0	0	0	0	0	0	0	0	0	0	0	0	0	0	0	0	0	0	0	0	0	0	0	0	0	0	0	0	0	0
110	100	10001000	1998	2	122	1	0	0	0	0	0	0	0	0	3.04452243772342	0	0	0	0	0	0	0	0	0	0	0	0	0	0	0	0	0	0	0	0	0	0	0	0	0	0	0	0	0	0	0	0	0	0
111	100	10001000	1998	3	123	1	0	0	0	0	0	0	0	0	3.04452243772342	0	0	0	0	0	0	0	0	0	0	0	0	0	0	0	0	0	0	0	0	0	0	0	0	0	0	0	0	0	0	0	0	0	0
112	100	10001000	1998	4	124	1	0	0	0	0	0	0	0	0	2.99573227355399	0	0	0	0	0	0	0	0	0	0	0	0	0	0	0	0	0	0	0	0	0	0	0	0	0	0	0	0	0	0	0	0	0	0
113	100	10001000	1998	5	125	1	0	0	0	0	0	0	0	0	3.04452243772342	0	0	0	0	0	0	0	0	0	0	0	0	0	0	0	0	0	0	0	0	0	0	0	0	0	0	0	0	0	0	0	0	0	0
114	100	10001000	1998	6	126	1	0	0	0	0	0	0	0	0	2.94443897916644	0	0	0	0	0	0	0	0	0	0	0	0	0	0	0	0	0	0	0	0	0	0	0	0	0	0	0	0	0	0	0	0	0	0
115	100	10001000	1998	7	127	1	0	0	0	0	0	0	0	0	3.04452243772342	0	0	0	0	0	0	0	0	0	0	0	0	0	0	0	0	0	0	0	0	0	0	0	0	0	0	0	0	0	0	0	0	0	0
116	100	10001000	1998	8	128	1	0	0	0	0	0	0	0	0	3.09104245335832	0	0	0	0	0	0	0	0	0	0	0	0	0	0	0	0	0	0	0	0	0	0	0	0	0	0	0	0	0	0	0	0	0	0
117	100	10001000	1998	9	129	1	1	1	0	0	1	0	1	1	3.2188758248682	0	0	0	0	0	0	0	0	0	0	0	0	0	0	0	0	0	0	0	0	0	0	0	0	0	0	0	0	0	0	0	0	0	0
118	100	10001000	1998	10	130	1	1	1	0	0	1	0	1	1	3.2188758248682	0	0	0	0	0	0	0	0	0	0	0	0	0	0	0	0	0	0	0	0	0	0	0	0	0	0	0	0	0	0	0	0	0	0
119	100	10001000	1998	11	131	1	0	0	0	0	0	0	0	0	3.2188758248682	0	0	0	0	0	0	0	0	0	0	0	0	0	0	0	0	0	0	0	0	0	0	0	0	0	0	0	0	0	0	0	0	0	0
120	100	10001000	1998	12	132	1	1	1	0	0	0	0	1	1	3.2188758248682	0	0	0	0	0	0	0	0	0	0	0	0	0	0	0	0	0	0	0	0	1	1	0	0	0	0	0	0	0	0	0	0	0	0
121	100	10001000	1999	1	133	1	0	0	0	0	0	0	0	0	3.25809653802148	0	0	0	0	0	0	0	0	0	0	0	0	0	0	0	0	0	0	0	0	1	1	0	0	0	0	0	0	0	0	0	0	0	0
122	100	10001000	1999	2	134	1	1	1	0	0	1	0	1	1	3.3322045101752	0	0	0	0	0	0	0	0	0	0	0	0	0	0	0	0	0	0	0	0	1	1	0	0	0	0	0	0	0	0	0	0	0	0
123	100	10001000	1999	3	135	1	0	0	0	0	0	0	0	0	3.29583686600433	0	0	0	0	0	0	0	0	0	0	0	0	0	0	0	0	0	0	0	0	1	1	0	0	0	0	0	0	0	0	0	0	0	0
124	100	10001000	1999	4	136	1	2	2	0	0	1	0	2	1	3.29583686600433	0	0	0	0	0	0	0	0	0	0	0	0	0	0	0	0	0	0	0	0	1	1	0	0	0	0	0	0	0	0	0	0	0	0
125	100	10001000	1999	5	137	1	0	0	0	0	0	0	0	0	3.29583686600433	0	0	0	0	0	0	0	0	0	0	0	0	0	0	0	0	0	0	0	0	1	1	0	0	0	0	0	0	0	0	0	0	0	0
126	100	10001000	1999	6	138	1	0	0	0	0	0	0	0	0	3.29583686600433	0	0	0	0	0	0	0	0	0	0	0	0	0	0	0	0	0	1	1	0	1	1	0	0	0	0	0	0	0	0	0	0	0	0
127	100	10001000	1999	7	139	1	1	1	0	0	0	0	1	1	3.25809653802148	0	0	0	0	0	0	0	0	0	0	0	0	0	0	0	0	0	1	1	0	1	1	0	0	0	0	0	0	0	0	0	0	0	0
128	100	10001000	1999	8	140	1	1	1	0	0	1	0	1	1	3.25809653802148	0	0	0	0	0	0	0	0	0	0	0	0	0	0	0	0	0	1	1	0	1	1	0	0	0	0	0	0	0	0	0	0	0	0
129	100	10001000	1999	9	141	1	1	1	0	0	1	0	1	1	3.25809653802148	0	0	1	1	0	0	0	0	1	1	0	0	0	0	0	0	0	1	1	0	1	1	0	1	1	0	0	0	0	0	0	0	0	0
130	100	10001000	1999	10	142	1	1	1	0	0	1	0	1	1	3.29583686600433	0	0	1	1	0	0	0	0	1	1	0	0	0	0	1	1	0	1	1	0	1	1	0	1	1	0	0	0	0	0	0	0	0	0
131	100	10001000	1999	11	143	1	1	1	0	0	0	0	1	1	3.3322045101752	0	0	1	1	0	0	0	0	1	1	0	1	1	0	1	1	0	1	1	0	1	1	0	1	1	0	0	0	0	0	0	0	0	0
132	100	10001000	1999	12	144	1	0	0	0	0	0	0	0	0	3.3322045101752	0	0	1	1	0	0	0	0	1	1	0	1	1	0	1	1	0	1	1	0	1	1	0	1	1	0	1	1	0	1	0	1	1	0
133	100	10001000	2000	1	145	1	0	0	0	0	0	0	0	0	3.25809653802148	0	0	1	1	0	0	0	0	1	1	0	1	1	0	1	1	0	1	1	0	1	1	0	1	1	0	1	1	0	0	0	0	0	0
134	100	10001000	2000	2	146	1	1	1	0	0	1	0	1	1	3.25809653802148	0	0	1	1	0	0	0	0	1	1	0	0	0	0	1	1	0	1	1	0	1	1	0	1	1	0	1	1	0	0	0	0	0	0
135	100	10001000	2000	3	147	1	1	1	0	0	1	0	1	1	3.29583686600433	0	0	1	1	0	0	0	0	1	1	0	0	0	0	0	0	0	1	1	0	1	1	0	1	1	0	1	1	0	0	0	0	0	0
136	100	10001000	2000	4	148	1	0	0	0	0	0	0	0	0	3.29583686600433	0	0	0	0	0	0	0	0	0	0	0	0	0	0	0	0	0	1	1	0	1	1	0	0	0	0	0	0	0	0	0	0	0	0
137	100	10001000	2000	5	149	1	0	0	0	0	0	0	0	0	3.36729582998647	0	0	0	0	0	0	0	0	0	0	0	0	0	0	0	0	0	1	1	0	1	1	0	0	0	0	0	0	0	0	0	0	0	0
138	100	10001000	2000	6	150	1	0	0	0	0	0	0	0	0	3.36729582998647	0	0	0	0	0	0	0	0	0	0	0	0	0	0	0	0	0	1	1	0	1	1	0	0	0	0	0	0	0	0	0	0	0	0
139	100	10001000	2000	7	151	1	0	0	0	0	0	0	0	0	3.36729582998647	0	0	0	0	0	0	0	0	0	0	0	0	0	0	0	0	0	0	0	0	1	1	0	0	0	0	0	0	0	0	0	0	0	0
140	100	10001000	2000	8	152	1	1	1	0	0	1	0	1	1	3.36729582998647	0	0	0	0	0	0	0	0	0	0	0	0	0	0	0	0	0	0	0	0	1	1	0	0	0	0	0	0	0	0	0	0	0	0
141	100	10001000	2000	9	153	1	2	2	0	0	2	0	2	1	3.40119738166216	0	0	0	0	0	0	0	0	0	0	0	0	0	0	0	0	0	0	0	0	1	1	0	0	0	0	0	0	0	0	0	0	0	0
142	100	10001000	2000	10	154	1	0	0	0	0	0	0	0	0	3.43398720448515	0	0	0	0	0	0	0	0	0	0	0	0	0	0	0	0	0	0	0	0	1	1	0	0	0	0	0	0	0	0	0	0	0	0
143	100	10001000	2000	11	155	1	0	0	0	0	0	0	0	0	3.46573590279973	0	0	0	0	0	0	0	0	0	0	0	0	0	0	0	0	0	0	0	0	1	1	0	0	0	0	0	0	0	0	0	0	0	0
144	100	10001000	2000	12	156	1	0	0	0	0	0	0	0	0	3.49650756146648	0	0	0	0	0	0	0	0	0	0	0	0	0	0	0	0	0	0	0	0	1	1	0	0	0	0	0	0	0	0	0	0	0	0
145	100	10001000	2001	1	157	1	0	0	0	0	0	0	0	0	3.46573590279973	0	0	0	0	0	0	0	0	0	0	0	0	0	0	0	0	0	0	0	0	0	0	0	0	0	0	0	0	0	0	0	0	0	0
146	100	10001000	2001	2	158	1	2	2	0	0	2	0	2	1	3.46573590279973	0	0	0	0	0	0	0	0	0	0	0	0	0	0	0	0	0	0	0	0	0	0	0	0	0	0	0	0	0	0	0	0	0	0
147	100	10001000	2001	3	159	1	1	1	0	0	0	0	1	1	3.49650756146648	0	0	0	0	0	0	0	0	0	0	0	0	0	0	0	0	0	0	0	0	0	0	0	0	0	0	0	0	0	0	0	0	0	0
148	100	10001000	2001	4	160	1	0	0	0	0	0	0	0	0	3.52636052461616	0	0	0	0	0	0	0	0	0	0	0	0	0	0	0	0	0	0	0	0	0	0	0	0	0	0	0	0	0	0	0	0	0	0
149	100	10001000	2001	5	161	1	1	1	0	0	1	0	1	1	3.52636052461616	0	0.693147180559945	0	0	0	0	0	0	0	0	0	0	0	0	0	0	0	0	0	0	0	0	0	0	0	0	0	0	0	0	0	0	0	0
150	100	10001000	2001	6	162	1	0	0	0	0	0	0	0	0	3.52636052461616	0	0.693147180559945	0	0	0	0	0	0	0	0	0	0	0	0	0	0	0	0	0	0	0	0	0	0	0	0	0	0	0	0	0	0	0	0
151	100	10001000	2001	7	163	1	1	1	0	0	0	0	1	1	3.52636052461616	0	0.693147180559945	0	0	0	0	0	0	0	0	0	0	0	0	0	0	0	0	0	0	0	0	0	0	0	0	0	0	0	0	0	0	0	0
152	100	10001000	2001	8	164	1	0	0	0	0	0	0	0	0	3.49650756146648	0	0.693147180559945	0	0	0	0	0	0	0	0	0	0	0	0	0	0	0	0	0	0	0	0	0	0	0	0	0	0	0	0	0	0	0	0
153	100	10001000	2001	9	165	1	0	0	0	0	0	0	0	0	3.46573590279973	0	0.693147180559945	0	0	0	0	0	0	0	0	0	0	0	0	0	0	0	0	0	0	0	0	0	0	0	0	0	0	0	0	0	0	0	0
154	100	10001000	2001	10	166	1	0	0	0	0	0	0	0	0	3.49650756146648	0	0.693147180559945	0	0	0	0	0	0	0	0	0	0	0	0	0	0	0	0	0	0	0	0	0	0	0	0	0	0	0	0	0	0	0	0
155	100	10001000	2001	11	167	1	0	0	0	0	0	0	0	0	3.46573590279973	0	0.693147180559945	0	0	0	0	0	0	0	0	0	0	0	0	0	0	0	0	0	0	0	0	0	0	0	0	0	0	0	0	0	0	0	0
156	100	10001000	2001	12	168	1	0	0	0	0	0	0	0	0	3.46573590279973	0	0.693147180559945	0	0	0	0	0	0	0	0	0	0	0	0	0	0	0	0	0	0	0	0	0	0	0	0	0	0	0	0	0	0	0	0
157	100	10001000	2002	1	169	1	0	0	0	0	0	0	0	0	3.43398720448515	0	0.693147180559945	0	0	0	0	0	0	0	0	0	0	0	0	0	0	0	0	0	0	0	0	0	0	0	0	0	0	0	0	0	0	0	0
158	100	10001000	2002	2	170	1	1	1	0	0	1	0	1	1	3.40119738166216	0	0.693147180559945	0	0	0	0	0	0	0	0	0	0	0	0	0	0	0	0	0	0	0	0	0	0	0	0	0	0	0	0	0	0	0	0
159	100	10001000	2002	3	171	1	1	1	0	0	1	0	1	1	3.43398720448515	0	0.693147180559945	0	0	0	0	0	0	0	0	0	0	0	0	0	0	0	0	0	0	0	0	0	0	0	0	0	0	0	0	0	0	0	0
160	100	10001000	2002	4	172	1	0	0	0	0	0	0	0	0	3.46573590279973	0	0.693147180559945	0	0	0	0	0	0	0	0	0	0	0	0	0	0	0	0	0	0	0	0	0	0	0	0	0	0	0	0	0	0	0	0
161	100	10001000	2002	5	173	1	0	0	0	0	0	0	0	0	3.43398720448515	0	0.693147180559945	0	0	0	0	0	0	0	0	0	0	0	0	0	0	0	0	0	0	0	0	0	0	0	0	0	0	0	0	0	0	0	0
162	100	10001000	2002	6	174	1	0	0	0	0	0	0	0	0	3.46573590279973	0	1.09861228866811	0	0	0	0	0	0	0	0	0	0	0	0	0	0	0	0	0	0	0	0	0	0	0	0	0	0	0	0	0	0	0	0
163	100	10001000	2002	7	175	1	1	1	0	0	1	0	1	1	3.40119738166216	0	1.09861228866811	0	0	0	0	0	0	0	0	0	0	0	0	0	0	0	0	0	0	0	0	0	0	0	0	0	0	0	0	0	0	0	0
164	100	10001000	2002	8	176	1	0	0	0	0	0	0	0	0	3.40119738166216	0	1.09861228866811	0	0	0	0	0	0	0	0	0	0	0	0	0	0	0	0	0	0	0	0	0	0	0	0	0	0	0	0	0	0	0	0
165	100	10001000	2002	9	177	1	1	1	0	0	1	0	1	1	3.29583686600433	0	1.09861228866811	0	0	0	0	0	0	0	0	0	0	0	0	0	0	0	0	0	0	0	0	0	0	0	0	0	0	0	0	0	0	0	0
166	100	10001000	2002	10	178	1	1	1	0	0	1	0	1	1	3.25809653802148	0	1.09861228866811	0	0	0	0	0	0	0	0	0	0	0	0	0	0	0	0	0	0	0	0	0	0	0	0	0	0	0	0	0	0	0	0
167	100	10001000	2002	11	179	1	0	0	0	0	0	0	0	0	3.2188758248682	0	1.09861228866811	0	0	0	0	0	0	0	0	0	0	0	0	0	0	0	0	0	0	0	0	0	0	0	0	0	0	0	0	0	0	0	0
168	100	10001000	2002	12	180	1	0	0	0	0	0	0	0	0	3.2188758248682	0	1.09861228866811	0	0	0	0	0	0	0	0	0	0	0	0	0	0	0	0	0	0	0	0	0	0	0	0	0	0	0	0	0	0	0	0
169	100	10001000	2003	1	181	1	0	0	0	0	0	0	0	0	3.17805383034795	0	1.09861228866811	0	0	0	0	0	0	0	0	0	0	0	0	0	0	0	0	0	0	0	0	0	0	0	0	0	0	0	0	0	0	0	0
170	100	10001000	2003	2	182	1	1	1	0	0	1	0	1	1	3.09104245335832	0	1.09861228866811	0	0	0	0	0	0	0	0	0	0	0	0	0	0	0	0	0	0	0	0	0	0	0	0	0	0	0	0	0	0	0	0
171	100	10001000	2003	3	183	1	0	0	0	0	0	0	0	0	3.13549421592915	0	1.09861228866811	0	0	0	0	0	0	0	0	0	0	0	0	0	0	0	0	0	0	0	0	0	0	0	0	0	0	0	0	0	0	0	0
172	100	10001000	2003	4	184	1	1	1	0	0	1	0	1	1	3.17805383034795	0	1.09861228866811	0	0	0	0	0	0	0	0	0	0	0	0	0	0	0	0	0	0	0	0	0	0	0	0	0	0	0	0	0	0	0	0
173	100	10001000	2003	5	185	1	1	1	0	0	1	0	1	1	3.17805383034795	0	1.09861228866811	0	0	0	0	0	0	0	0	0	0	0	0	0	0	0	0	0	0	0	0	0	0	0	0	0	0	0	0	0	0	0	0
174	100	10001000	2003	6	186	1	0	0	0	0	0	0	0	0	3.17805383034795	0	1.09861228866811	0	0	0	0	0	0	0	0	0	0	0	0	0	0	0	0	0	0	0	0	0	0	0	0	0	0	0	0	0	0	0	0
175	100	10001000	2003	7	187	1	0	0	0	0	0	0	0	0	3.17805383034795	0	1.09861228866811	0	0	0	0	0	0	0	0	0	0	0	0	0	0	0	0	0	0	0	0	0	0	0	0	0	0	0	0	0	0	0	0
176	100	10001000	2003	8	188	1	0	0	0	0	0	0	0	0	3.2188758248682	0	1.09861228866811	0	0	0	0	0	0	0	0	0	0	0	0	0	0	0	0	0	0	0	0	0	0	0	0	0	0	0	0	0	0	0	0
177	100	10001000	2003	9	189	1	0	0	0	0	0	0	0	0	3.2188758248682	0	1.09861228866811	0	0	0	0	0	0	0	0	0	0	0	0	0	0	0	0	0	0	0	0	0	0	0	0	0	0	0	0	0	0	0	0
178	100	10001000	2003	10	190	1	0	0	0	0	0	0	0	0	3.2188758248682	0	1.09861228866811	0	0	0	0	0	0	0	0	0	0	0	0	0	0	0	0	0	0	0	0	0	0	0	0	0	0	0	0	0	0	0	0
179	100	10001000	2003	11	191	1	0	0	0	0	0	0	0	0	3.2188758248682	0	1.09861228866811	0	0	0	0	0	0	0	0	0	0	0	0	0	0	0	0	0	0	0	0	0	0	0	0	0	0	0	0	0	0	0	0
180	100	10001000	2003	12	192	1	0	0	0	0	0	0	0	0	3.2188758248682	0	1.09861228866811	0	0	0	0	0	0	0	0	0	0	0	0	0	0	0	0	0	0	0	0	0	0	0	0	0	0	0	0	0	0	0	0
181	100	10001000	2004	1	193	1	0	0	0	0	0	0	0	0	3.17805383034795	0	1.09861228866811	0	0	0	0	0	0	0	0	0	0	0	0	0	0	0	0	0	0	0	0	0	0	0	0	0	0	0	0	0	0	0	0
182	100	10001000	2004	2	194	1	0	0	0	0	0	0	0	0	3.17805383034795	0	1.09861228866811	0	0	0	0	0	0	0	0	0	0	0	0	0	0	0	0	0	0	0	0	0	0	0	0	0	0	0	0	0	0	0	0
183	100	10001000	2004	3	195	1	0	0	0	0	0	0	0	0	3.17805383034795	0	1.09861228866811	0	0	0	0	0	0	0	0	0	0	0	0	0	0	0	0	0	0	0	0	0	0	0	0	0	0	0	0	0	0	0	0
184	100	10001000	2004	4	196	1	1	1	0	0	1	0	1	1	3.17805383034795	0	1.09861228866811	0	0	0	0	0	0	0	0	0	0	0	0	0	0	0	0	0	0	0	0	0	0	0	0	0	0	0	0	0	0	0	0
185	100	10001000	2004	5	197	1	3	3	0	0	3	0	3	1	3.13549421592915	0	1.09861228866811	0	0	0	0	0	0	0	0	0	0	0	0	0	0	0	0	0	0	0	0	0	0	0	0	0	0	0	0	0	0	0	0
186	100	10001000	2004	6	198	1	0	0	0	0	0	0	0	0	3.17805383034795	0	1.09861228866811	0	0	0	0	0	0	0	0	0	0	0	0	0	0	0	0	0	0	0	0	0	0	0	0	0	0	0	0	0	0	0	0
187	100	10001000	2004	7	199	1	0	0	0	0	0	0	0	0	3.17805383034795	0	1.09861228866811	0	0	0	0	0	0	0	0	0	0	0	0	0	0	0	0	0	0	0	0	0	0	0	0	0	0	0	0	0	0	0	0
188	100	10001000	2004	8	200	1	0	0	0	0	0	0	0	0	3.13549421592915	0	1.09861228866811	0	0	0	0	0	0	0	0	0	0	0	0	0	0	0	0	0	0	0	0	0	0	0	0	0	0	0	0	0	0	0	0
189	100	10001000	2004	9	201	1	0	0	0	0	0	0	0	0	3.09104245335832	0	1.09861228866811	0	0	0	0	0	0	0	0	0	0	0	0	0	0	0	0	0	0	0	0	0	0	0	0	0	0	0	0	0	0	0	0
190	100	10001000	2004	10	202	1	0	0	0	0	0	0	0	0	3.04452243772342	0	1.09861228866811	0	0	0	0	0	0	0	0	0	0	0	0	0	0	0	0	0	0	0	0	0	0	0	0	0	0	0	0	0	0	0	0
191	100	10001000	2004	11	203	1	0	0	0	0	0	0	0	0	2.99573227355399	0	1.09861228866811	0	0	0	0	0	0	0	0	0	0	0	0	0	0	0	0	0	0	0	0	0	0	0	0	0	0	0	0	0	0	0	0
192	100	10001000	2004	12	204	1	0	0	0	0	0	0	0	0	2.94443897916644	0	1.09861228866811	0	0	0	0	0	0	0	0	0	0	0	0	0	0	0	0	0	0	0	0	0	0	0	0	0	0	0	0	0	0	0	0
193	100	10001000	2005	1	205	1	0	0	0	0	0	0	0	0	2.94443897916644	0	1.09861228866811	0	0	0	0	0	0	0	0	0	0	0	0	0	0	0	0	0	0	0	0	0	0	0	0	0	0	0	0	0	0	0	0
194	100	10001000	2005	2	206	1	0	0	0	0	0	0	0	0	2.94443897916644	0	1.09861228866811	0	0	0	0	0	0	0	0	0	0	0	0	0	0	0	0	0	0	0	0	0	0	0	0	0	0	0	0	0	0	0	0
195	100	10001000	2005	3	207	1	0	0	0	0	0	0	0	0	2.89037175789616	0	1.09861228866811	0	0	0	0	0	0	0	0	0	0	0	0	0	0	0	0	0	0	0	0	0	0	0	0	0	0	0	0	0	0	0	0
196	100	10001000	2005	4	208	1	0	0	0	0	0	0	0	0	2.83321334405622	0	1.09861228866811	0	0	0	0	0	0	0	0	0	0	0	0	0	0	0	0	0	0	0	0	0	0	0	0	0	0	0	0	0	0	0	0
197	100	10001000	2005	5	209	1	0	0	0	0	0	0	0	0	2.89037175789616	0	0.693147180559945	0	0	0	0	0	0	0	0	0	0	0	0	0	0	0	0	0	0	0	0	0	0	0	0	0	0	0	0	0	0	0	0
198	100	10001000	2005	6	210	1	0	0	0	0	0	0	0	0	3.04452243772342	0	0.693147180559945	0	0	0	0	0	0	0	0	0	0	0	0	0	0	0	0	0	0	0	0	0	0	0	0	0	0	0	0	0	0	0	0
199	100	10001000	2005	7	211	1	0	0	0	0	0	0	0	0	3.04452243772342	0	0.693147180559945	0	0	0	0	0	0	0	0	0	0	0	0	0	0	0	0	0	0	0	0	0	0	0	0	0	0	0	0	0	0	0	0
200	100	10001000	2005	8	212	1	0	0	0	0	0	0	0	0	3.04452243772342	0	0.693147180559945	0	0	0	0	0	0	0	0	0	0	0	0	0	0	0	0	0	0	0	0	0	0	0	0	0	0	0	0	0	0	0	0
201	100	10001000	2005	9	213	1	0	0	0	0	0	0	0	0	2.99573227355399	0	0.693147180559945	0	0	0	0	0	0	0	0	0	0	0	0	0	0	0	0	0	0	0	0	0	0	0	0	0	0	0	0	0	0	0	0
202	100	10001000	2005	10	214	1	0	0	0	0	0	0	0	0	2.89037175789616	0	1.09861228866811	0	0	0	0	0	0	0	0	0	0	0	0	0	0	0	0	0	0	0	0	0	0	0	0	0	0	0	0	0	0	0	0
203	100	10001000	2005	11	215	1	1	1	0	0	1	0	1	1	2.89037175789616	0	1.38629436111989	0	0	0	0	0	0	0	0	0	0	0	0	0	0	0	0	0	0	0	0	0	0	0	0	0	0	0	0	0	0	0	0
204	100	10001000	2005	12	216	1	0	0	0	0	0	0	0	0	2.89037175789616	0	1.38629436111989	0	0	0	0	0	0	0	0	0	0	0	0	0	0	0	0	0	0	0	0	0	0	0	0	0	0	0	0	0	0	0	0
205	100	10001000	2006	1	217	1	0	0	0	0	0	0	0	0	2.89037175789616	0	1.38629436111989	0	0	0	0	0	0	0	0	0	0	0	0	0	0	0	0	0	0	0	0	0	0	0	0	0	0	0	0	0	0	0	0
206	100	10001000	2006	2	218	1	0	0	0	0	0	0	0	0	2.89037175789616	0	1.38629436111989	0	0	0	0	0	0	0	0	0	0	0	0	0	0	0	0	0	0	0	0	0	0	0	0	0	0	0	0	0	0	0	0
207	100	10001000	2006	3	219	1	0	0	0	0	0	0	0	0	2.77258872223978	0	1.38629436111989	0	0	0	0	0	0	0	0	0	0	0	0	0	0	0	0	0	0	0	0	0	0	0	0	0	0	0	0	0	0	0	0
208	100	10001000	2006	4	220	1	0	0	0	0	0	0	0	0	2.70805020110221	0	1.38629436111989	0	0	0	0	0	0	0	0	0	0	0	0	0	0	0	0	0	0	0	0	0	0	0	0	0	0	0	0	0	0	0	0
209	100	10001000	2006	5	221	1	1	1	0	0	0	1	0	1	2.70805020110221	0	1.38629436111989	0	0	0	0	0	0	0	0	0	0	0	0	0	0	0	0	0	0	0	0	0	0	0	0	0	0	0	0	0	0	0	0
210	100	10001000	2006	6	222	1	0	0	0	0	0	0	0	0	2.63905732961526	0	1.09861228866811	0	0	0	0	0	0	0	0	0	0	0	0	0	0	0	0	0	0	0	0	0	0	0	0	0	0	0	0	0	0	0	0
211	100	10001000	2006	7	223	1	0	0	0	0	0	0	0	0	2.63905732961526	0	1.09861228866811	0	0	0	0	0	0	0	0	0	0	0	0	0	0	0	0	0	0	0	0	0	0	0	0	0	0	0	0	0	0	0	0
212	100	10001000	2006	8	224	1	2	2	0	0	2	0	2	1	2.56494935746154	0	1.09861228866811	0	0	0	0	0	0	0	0	0	0	0	0	0	0	0	0	0	0	0	0	0	0	0	0	0	0	0	0	0	0	0	0
213	100	10001000	2006	9	225	1	0	0	0	0	0	0	0	0	2.56494935746154	0	1.09861228866811	0	0	0	0	0	0	0	0	0	0	0	0	0	0	0	0	0	0	0	0	0	0	0	0	0	0	0	0	0	0	0	0
214	100	10001000	2006	10	226	1	0	0	0	0	0	0	0	0	2.56494935746154	0	1.6094379124341	0	0	0	0	0	0	0	0	0	0	0	0	0	0	0	0	0	0	0	0	0	0	0	0	0	0	0	0	0	0	0	0
215	100	10001000	2006	11	227	1	1	1	0	0	1	0	1	1	2.56494935746154	0	1.94591014905531	0	0	0	0	0	0	0	0	0	0	0	0	0	0	0	0	0	0	0	0	0	0	0	0	0	0	0	0	0	0	0	0
216	100	10001000	2006	12	228	1	0	0	0	0	0	0	0	0	2.63905732961526	0	2.07944154167984	0	0	0	0	0	0	0	0	0	0	0	0	0	0	0	0	0	0	0	0	0	0	0	0	0	0	0	0	0	0	0	0
217	100	10001000	2007	1	229	1	0	0	0	0	0	0	0	0	2.63905732961526	0	2.07944154167984	0	0	0	0	0	0	0	0	0	0	0	0	0	0	0	0	0	0	0	0	0	0	0	0	0	0	0	0	0	0	0	0
218	100	10001000	2007	2	230	1	1	1	0	0	1	0	1	1	2.63905732961526	0	2.07944154167984	0	0	0	0	0	0	0	0	0	0	0	0	0	0	0	0	0	0	0	0	0	0	0	0	0	0	0	0	0	0	0	0
219	100	10001000	2007	3	231	1	0	0	0	0	0	0	0	0	2.56494935746154	0	2.07944154167984	0	0	0	0	0	0	0	0	0	0	0	0	0	0	0	0	0	0	0	0	0	0	0	0	0	0	0	0	0	0	0	0
220	100	10001000	2007	4	232	1	0	0	0	0	0	0	0	0	2.484906649788	0	2.07944154167984	0	0	0	0	0	0	0	0	0	0	0	0	0	0	0	0	0	0	0	0	0	0	0	0	0	0	0	0	0	0	0	0
221	100	10001000	2007	5	233	1	4	4	0	0	4	0	4	1	2.484906649788	0	2.07944154167984	0	0	0	0	0	0	0	0	0	0	0	0	0	0	0	0	0	0	0	0	0	0	0	0	0	0	0	0	0	0	0	0
222	100	10001000	2007	6	234	1	1	1	0	0	1	0	1	1	2.56494935746154	0	2.19722457733622	0	0	0	0	0	0	0	0	0	0	0	0	0	0	0	0	0	0	0	0	0	0	0	0	0	0	0	0	0	0	0	0
223	100	10001000	2007	7	235	1	2	2	0	0	0	0	2	1	2.56494935746154	0	2.19722457733622	0	0	0	0	0	0	0	0	0	0	0	0	0	0	0	0	0	0	0	0	0	0	0	0	0	0	0	0	0	0	0	0
224	100	10001000	2007	8	236	1	0	0	0	0	0	0	0	0	2.484906649788	0	2.19722457733622	0	0	0	0	0	0	0	0	0	0	0	0	0	0	0	0	0	0	0	0	0	0	0	0	0	0	0	0	0	0	0	0
225	100	10001000	2007	9	237	1	1	1	0	0	0	0	1	1	2.63905732961526	0	2.19722457733622	0	0	0	0	0	0	0	0	0	0	0	0	0	0	0	0	0	0	0	0	0	0	0	0	0	0	0	0	0	0	0	0
226	100	10001000	2007	10	238	1	1	1	0	0	0	0	1	1	2.56494935746154	0	2.19722457733622	0	0	0	0	0	0	0	0	0	0	0	0	0	0	0	0	0	0	0	0	0	0	0	0	0	0	0	0	0	0	0	0
227	100	10001000	2007	11	239	1	0	0	0	0	0	0	0	0	2.484906649788	0	2.19722457733622	0	0	0	0	0	0	0	0	0	0	0	0	0	0	0	0	0	0	0	0	0	0	0	0	0	0	0	0	0	0	0	0
228	100	10001000	2007	12	240	1	0	0	0	0	0	0	0	0	2.56494935746154	0	2.19722457733622	0	0	0	0	0	0	0	0	0	0	0	0	0	0	0	0	0	0	0	0	0	0	0	0	0	0	0	0	0	0	0	0
229	100	10001000	2008	1	241	1	0	0	0	0	0	0	0	0	2.56494935746154	0	2.19722457733622	0	0	0	0	0	0	0	0	0	0	0	0	0	0	0	0	0	0	0	0	0	0	0	0	0	0	0	0	0	0	0	0
230	100	10001000	2008	2	242	1	1	1	0	0	1	1	0	1	2.56494935746154	0	2.19722457733622	0	0	0	0	0	0	0	0	0	0	0	0	0	0	0	0	0	0	0	0	0	0	0	0	0	0	0	0	0	0	0	0
231	100	10001000	2008	3	243	1	0	0	0	0	0	0	0	0	2.56494935746154	0	2.19722457733622	0	0	0	0	0	0	0	0	0	0	0	0	0	0	0	0	0	0	0	0	0	0	0	0	0	0	0	0	0	0	0	0
232	100	10001000	2008	4	244	1	2	2	0	0	1	0	2	1	2.56494935746154	0	2.19722457733622	0	0	0	0	0	0	0	0	0	0	0	0	0	0	0	0	0	0	0	0	0	0	0	0	0	0	0	0	0	0	0	0
233	100	10001000	2008	5	245	1	0	0	0	0	0	0	0	0	2.484906649788	0	2.19722457733622	0	0	0	0	0	0	0	0	0	0	0	0	0	0	0	0	0	0	0	0	0	0	0	0	0	0	0	0	0	0	0	0
234	100	10001000	2008	6	246	1	0	0	0	0	0	0	0	0	2.70805020110221	0	2.19722457733622	0	0	0	0	0	0	0	0	0	0	0	0	0	0	0	0	0	0	0	0	0	0	0	0	0	0	0	0	0	0	0	0
235	100	10001000	2008	7	247	1	1	1	0	0	1	0	1	1	2.77258872223978	0	2.19722457733622	0	0	0	0	0	0	0	0	0	0	0	0	0	0	0	0	0	0	0	0	0	0	0	0	0	0	0	0	0	0	0	0
236	100	10001000	2008	8	248	1	0	0	0	0	0	0	0	0	2.89037175789616	0	2.19722457733622	0	0	0	0	0	0	0	0	0	0	0	0	0	0	0	0	0	0	0	0	0	0	0	0	0	0	0	0	0	0	0	0
237	100	10001000	2008	9	249	1	1	1	0	0	1	0	1	1	2.89037175789616	0	2.19722457733622	0	0	0	0	0	0	0	0	0	0	0	0	0	0	0	0	0	0	0	0	0	0	0	0	0	0	0	0	0	0	0	0
238	100	10001000	2008	10	250	1	1	1	0	0	0	0	1	1	2.94443897916644	0	2.19722457733622	0	0	0	0	0	0	0	0	0	0	0	0	0	0	0	0	0	0	0	0	0	0	0	0	0	0	0	0	0	0	0	0
239	100	10001000	2008	11	251	1	1	1	0	0	1	1	0	1	2.99573227355399	0	2.39789527279837	0	0	0	0	0	0	0	0	0	0	0	0	0	0	0	0	0	0	0	0	0	0	0	0	0	0	0	0	0	0	0	0
240	100	10001000	2008	12	252	1	0	0	0	0	0	0	0	0	2.99573227355399	0	2.39789527279837	0	0	0	0	0	0	0	0	0	0	0	0	0	0	0	0	0	0	0	0	0	0	0	0	0	0	0	0	0	0	0	0
241	100	10001000	2009	1	253	1	0	0	0	0	0	0	0	0	2.99573227355399	0	2.39789527279837	0	0	0	0	0	0	0	0	0	0	0	0	0	0	0	0	0	0	0	0	0	0	0	0	0	0	0	0	0	0	0	0
242	100	10001000	2009	2	254	1	0	0	0	0	0	0	0	0	2.99573227355399	0	2.39789527279837	0	0	0	0	0	0	0	0	0	0	0	0	0	0	0	0	0	0	0	0	0	0	0	0	0	0	0	0	0	0	0	0
243	100	10001000	2009	3	255	1	1	1	0	0	1	0	1	1	3.04452243772342	0	2.39789527279837	0	0	0	0	0	0	0	0	0	0	0	0	0	0	0	0	0	0	0	0	0	0	0	0	0	0	0	0	0	0	0	0
244	100	10001000	2009	4	256	1	0	0	0	0	0	0	0	0	3.04452243772342	0	2.39789527279837	0	0	0	0	0	0	0	0	0	0	0	0	0	0	0	0	0	0	0	0	0	0	0	0	0	0	0	0	0	0	0	0
245	100	10001000	2009	5	257	1	0	0	0	0	0	0	0	0	3.09104245335832	0	2.39789527279837	0	0	0	0	0	0	0	0	0	0	0	0	0	0	0	0	0	0	0	0	0	0	0	0	0	0	0	0	0	0	0	0
246	100	10001000	2009	6	258	1	0	0	0	0	0	0	0	0	2.94443897916644	0	2.39789527279837	0	0	0	0	0	0	0	0	0	0	0	0	0	0	0	0	0	0	0	0	0	0	0	0	0	0	0	0	0	0	0	0
247	100	10001000	2009	7	259	1	0	0	0	0	0	0	0	0	2.94443897916644	0	2.39789527279837	0	0	0	0	0	0	0	0	0	0	0	0	0	0	0	0	0	0	0	0	0	0	0	0	0	0	0	0	0	0	0	0
248	100	10001000	2009	8	260	1	0	0	0	0	0	0	0	0	2.99573227355399	0	2.39789527279837	0	0	0	0	0	0	0	0	0	0	0	0	0	0	0	0	0	0	0	0	0	0	0	0	0	0	0	0	0	0	0	0
249	100	10001000	2009	9	261	1	0	0	0	0	0	0	0	0	2.99573227355399	0	2.39789527279837	0	0	0	0	0	0	0	0	0	0	0	0	0	0	0	0	0	0	0	0	0	0	0	0	0	0	0	0	0	0	0	0
250	100	10001000	2009	10	262	1	0	0	0	0	0	0	0	0	3.04452243772342	0	2.30258509299405	0	0	0	0	0	0	0	0	0	0	0	0	0	0	0	0	0	0	0	0	0	0	0	0	0	0	0	0	0	0	0	0
251	100	10001000	2009	11	263	1	0	0	0	0	0	0	0	0	3.09104245335832	0	2.30258509299405	0	0	0	0	0	0	0	0	0	0	0	0	0	0	0	0	0	0	0	0	0	0	0	0	0	0	0	0	0	0	0	0
252	100	10001000	2009	12	264	1	0	0	0	0	0	0	0	0	3.13549421592915	0	2.30258509299405	0	0	0	0	0	0	0	0	0	0	0	0	0	0	0	0	0	0	0	0	0	0	0	0	0	0	0	0	0	0	0	0
253	100	10001000	2010	1	265	1	0	0	0	0	0	0	0	0	3.13549421592915	0	2.30258509299405	0	0	0	0	0	0	0	0	0	0	0	0	0	0	0	0	0	0	0	0	0	0	0	0	0	0	0	0	0	0	0	0
254	100	10001000	2010	2	266	1	0	0	0	0	0	0	0	0	3.13549421592915	0	2.30258509299405	0	0	0	0	0	0	0	0	0	0	0	0	0	0	0	0	0	0	0	0	0	0	0	0	0	0	0	0	0	0	0	0
255	100	10001000	2010	3	267	1	1	1	0	0	1	1	0	1	3.13549421592915	0	2.30258509299405	0	0	0	0	0	0	0	0	0	0	0	0	0	0	0	0	0	0	0	0	0	0	0	0	0	0	0	0	0	0	0	0
256	100	10001000	2010	4	268	1	0	0	0	0	0	0	0	0	3.17805383034795	0	2.30258509299405	0	0	0	0	0	0	0	0	0	0	0	0	0	0	0	0	0	0	0	0	0	0	0	0	0	0	0	0	0	0	0	0
257	100	10001000	2010	5	269	1	1	1	0	0	1	0	1	1	3.17805383034795	0	2.30258509299405	0	0	0	0	0	0	0	0	0	0	0	0	0	0	0	0	0	0	0	0	0	0	0	0	0	0	0	0	0	0	0	0
258	100	10001000	2010	6	270	1	0	0	0	0	0	0	0	0	3.17805383034795	0	2.30258509299405	0	0	0	0	0	0	0	0	0	0	0	0	0	0	0	0	0	0	0	0	0	0	0	0	0	0	0	0	0	0	0	0
259	100	10001000	2010	7	271	1	0	0	0	0	0	0	0	0	3.17805383034795	0	2.30258509299405	0	0	0	0	0	0	0	0	0	0	0	0	0	0	0	0	0	0	0	0	0	0	0	0	0	0	0	0	0	0	0	0
260	100	10001000	2010	8	272	1	0	0	0	0	0	0	0	0	3.17805383034795	0	2.30258509299405	0	0	0	0	0	0	0	0	0	0	0	0	0	0	0	0	0	0	0	0	0	0	0	0	0	0	0	0	0	0	0	0
261	100	10001000	2010	9	273	1	0	0	0	0	0	0	0	0	3.17805383034795	0	2.30258509299405	0	0	0	0	0	0	0	0	0	0	0	0	0	0	0	0	0	0	0	0	0	0	0	0	0	0	0	0	0	0	0	0
262	100	10001000	2010	10	274	1	0	0	0	0	0	0	0	0	3.17805383034795	0	2.07944154167984	0	0	0	0	0	0	0	0	0	0	0	0	0	0	0	0	0	0	0	0	0	0	0	0	0	0	0	0	0	0	0	0
263	100	10001000	2010	11	275	1	0	0	0	0	0	0	0	0	3.17805383034795	0	1.79175946922805	0	0	0	0	0	0	0	0	0	0	0	0	0	0	0	0	0	0	0	0	0	0	0	0	0	0	0	0	0	0	0	0
264	100	10001000	2010	12	276	1	0	0	0	0	0	0	0	0	3.13549421592915	0	1.6094379124341	0	0	0	0	0	0	0	0	0	0	0	0	0	0	0	0	0	0	0	0	0	0	0	0	0	0	0	0	0	0	0	0
265	100	10001000	2011	1	277	1	1	1	0	0	0	0	1	1	3.13549421592915	0	1.6094379124341	0	0	0	0	0	0	0	0	0	0	0	0	0	0	0	0	0	0	0	0	0	0	0	0	0	0	0	0	0	0	0	0
266	100	10001000	2011	2	278	1	0	0	0	0	0	0	0	0	3.13549421592915	0	1.6094379124341	0	0	0	0	0	0	0	0	0	0	0	0	0	0	0	0	0	0	0	0	0	0	0	0	0	0	0	0	0	0	0	0
267	100	10001000	2011	3	279	1	0	0	0	0	0	0	0	0	3.13549421592915	0	1.6094379124341	0	0	0	0	0	0	0	0	0	0	0	0	0	0	0	0	0	0	0	0	0	0	0	0	0	0	0	0	0	0	0	0
268	100	10001000	2011	4	280	1	0	0	0	0	0	0	0	0	3.17805383034795	0	1.6094379124341	0	0	0	0	0	0	0	0	0	0	0	0	0	0	0	0	0	0	0	0	0	0	0	0	0	0	0	0	0	0	0	0
269	100	10001000	2011	5	281	1	1	1	0	0	1	1	0	1	3.17805383034795	0	1.6094379124341	0	0	0	0	0	0	0	0	0	0	0	0	0	0	0	0	0	0	0	0	0	0	0	0	0	0	0	0	0	0	0	0
270	100	10001000	2011	6	282	1	1	1	0	0	1	0	1	1	3.17805383034795	0	1.38629436111989	0	0	0	0	0	0	0	0	0	0	0	0	0	0	0	0	0	0	0	0	0	0	0	0	0	0	0	0	0	0	0	0
271	100	10001000	2011	7	283	1	1	1	0	0	1	0	1	1	3.17805383034795	0	1.38629436111989	0	0	0	0	0	0	0	0	0	0	0	0	0	0	0	0	0	0	0	0	0	0	0	0	0	0	0	0	0	0	0	0
272	100	10001000	2011	8	284	1	1	1	0	0	1	0	1	1	3.17805383034795	0	1.38629436111989	0	0	0	0	0	0	0	0	0	0	0	0	0	0	0	0	0	0	0	0	0	0	0	0	0	0	0	0	0	0	0	0
273	100	10001000	2011	9	285	1	1	1	0	0	1	0	1	1	3.09104245335832	0	1.38629436111989	0	0	0	0	0	0	0	0	0	0	0	0	0	0	0	0	0	0	0	0	0	0	0	0	0	0	0	0	0	0	0	0
274	100	10001000	2011	10	286	1	2	2	0	0	1	0	2	1	3.09104245335832	0	1.38629436111989	0	0	0	0	0	0	0	0	0	0	0	0	0	0	0	0	0	0	0	0	0	0	0	0	0	0	0	0	0	0	0	0
275	100	10001000	2011	11	287	1	0	0	0	0	0	0	0	0	3.09104245335832	0	1.38629436111989	0	0	0	0	0	0	0	0	0	0	0	0	0	0	0	0	0	0	0	0	0	0	0	0	0	0	0	0	0	0	0	0
276	100	10001000	2011	12	288	1	0	0	0	0	0	0	0	0	3.04452243772342	0	1.38629436111989	0	0	0	0	0	0	0	0	0	0	0	0	0	0	0	0	0	0	0	0	0	0	0	0	0	0	0	0	0	0	0	0
277	100	10001000	2012	1	289	1	0	0	0	0	0	0	0	0	3.04452243772342	0	1.38629436111989	0	0	0	0	0	0	0	0	0	0	0	0	0	0	0	0	0	0	0	0	0	0	0	0	0	0	0	0	0	0	0	0
278	100	10001000	2012	2	290	1	0	0	0	0	0	0	0	0	3.09104245335832	0	1.38629436111989	0	0	0	0	0	0	0	0	0	0	0	0	0	0	0	0	0	0	0	0	0	0	0	0	0	0	0	0	0	0	0	0
279	100	10001000	2012	3	291	1	0	0	0	0	0	0	0	0	3.04452243772342	0	1.38629436111989	0	0	0	0	0	0	0	0	0	0	0	0	0	0	0	0	0	0	0	0	0	0	0	0	0	0	0	0	0	0	0	0
280	100	10001000	2012	4	292	1	0	0	0	0	0	0	0	0	3.04452243772342	0	1.38629436111989	0	0	0	0	0	0	0	0	0	0	0	0	0	0	0	0	0	0	0	0	0	0	0	0	0	0	0	0	0	0	0	0
281	100	10001000	2012	5	293	1	1	1	0	0	0	0	1	1	3.04452243772342	0	1.38629436111989	0	0	0	0	0	0	0	0	0	0	0	0	0	0	0	0	0	0	0	0	0	0	0	0	0	0	0	0	0	0	0	0
282	100	10001000	2012	6	294	1	0	0	0	0	0	0	0	0	2.89037175789616	0	1.38629436111989	0	0	0	0	0	0	0	0	0	0	0	0	0	0	0	0	0	0	0	0	0	0	0	0	0	0	0	0	0	0	0	0
283	100	10001000	2012	7	295	1	0	0	0	0	0	0	0	0	2.89037175789616	0	1.38629436111989	0	0	0	0	0	0	0	0	0	0	0	0	0	0	0	0	0	0	0	0	0	0	0	0	0	0	0	0	0	0	0	0
284	100	10001000	2012	8	296	1	0	0	0	0	0	0	0	0	2.83321334405622	0	1.38629436111989	0	0	0	0	0	0	0	0	0	0	0	0	0	0	0	0	0	0	0	0	0	0	0	0	0	0	0	0	0	0	0	0
285	100	10001000	2012	9	297	1	0	0	0	0	0	0	0	0	2.89037175789616	0	1.38629436111989	0	0	0	0	0	0	0	0	0	0	0	0	0	0	0	0	0	0	0	0	0	0	0	0	0	0	0	0	0	0	0	0
286	100	10001000	2012	10	298	1	0	0	0	0	0	0	0	0	2.89037175789616	0	1.38629436111989	0	0	0	0	0	0	0	0	0	0	0	0	0	0	0	0	0	0	0	0	0	0	0	0	0	0	0	0	0	0	0	0
287	100	10001000	2012	11	299	1	0	0	0	0	0	0	0	0	2.94443897916644	0	0.693147180559945	0	0	0	0	0	0	0	0	0	0	0	0	0	0	0	0	0	0	0	0	0	0	0	0	0	0	0	0	0	0	0	0
288	100	10001000	2012	12	300	1	0	0	0	0	0	0	0	0	2.94443897916644	0	0.693147180559945	0	0	0	0	0	0	0	0	0	0	0	0	0	0	0	0	0	0	0	0	0	0	0	0	0	0	0	0	0	0	0	0
289	100	10001000	2013	1	301	1	0	0	0	0	0	0	0	0	2.94443897916644	0	0.693147180559945	0	0	0	0	0	0	0	0	0	0	0	0	0	0	0	0	0	0	0	0	0	0	0	0	0	0	0	0	0	0	0	0
290	100	10001000	2013	2	302	1	0	0	0	0	0	0	0	0	2.94443897916644	0	0.693147180559945	0	0	0	0	0	0	0	0	0	0	0	0	0	0	0	0	0	0	0	0	0	0	0	0	0	0	0	0	0	0	0	0
291	100	10001000	2013	3	303	1	0	0	0	0	0	0	0	0	2.89037175789616	0	0.693147180559945	0	0	0	0	0	0	0	0	0	0	0	0	0	0	0	0	0	0	0	0	0	0	0	0	0	0	0	0	0	0	0	0
292	100	10001000	2013	4	304	1	0	0	0	0	0	0	0	0	2.89037175789616	0	0.693147180559945	0	0	0	0	0	0	0	0	0	0	0	0	0	0	0	0	0	0	0	0	0	0	0	0	0	0	0	0	0	0	0	0
293	100	10001000	2013	5	305	1	0	0	0	0	0	0	0	0	2.77258872223978	0	0.693147180559945	0	0	0	0	0	0	0	0	0	0	0	0	0	0	0	0	0	0	0	0	0	0	0	0	0	0	0	0	0	0	0	0
294	100	10001000	2013	6	306	1	1	1	0	0	0	0	1	1	2.83321334405622	0	0.693147180559945	0	0	0	0	0	0	0	0	0	0	0	0	0	0	0	0	0	0	0	0	0	0	0	0	0	0	0	0	0	0	0	0
295	100	10001000	2013	7	307	1	1	1	0	0	0	0	1	1	2.83321334405622	0	0.693147180559945	0	0	0	0	0	0	0	0	0	0	0	0	0	0	0	0	0	0	0	0	0	0	0	0	0	0	0	0	0	0	0	0
296	100	10001000	2013	8	308	1	2	2	0	0	1	1	1	1	2.77258872223978	0	1.38629436111989	0	0	0	0	0	0	0	0	0	0	0	0	0	0	0	0	0	0	0	0	0	0	0	0	0	0	0	0	0	0	0	0
297	100	10001000	2013	9	309	1	1	1	0	0	0	0	1	1	2.77258872223978	0	1.38629436111989	0	0	0	0	0	0	0	0	0	0	0	0	0	0	0	0	0	0	0	0	0	0	0	0	0	0	0	0	0	0	0	0
298	100	10001000	2013	10	310	1	0	0	0	0	0	0	0	0	2.70805020110221	0	1.38629436111989	0	0	0	0	0	0	0	0	0	0	0	0	0	0	0	0	0	0	0	0	0	0	0	0	0	0	0	0	0	0	0	0
299	100	10001000	2013	11	311	1	0	0	0	0	0	0	0	0	2.63905732961526	0	1.09861228866811	0	0	0	0	0	0	0	0	0	0	0	0	0	0	0	0	0	0	0	0	0	0	0	0	0	0	0	0	0	0	0	0
300	100	10001000	2013	12	312	1	1	1	0	0	0	0	1	1	2.56494935746154	0	1.09861228866811	0	0	0	0	0	0	0	0	0	0	0	0	0	0	0	0	0	0	0	0	0	0	0	0	0	0	0	0	0	0	0	0
301	100	10001000	2014	1	313	1	0	0	0	0	0	0	0	0	2.56494935746154	0	1.09861228866811	0	0	0	0	0	0	0	0	0	0	0	0	0	0	0	0	0	0	0	0	0	0	0	0	0	0	0	0	0	0	0	0
302	100	10001000	2014	2	314	1	0	0	0	0	0	0	0	0	2.56494935746154	0	1.09861228866811	0	0	0	0	0	0	0	0	0	0	0	0	0	0	0	0	0	0	0	0	0	0	0	0	0	0	0	0	0	0	0	0
303	100	10001000	2014	3	315	1	0	0	0	0	0	0	0	0	2.56494935746154	0	1.09861228866811	0	0	0	0	0	0	0	0	0	0	0	0	0	0	0	0	0	0	0	0	0	0	0	0	0	0	0	0	0	0	0	0
304	100	10001000	2014	4	316	1	0	0	0	0	0	0	0	0	2.484906649788	0	1.09861228866811	0	0	0	0	0	0	0	0	0	0	0	0	0	0	0	0	0	0	0	0	0	0	0	0	0	0	0	0	0	0	0	0
305	100	10001000	2014	5	317	1	0	0	0	0	0	0	0	0	2.484906649788	0	1.09861228866811	0	0	0	0	0	0	0	0	0	0	0	0	0	0	0	0	0	0	0	0	0	0	0	0	0	0	0	0	0	0	0	0
306	100	10001000	2014	6	318	1	0	0	0	0	0	0	0	0	2.484906649788	0	1.09861228866811	0	0	0	0	0	0	0	0	0	0	0	0	0	0	0	0	0	0	0	0	0	0	0	0	0	0	0	0	0	0	0	0
307	100	10001000	2014	7	319	1	2	2	0	0	0	0	2	1	2.56494935746154	0	1.09861228866811	0	0	0	0	0	0	0	0	0	0	0	0	0	0	0	0	0	0	0	0	0	0	0	0	0	0	0	0	0	0	0	0
308	100	10001000	2014	8	320	1	1	1	0	0	0	1	0	1	2.63905732961526	0	1.09861228866811	0	0	0	0	0	0	0	0	0	0	0	0	0	0	0	0	0	0	0	0	0	0	0	0	0	0	0	0	0	0	0	0
309	100	10001000	2014	9	321	1	0	0	0	0	0	0	0	0	2.77258872223978	0	1.09861228866811	0	0	0	0	0	0	0	0	0	0	0	0	0	0	0	0	0	0	0	0	0	0	0	0	0	0	0	0	0	0	0	0
310	100	10001000	2014	10	322	1	0	0	0	0	0	0	0	0	2.83321334405622	0	1.09861228866811	0	0	0	0	0	0	0	0	0	0	0	0	0	0	0	0	0	0	0	0	0	0	0	0	0	0	0	0	0	0	0	0
311	100	10001000	2014	11	323	1	0	0	0	0	0	0	0	0	2.83321334405622	0	1.09861228866811	0	0	0	0	0	0	0	0	0	0	0	0	0	0	0	0	0	0	0	0	0	0	0	0	0	0	0	0	0	0	0	0
312	100	10001000	2014	12	324	1	0	0	0	0	0	0	0	0	2.83321334405622	0	1.09861228866811	0	0	0	0	0	0	0	0	0	0	0	0	0	0	0	0	0	0	0	0	0	0	0	0	0	0	0	0	0	0	0	0
313	100	10001000	2015	1	325	1	0	0	0	0	0	0	0	0	2.89037175789616	0	1.09861228866811	0	0	0	0	0	0	0	0	0	0	0	0	0	0	0	0	0	0	0	0	0	0	0	0	0	0	0	0	0	0	0	0
314	100	10001000	2015	2	326	1	0	0	0	0	0	0	0	0	2.89037175789616	0	1.09861228866811	0	0	0	0	0	0	0	0	0	0	0	0	0	0	0	0	0	0	0	0	0	0	0	0	0	0	0	0	0	0	0	0
315	100	10001000	2015	3	327	1	0	0	0	0	0	0	0	0	2.89037175789616	0	1.09861228866811	0	0	0	0	0	0	0	0	0	0	0	0	0	0	0	0	0	0	0	0	0	0	0	0	0	0	0	0	0	0	0	0
316	100	10001000	2015	4	328	1	0	0	0	0	0	0	0	0	2.83321334405622	0	1.09861228866811	0	0	0	0	0	0	0	0	0	0	0	0	0	0	0	0	0	0	0	0	0	0	0	0	0	0	0	0	0	0	0	0
317	100	10001000	2015	5	329	1	0	0	0	0	0	0	0	0	2.83321334405622	0	1.09861228866811	0	0	0	0	0	0	0	0	0	0	0	0	0	0	0	0	0	0	0	0	0	0	0	0	0	0	0	0	0	0	0	0
318	100	10001000	2015	6	330	1	0	0	0	0	0	0	0	0	2.77258872223978	0	1.09861228866811	0	0	0	0	0	0	0	0	0	0	0	0	0	0	0	0	0	0	0	0	0	0	0	0	0	0	0	0	0	0	0	0
319	100	10001000	2015	7	331	1	0	0	0	0	0	0	0	0	2.77258872223978	0	1.09861228866811	0	0	0	0	0	0	0	0	0	0	0	0	0	0	0	0	0	0	0	0	0	0	0	0	0	0	0	0	0	0	0	0
320	100	10001000	2015	8	332	1	0	0	0	0	0	0	0	0	2.89037175789616	0	1.09861228866811	0	0	0	0	0	0	0	0	0	0	0	0	0	0	0	0	0	0	0	0	0	0	0	0	0	0	0	0	0	0	0	0
321	100	10001000	2015	9	333	1	0	0	0	0	0	0	0	0	2.94443897916644	0	1.09861228866811	0	0	0	0	0	0	0	0	0	0	0	0	0	0	0	0	0	0	0	0	0	0	0	0	0	0	0	0	0	0	0	0
322	100	10001000	2015	10	334	1	0	0	0	0	0	0	0	0	2.94443897916644	0	1.09861228866811	0	0	0	0	0	0	0	0	0	0	0	0	0	0	0	0	0	0	0	0	0	0	0	0	0	0	0	0	0	0	0	0
323	100	10001000	2015	11	335	1	0	0	0	0	0	0	0	0	2.94443897916644	0	1.09861228866811	0	0	0	0	0	0	0	0	0	0	0	0	0	0	0	0	0	0	0	0	0	0	0	0	0	0	0	0	0	0	0	0
324	100	10001000	2015	12	336	1	0	0	0	0	0	0	0	0	2.94443897916644	0	1.09861228866811	0	0	0	0	0	0	0	0	0	0	0	0	0	0	0	0	0	0	0	0	0	0	0	0	0	0	0	0	0	0	0	0
325	100	10001000	2016	1	337	1	0	0	0	0	0	0	0	0	2.94443897916644	0	1.09861228866811	0	0	0	0	0	0	0	0	0	0	0	0	0	0	0	0	0	0	0	0	0	0	0	0	0	0	0	0	0	0	0	0
326	100	10001000	2016	2	338	1	0	0	0	0	0	0	0	0	2.89037175789616	0	1.09861228866811	0	0	0	0	0	0	0	0	0	0	0	0	0	0	0	0	0	0	0	0	0	0	0	0	0	0	0	0	0	0	0	0
327	100	10001000	2016	3	339	1	0	0	0	0	0	0	0	0	2.89037175789616	0	1.09861228866811	0	0	0	0	0	0	0	0	0	0	0	0	0	0	0	0	0	0	0	0	0	0	0	0	0	0	0	0	0	0	0	0
328	100	10001000	2016	4	340	1	0	0	0	0	0	0	0	0	2.89037175789616	0	1.09861228866811	0	0	0	0	0	0	0	0	0	0	0	0	0	0	0	0	0	0	0	0	0	0	0	0	0	0	0	0	0	0	0	0
329	100	10001000	2016	5	341	1	0	0	0	0	0	0	0	0	2.89037175789616	0	1.09861228866811	0	0	0	0	0	0	0	0	0	0	0	0	0	0	0	0	0	0	0	0	0	0	0	0	0	0	0	0	0	0	0	0
330	100	10001000	2016	6	342	1	0	0	0	0	0	0	0	0	2.83321334405622	0	1.09861228866811	0	0	0	0	0	0	0	0	0	0	0	0	0	0	0	0	0	0	0	0	0	0	0	0	0	0	0	0	0	0	0	0
331	100	10001000	2016	7	343	1	0	0	0	0	0	0	0	0	2.77258872223978	0	1.09861228866811	0	0	0	0	0	0	0	0	0	0	0	0	0	0	0	0	0	0	0	0	0	0	0	0	0	0	0	0	0	0	0	0
332	100	10001000	2016	8	344	1	0	0	0	0	0	0	0	0	2.70805020110221	0	1.09861228866811	0	0	0	0	0	0	0	0	0	0	0	0	0	0	0	0	0	0	0	0	0	0	0	0	0	0	0	0	0	0	0	0
333	100	10001000	2016	9	345	1	0	0	0	0	0	0	0	0	2.63905732961526	0	1.09861228866811	0	0	0	0	0	0	0	0	0	0	0	0	0	0	0	0	0	0	0	0	0	0	0	0	0	0	0	0	0	0	0	0
334	100	10001000	2016	10	346	1	1	1	0	0	1	0	1	1	2.56494935746154	0	1.09861228866811	0	0	0	0	0	0	0	0	0	0	0	0	0	0	0	0	0	0	0	0	0	0	0	0	0	0	0	0	0	0	0	0
335	100	10001000	2016	11	347	1	0	0	0	0	0	0	0	0	2.39789527279837	0	1.09861228866811	0	0	0	0	0	0	0	0	0	0	0	0	0	0	0	0	0	0	0	0	0	0	0	0	0	0	0	0	0	0	0	0
336	100	10001000	2016	12	348	1	0	0	0	0	0	0	0	0	2.39789527279837	0	1.09861228866811	0	0	0	0	0	0	0	0	0	0	0	0	0	0	0	0	0	0	0	0	0	0	0	0	0	0	0	0	0	0	0	0
337	100	10001000	2017	1	349	1	1	1	0	0	1	1	0	1	2.39789527279837	0	1.09861228866811	0	0	0	0	0	0	0	0	0	0	0	0	0	0	0	0	0	0	0	0	0	0	0	0	0	0	0	0	0	0	0	0
338	100	10001000	2017	2	350	1	0	0	0	0	0	0	0	0	2.39789527279837	0	1.09861228866811	0	0	0	0	0	0	0	0	0	0	0	0	0	0	0	0	0	0	0	0	0	0	0	0	0	0	0	0	0	0	0	0
339	100	10001000	2017	3	351	1	0	0	0	0	0	0	0	0	2.39789527279837	0	1.09861228866811	0	0	0	0	0	0	0	0	0	0	0	0	0	0	0	0	0	0	0	0	0	0	0	0	0	0	0	0	0	0	0	0
340	100	10001000	2017	4	352	1	1	1	0	0	1	0	1	1	2.39789527279837	0	1.09861228866811	0	0	0	0	0	0	0	0	0	0	0	0	0	0	0	0	0	0	0	0	0	0	0	0	0	0	0	0	0	0	0	0
341	100	10001000	2017	5	353	1	0	0	0	0	0	0	0	0	2.39789527279837	0	1.09861228866811	0	0	0	0	0	0	0	0	0	0	0	0	0	0	0	0	0	0	0	0	0	0	0	0	0	0	0	0	0	0	0	0
342	100	10001000	2017	6	354	1	0	0	0	0	0	0	0	0	2.30258509299405	0	1.09861228866811	0	0	0	0	0	0	0	0	0	0	0	0	0	0	0	0	0	0	0	0	0	0	0	0	0	0	0	0	0	0	0	0
343	100	10001000	2017	7	355	1	0	0	0	0	0	0	0	0	2.30258509299405	0	1.09861228866811	0	0	0	0	0	0	0	0	0	0	0	0	0	0	0	0	0	0	0	0	0	0	0	0	0	0	0	0	0	0	0	0
344	100	10001000	2017	8	356	1	0	0	0	0	0	0	0	0	2.30258509299405	0	0	0	0	0	0	0	0	0	0	0	0	0	0	0	0	0	0	0	0	0	0	0	0	0	0	0	0	0	0	0	0	0	0
345	100	10001000	2017	9	357	1	0	0	0	0	0	0	0	0	2.30258509299405	0	0	0	0	0	0	0	0	0	0	0	0	0	0	0	0	0	0	0	0	0	0	0	0	0	0	0	0	0	0	0	0	0	0
346	100	10001000	2017	10	358	1	1	1	0	0	0	0	1	1	2.30258509299405	0	0	0	0	0	0	0	0	0	0	0	0	0	0	0	0	0	0	0	0	0	0	0	0	0	0	0	0	0	0	0	0	0	0
347	100	10001000	2017	11	359	1	0	0	0	0	0	0	0	0	2.39789527279837	0	0	0	0	0	0	0	0	0	0	0	0	0	0	0	0	0	0	0	0	0	0	0	0	0	0	0	0	0	0	0	0	0	0
348	100	10001000	2017	12	360	1	0	0	0	0	0	0	0	0	2.39789527279837	0	0	0	0	0	0	0	0	0	0	0	0	0	0	0	0	0	0	0	0	0	0	0	0	0	0	0	0	0	0	0	0	0	0
349	100	10001000	2018	1	361	1	1	1	0	0	1	0	1	1	2.39789527279837	0	0	0	0	0	0	0	0	0	0	0	0	0	0	0	0	0	0	0	0	0	0	0	0	0	0	0	0	0	0	0	0	0	0
350	100	10001000	2018	2	362	1	0	0	0	0	0	0	0	0	2.484906649788	0	0	0	0	0	0	0	0	0	0	0	0	0	0	0	0	0	0	0	0	0	0	0	0	0	0	0	0	0	0	0	0	0	0
351	100	10001000	2018	3	363	1	0	0	0	0	0	0	0	0	2.484906649788	0	0	0	0	0	0	0	0	0	0	0	0	0	0	0	0	0	0	0	0	0	0	0	0	0	0	0	0	0	0	0	0	0	0
352	100	10001000	2018	4	364	1	0	0	0	0	0	0	0	0	2.484906649788	0	0	0	0	0	0	0	0	0	0	0	0	0	0	0	0	0	0	0	0	0	0	0	0	0	0	0	0	0	0	0	0	0	0
353	100	10001000	2018	5	365	1	0	0	0	0	0	0	0	0	2.56494935746154	0	0	0	0	0	0	0	0	0	0	0	0	0	0	0	0	0	0	0	0	0	0	0	0	0	0	0	0	0	0	0	0	0	0
354	100	10001000	2018	6	366	1	0	0	0	0	0	0	0	0	2.56494935746154	0	0	0	0	0	0	0	0	0	0	0	0	0	0	0	0	0	0	0	0	0	0	0	0	0	0	0	0	0	0	0	0	0	0
355	100	10001000	2018	7	367	1	1	1	0	0	1	0	1	1	2.484906649788	0	0	0	0	0	0	0	0	0	0	0	0	0	0	0	0	0	0	0	0	0	0	0	0	0	0	0	0	0	0	0	0	0	0
356	100	10001000	2018	8	368	1	0	0	0	0	0	0	0	0	2.39789527279837	0	0	0	0	0	0	0	0	0	0	0	0	0	0	0	0	0	0	0	0	0	0	0	0	0	0	0	0	0	0	0	0	0	0
357	100	10001000	2018	9	369	1	0	0	0	0	0	0	0	0	2.19722457733622	0	0	0	0	0	0	0	0	0	0	0	0	0	0	0	0	0	0	0	0	0	0	0	0	0	0	0	0	0	0	0	0	0	0
358	100	10001000	2018	10	370	1	0	0	0	0	0	0	0	0	2.07944154167984	0	0	0	0	0	0	0	0	0	0	0	0	0	0	0	0	0	0	0	0	0	0	0	0	0	0	0	0	0	0	0	0	0	0
359	100	10001000	2018	11	371	1	0	0	0	0	0	0	0	0	2.19722457733622	0	0	0	0	0	0	0	0	0	0	0	0	0	0	0	0	0	0	0	0	0	0	0	0	0	0	0	0	0	0	0	0	0	0
360	100	10001000	2018	12	372	1	0	0	0	0	0	0	0	0	2.19722457733622	0	0	0	0	0	0	0	0	0	0	0	0	0	0	0	0	0	0	0	0	0	0	0	0	0	0	0	0	0	0	0	0	0	0
361	101	10101000	1989	1	13	0	0	0	0	0	0	0	0	0	NA	NA	NA	0	0	0	0	0	0	0	0	0	0	0	0	0	0	0	0	0	0	1	0	1	0	0	0	0	0	0	0	0	0	0	0
362	101	10101000	1989	2	14	0	0	0	0	0	0	0	0	0	NA	NA	NA	0	0	0	0	0	0	0	0	0	0	0	0	0	0	0	0	0	0	1	0	1	0	0	0	0	0	0	0	0	0	0	0
363	101	10101000	1989	3	15	0	0	0	0	0	0	0	0	0	NA	NA	NA	0	0	0	0	0	0	0	0	0	0	0	0	0	0	0	0	0	0	1	0	1	0	0	0	0	0	0	0	0	0	0	0
364	101	10101000	1989	4	16	0	0	0	0	0	0	0	0	0	NA	NA	NA	0	0	0	0	0	0	0	0	0	0	0	0	0	0	0	0	0	0	1	0	1	0	0	0	0	0	0	0	0	0	0	0
365	101	10101000	1989	5	17	0	0	0	0	0	0	0	0	0	NA	NA	NA	0	0	0	0	0	0	0	0	0	0	0	0	0	0	0	0	0	0	1	0	1	0	0	0	0	0	0	0	0	0	0	0
366	101	10101000	1989	6	18	0	0	0	0	0	0	0	0	0	NA	NA	NA	0	0	0	0	0	0	0	0	0	0	0	0	0	0	0	1	0	1	1	0	1	0	0	0	0	0	0	0	0	0	0	0
367	101	10101000	1989	7	19	0	0	0	0	0	0	0	0	0	NA	NA	NA	0	0	0	0	0	0	0	0	0	0	0	0	0	0	0	1	0	1	1	0	1	0	0	0	0	0	0	0	0	0	0	0
368	101	10101000	1989	8	20	0	0	0	0	0	0	0	0	0	NA	NA	NA	0	0	0	0	0	0	0	0	0	0	0	0	0	0	0	1	0	1	1	0	1	0	0	0	0	0	0	0	0	0	0	0
369	101	10101000	1989	9	21	0	0	0	0	0	0	0	0	0	NA	NA	NA	1	0	1	0	0	0	1	0	1	0	0	0	0	0	0	1	0	1	1	0	1	1	0	1	0	0	0	0	0	0	0	0
370	101	10101000	1989	10	22	0	0	0	0	0	0	0	0	0	NA	NA	NA	1	0	1	0	0	0	1	0	1	0	0	0	1	0	1	1	0	1	1	0	1	1	0	1	0	0	0	0	0	0	0	0
371	101	10101000	1989	11	23	0	0	0	0	0	0	0	0	0	NA	NA	NA	1	0	1	0	0	0	1	0	1	1	0	1	1	0	1	1	0	1	1	0	1	1	0	1	0	0	0	0	0	0	0	0
372	101	10101000	1989	12	24	0	0	0	0	0	0	0	0	0	NA	NA	NA	1	0	1	0	0	0	1	0	1	1	0	1	1	0	1	1	0	1	1	0	1	1	0	1	1	0	1	1	0	1	0	1
373	101	10101000	1990	1	25	1	0	0	0	0	0	0	0	0	NA	NA	NA	1	0	1	0	0	0	1	0	1	1	0	1	1	0	1	1	0	1	1	0	1	1	0	1	1	0	1	0	0	0	0	0
374	101	10101000	1990	2	26	1	3	3	0	0	2	2	1	1	NA	NA	NA	1	0	1	0	0	0	1	0	1	0	0	0	1	0	1	1	0	1	1	0	1	1	0	1	1	0	1	0	0	0	0	0
375	101	10101000	1990	3	27	1	0	0	0	0	0	0	0	0	NA	NA	NA	1	0	1	0	0	0	1	0	1	0	0	0	0	0	0	1	0	1	1	0	1	1	0	1	1	0	1	0	0	0	0	0
376	101	10101000	1990	4	28	1	0	0	0	0	0	0	0	0	NA	NA	NA	0	0	0	0	0	0	0	0	0	0	0	0	0	0	0	1	0	1	1	0	1	0	0	0	0	0	0	0	0	0	0	0
377	101	10101000	1990	5	29	1	2	2	0	0	0	2	0	1	NA	NA	NA	0	0	0	0	0	0	0	0	0	0	0	0	0	0	0	1	0	1	1	0	1	0	0	0	0	0	0	0	0	0	0	0
378	101	10101000	1990	6	30	1	1	1	0	0	0	1	0	1	NA	NA	NA	0	0	0	0	0	0	0	0	0	0	0	0	0	0	0	1	0	1	1	0	1	0	0	0	0	0	0	0	0	0	0	0
379	101	10101000	1990	7	31	1	2	2	0	0	1	1	1	1	NA	NA	NA	0	0	0	0	0	0	0	0	0	0	0	0	0	0	0	0	0	0	1	0	1	0	0	0	0	0	0	0	0	0	0	0
380	101	10101000	1990	8	32	1	1	1	0	0	1	1	0	1	NA	NA	NA	0	0	0	0	0	0	0	0	0	0	0	0	0	0	0	0	0	0	1	0	1	0	0	0	0	0	0	0	0	0	0	0
381	101	10101000	1990	9	33	1	0	0	0	0	0	0	0	0	NA	NA	NA	0	0	0	0	0	0	0	0	0	0	0	0	0	0	0	0	0	0	1	0	1	0	0	0	0	0	0	0	0	0	0	0
382	101	10101000	1990	10	34	1	0	0	0	0	0	0	0	0	NA	NA	NA	0	0	0	0	0	0	0	0	0	0	0	0	0	0	0	0	0	0	1	0	1	0	0	0	0	0	0	0	0	0	0	0
383	101	10101000	1990	11	35	1	0	0	0	0	0	0	0	0	NA	NA	NA	0	0	0	0	0	0	0	0	0	0	0	0	0	0	0	0	0	0	1	0	1	0	0	0	0	0	0	0	0	0	0	0
384	101	10101000	1990	12	36	1	1	1	0	0	0	1	0	1	NA	NA	NA	0	0	0	0	0	0	0	0	0	0	0	0	0	0	0	0	0	0	2	0	2	0	0	0	0	0	0	0	0	0	0	0
385	101	10101000	1991	1	37	1	0	0	0	0	0	0	0	0	NA	NA	NA	0	0	0	0	0	0	0	0	0	0	0	0	0	0	0	0	0	0	1	0	1	0	0	0	0	0	0	0	0	0	0	0
386	101	10101000	1991	2	38	1	0	0	0	0	0	0	0	0	NA	NA	NA	0	0	0	0	0	0	0	0	0	0	0	0	0	0	0	0	0	0	1	0	1	0	0	0	0	0	0	0	0	0	0	0
387	101	10101000	1991	3	39	1	0	0	0	0	0	0	0	0	NA	NA	NA	0	0	0	0	0	0	0	0	0	0	0	0	0	0	0	0	0	0	1	0	1	0	0	0	0	0	0	0	0	0	0	0
388	101	10101000	1991	4	40	1	0	0	0	0	0	0	0	0	NA	NA	NA	0	0	0	0	0	0	0	0	0	0	0	0	0	0	0	0	0	0	1	0	1	0	0	0	0	0	0	0	0	0	0	0
389	101	10101000	1991	5	41	1	0	0	0	0	0	0	0	0	NA	NA	NA	0	0	0	0	0	0	0	0	0	0	0	0	0	0	0	0	0	0	1	0	1	0	0	0	0	0	0	0	0	0	0	0
390	101	10101000	1991	6	42	1	1	1	0	0	1	0	1	1	NA	NA	NA	0	0	0	0	0	0	0	0	0	0	0	0	0	0	0	1	0	1	1	0	1	0	0	0	0	0	0	0	0	0	0	0
391	101	10101000	1991	7	43	1	0	0	0	0	0	0	0	0	NA	NA	NA	0	0	0	0	0	0	0	0	0	0	0	0	0	0	0	1	0	1	1	0	1	0	0	0	0	0	0	0	0	0	0	0
392	101	10101000	1991	8	44	1	1	1	0	0	1	0	1	1	NA	NA	NA	0	0	0	0	0	0	0	0	0	0	0	0	0	0	0	1	0	1	1	0	1	0	0	0	0	0	0	0	0	0	0	0
393	101	10101000	1991	9	45	1	0	0	0	0	0	0	0	0	NA	NA	NA	1	0	1	0	0	0	1	0	1	0	0	0	0	0	0	1	0	1	1	0	1	1	0	1	0	0	0	0	0	0	0	0
394	101	10101000	1991	10	46	1	3	3	0	0	1	1	2	1	NA	NA	NA	1	0	1	0	0	0	1	0	1	0	0	0	1	0	1	1	0	1	1	0	1	1	0	1	0	0	0	0	0	0	0	0
395	101	10101000	1991	11	47	1	5	5	0	0	3	3	2	1	NA	NA	NA	1	0	1	0	0	0	1	0	1	1	0	1	1	0	1	1	0	1	1	0	1	1	0	1	0	0	0	0	0	0	0	0
396	101	10101000	1991	12	48	1	2	2	0	0	1	1	1	1	NA	NA	NA	1	0	1	0	0	0	1	0	1	1	0	1	1	0	1	1	0	1	2	0	2	1	0	1	1	0	1	1	0	1	0	1
397	101	10101000	1992	1	49	1	3	3	0	0	3	0	3	1	NA	NA	NA	1	0	1	0	0	0	1	0	1	1	0	1	1	0	1	1	0	1	2	0	2	1	0	1	1	0	1	0	0	0	0	0
398	101	10101000	1992	2	50	1	2	2	0	0	0	0	2	1	NA	NA	NA	1	0	1	0	0	0	1	0	1	0	0	0	1	0	1	1	0	1	2	0	2	1	0	1	1	0	1	0	0	0	0	0
399	101	10101000	1992	3	51	1	3	3	0	0	1	1	2	1	NA	NA	NA	1	0	1	0	0	0	1	0	1	0	0	0	0	0	0	1	0	1	2	0	2	1	0	1	1	0	1	0	0	0	0	0
400	101	10101000	1992	4	52	1	5	5	0	0	3	2	3	1	NA	NA	NA	0	0	0	0	0	0	0	0	0	0	0	0	0	0	0	1	0	1	2	0	2	0	0	0	0	0	0	0	0	0	0	0
401	101	10101000	1992	5	53	1	4	4	0	0	2	1	3	1	NA	NA	NA	0	0	0	0	0	0	0	0	0	0	0	0	0	0	0	1	0	1	2	0	2	0	0	0	0	0	0	0	0	0	0	0
402	101	10101000	1992	6	54	1	6	6	0	0	1	4	2	1	NA	NA	NA	0	0	0	0	0	0	0	0	0	0	0	0	0	0	0	2	0	2	2	0	2	0	0	0	0	0	0	0	0	0	0	0
403	101	10101000	1992	7	55	1	0	0	0	0	0	0	0	0	NA	NA	NA	0	0	0	0	0	0	0	0	0	0	0	0	0	0	0	1	0	1	2	0	2	0	0	0	0	0	0	0	0	0	0	0
404	101	10101000	1992	8	56	1	0	0	0	0	0	0	0	0	NA	NA	NA	0	0	0	0	0	0	0	0	0	0	0	0	0	0	0	1	0	1	2	0	2	0	0	0	0	0	0	0	0	0	0	0
405	101	10101000	1992	9	57	1	0	0	0	0	0	0	0	0	NA	NA	NA	1	0	1	0	0	0	1	0	1	0	0	0	0	0	0	1	0	1	2	0	2	1	0	1	0	0	0	0	0	0	0	0
406	101	10101000	1992	10	58	1	0	0	0	0	0	0	0	0	NA	NA	NA	1	0	1	0	0	0	1	0	1	0	0	0	1	0	1	1	0	1	2	0	2	1	0	1	0	0	0	0	0	0	0	0
407	101	10101000	1992	11	59	1	2	2	0	0	1	1	1	1	NA	NA	NA	1	0	1	0	0	0	1	0	1	1	0	1	1	0	1	1	0	1	2	0	2	1	0	1	0	0	0	0	0	0	0	0
408	101	10101000	1992	12	60	1	1	1	0	0	1	0	1	1	NA	NA	NA	1	0	1	0	0	0	1	0	1	1	0	1	1	0	1	1	0	1	2	0	2	1	0	1	1	0	1	1	0	1	0	1
409	101	10101000	1993	1	61	1	2	2	0	0	1	1	1	1	NA	NA	NA	1	0	1	0	0	0	1	0	1	1	0	1	1	0	1	1	0	1	1	0	1	1	0	1	1	0	1	0	0	0	0	0
410	101	10101000	1993	2	62	1	2	2	0	0	2	1	1	1	NA	NA	NA	1	0	1	0	0	0	1	0	1	0	0	0	1	0	1	1	0	1	1	0	1	1	0	1	1	0	1	0	0	0	0	0
411	101	10101000	1993	3	63	1	1	1	0	0	0	1	0	1	NA	NA	NA	1	0	1	0	0	0	1	0	1	0	0	0	0	0	0	1	0	1	1	0	1	1	0	1	1	0	1	0	0	0	0	0
412	101	10101000	1993	4	64	1	1	1	0	0	0	0	1	1	NA	NA	NA	0	0	0	0	0	0	0	0	0	0	0	0	0	0	0	1	0	1	1	0	1	0	0	0	0	0	0	0	0	0	0	0
413	101	10101000	1993	5	65	1	0	0	0	0	0	0	0	0	NA	NA	NA	0	0	0	0	0	0	0	0	0	0	0	0	0	0	0	1	0	1	1	0	1	0	0	0	0	0	0	0	0	0	0	0
414	101	10101000	1993	6	66	1	0	0	0	0	0	0	0	0	NA	NA	NA	0	0	0	0	0	0	0	0	0	0	0	0	0	0	0	1	0	1	1	0	1	0	0	0	0	0	0	0	0	0	0	0
415	101	10101000	1993	7	67	1	0	0	0	0	0	0	0	0	NA	NA	NA	0	0	0	0	0	0	0	0	0	0	0	0	0	0	0	0	0	0	1	0	1	0	0	0	0	0	0	0	0	0	0	0
416	101	10101000	1993	8	68	1	0	0	0	0	0	0	0	0	NA	NA	NA	0	0	0	0	0	0	0	0	0	0	0	0	0	0	0	0	0	0	1	0	1	0	0	0	0	0	0	0	0	0	0	0
417	101	10101000	1993	9	69	1	0	0	0	0	0	0	0	0	NA	NA	NA	0	0	0	0	0	0	0	0	0	0	0	0	0	0	0	0	0	0	1	0	1	0	0	0	0	0	0	0	0	0	0	0
418	101	10101000	1993	10	70	1	1	1	0	0	0	1	0	1	NA	NA	NA	0	0	0	0	0	0	0	0	0	0	0	0	0	0	0	0	0	0	1	0	1	0	0	0	0	0	0	0	0	0	0	0
419	101	10101000	1993	11	71	1	1	1	0	0	0	1	0	1	NA	NA	NA	0	0	0	0	0	0	0	0	0	0	0	0	0	0	0	0	0	0	1	0	1	0	0	0	0	0	0	0	0	0	0	0
420	101	10101000	1993	12	72	1	0	0	0	0	0	0	0	0	NA	NA	NA	0	0	0	0	0	0	0	0	0	0	0	0	0	0	0	0	0	0	2	0	2	0	0	0	0	0	0	0	0	0	0	0
421	101	10101000	1994	1	73	1	3	3	0	0	0	2	1	1	3.89182029811063	0	0	0	0	0	0	0	0	0	0	0	0	0	0	0	0	0	0	0	0	1	0	1	0	0	0	0	0	0	0	0	0	0	0
422	101	10101000	1994	2	74	1	0	0	0	0	0	0	0	0	3.93182563272433	0	0	0	0	0	0	0	0	0	0	0	0	0	0	0	0	0	0	0	0	1	0	1	0	0	0	0	0	0	0	0	0	0	0
423	101	10101000	1994	3	75	1	1	1	0	0	1	0	1	1	3.97029191355212	0	0	0	0	0	0	0	0	0	0	0	0	0	0	0	0	0	0	0	0	1	0	1	0	0	0	0	0	0	0	0	0	0	0
424	101	10101000	1994	4	76	1	0	0	0	0	0	0	0	0	3.98898404656427	0	0	0	0	0	0	0	0	0	0	0	0	0	0	0	0	0	0	0	0	1	0	1	0	0	0	0	0	0	0	0	0	0	0
425	101	10101000	1994	5	77	1	2	2	0	0	1	1	1	1	4.00733318523247	0	0	0	0	0	0	0	0	0	0	0	0	0	0	0	0	0	0	0	0	1	0	1	0	0	0	0	0	0	0	0	0	0	0
426	101	10101000	1994	6	78	1	1	1	0	0	0	1	0	1	4.00733318523247	0	0	0	0	0	0	0	0	0	0	0	0	0	0	0	0	0	1	0	1	1	0	1	0	0	0	0	0	0	0	0	0	0	0
427	101	10101000	1994	7	79	1	0	0	0	0	0	0	0	0	4.00733318523247	0	0	0	0	0	0	0	0	0	0	0	0	0	0	0	0	0	1	0	1	1	0	1	0	0	0	0	0	0	0	0	0	0	0
428	101	10101000	1994	8	80	1	0	0	0	0	0	0	0	0	4.00733318523247	0	0	0	0	0	0	0	0	0	0	0	0	0	0	0	0	0	1	0	1	1	0	1	0	0	0	0	0	0	0	0	0	0	0
429	101	10101000	1994	9	81	1	0	0	0	0	0	0	0	0	4.00733318523247	0	0	1	0	1	0	0	0	1	0	1	0	0	0	0	0	0	1	0	1	1	0	1	1	0	1	0	0	0	0	0	0	0	0
430	101	10101000	1994	10	82	1	1	1	0	0	0	1	0	1	4.00733318523247	0	0	1	0	1	0	0	0	1	0	1	0	0	0	1	0	1	1	0	1	1	0	1	1	0	1	0	0	0	0	0	0	0	0
431	101	10101000	1994	11	83	1	3	3	0	0	0	1	2	1	4.02535169073515	0	0	1	0	1	0	0	0	1	0	1	1	0	1	1	0	1	1	0	1	1	0	1	1	0	1	0	0	0	0	0	0	0	0
432	101	10101000	1994	12	84	1	0	0	0	0	0	0	0	0	4.04305126783455	0	0	1	0	1	0	0	0	1	0	1	1	0	1	1	0	1	1	0	1	1	0	1	1	0	1	1	0	1	1	0	1	0	1
433	101	10101000	1995	1	85	1	1	1	0	0	0	1	0	1	4.04305126783455	0	0	1	0	1	0	0	0	1	0	1	1	0	1	1	0	1	1	0	1	1	0	1	1	0	1	1	0	1	0	0	0	0	0
434	101	10101000	1995	2	86	1	0	0	0	0	0	0	0	0	4.0943445622221	0	0	1	0	1	0	0	0	1	0	1	0	0	0	1	0	1	1	0	1	1	0	1	1	0	1	1	0	1	0	0	0	0	0
435	101	10101000	1995	3	87	1	0	0	0	0	0	0	0	0	4.04305126783455	0	0	1	0	1	0	0	0	1	0	1	0	0	0	0	0	0	1	0	1	1	0	1	1	0	1	1	0	1	0	0	0	0	0
436	101	10101000	1995	4	88	1	1	1	0	0	1	0	1	1	4.06044301054642	0	0	0	0	0	0	0	0	0	0	0	0	0	0	0	0	0	1	0	1	1	0	1	0	0	0	0	0	0	0	0	0	0	0
437	101	10101000	1995	5	89	1	1	1	0	0	1	0	1	1	4.06044301054642	0	0	0	0	0	0	0	0	0	0	0	0	0	0	0	0	0	1	0	1	1	0	1	0	0	0	0	0	0	0	0	0	0	0
438	101	10101000	1995	6	90	1	0	0	0	0	0	0	0	0	4.06044301054642	0	0	0	0	0	0	0	0	0	0	0	0	0	0	0	0	0	1	0	1	1	0	1	0	0	0	0	0	0	0	0	0	0	0
439	101	10101000	1995	7	91	1	0	0	0	0	0	0	0	0	4.06044301054642	0	0	0	0	0	0	0	0	0	0	0	0	0	0	0	0	0	0	0	0	1	0	1	0	0	0	0	0	0	0	0	0	0	0
440	101	10101000	1995	8	92	1	0	0	0	0	0	0	0	0	4.02535169073515	0	0	0	0	0	0	0	0	0	0	0	0	0	0	0	0	0	0	0	0	1	0	1	0	0	0	0	0	0	0	0	0	0	0
441	101	10101000	1995	9	93	1	0	0	0	0	0	0	0	0	4.00733318523247	0	0	0	0	0	0	0	0	0	0	0	0	0	0	0	0	0	0	0	0	1	0	1	0	0	0	0	0	0	0	0	0	0	0
442	101	10101000	1995	10	94	1	1	1	0	0	1	0	1	1	4.00733318523247	0	0	0	0	0	0	0	0	0	0	0	0	0	0	0	0	0	0	0	0	1	0	1	0	0	0	0	0	0	0	0	0	0	0
443	101	10101000	1995	11	95	1	1	1	0	0	0	0	1	1	4.02535169073515	0	0	0	0	0	0	0	0	0	0	0	0	0	0	0	0	0	0	0	0	1	0	1	0	0	0	0	0	0	0	0	0	0	0
444	101	10101000	1995	12	96	1	1	1	0	0	1	0	1	1	4.07753744390572	0	0	0	0	0	0	0	0	0	0	0	0	0	0	0	0	0	0	0	0	1	0	1	0	0	0	0	0	0	0	0	0	0	0
445	101	10101000	1996	1	97	1	2	2	0	0	2	1	1	1	4.06044301054642	0	0	0	0	0	0	0	0	0	0	0	0	0	0	0	0	0	0	0	0	0	0	0	0	0	0	0	0	0	0	0	0	0	0
446	101	10101000	1996	2	98	1	1	1	0	0	1	1	0	1	4.07753744390572	0	0	0	0	0	0	0	0	0	0	0	0	0	0	0	0	0	0	0	0	0	0	0	0	0	0	0	0	0	0	0	0	0	0
447	101	10101000	1996	3	99	1	4	4	0	0	3	2	2	1	4.07753744390572	0	0	0	0	0	0	0	0	0	0	0	0	0	0	0	0	0	0	0	0	0	0	0	0	0	0	0	0	0	0	0	0	0	0
448	101	10101000	1996	4	100	1	1	1	0	0	0	1	0	1	4.07753744390572	0	0	0	0	0	0	0	0	0	0	0	0	0	0	0	0	0	0	0	0	0	0	0	0	0	0	0	0	0	0	0	0	0	0
449	101	10101000	1996	5	101	1	1	1	0	0	0	1	0	1	4.0943445622221	0	0	0	0	0	0	0	0	0	0	0	0	0	0	0	0	0	0	0	0	0	0	0	0	0	0	0	0	0	0	0	0	0	0
450	101	10101000	1996	6	102	1	0	0	0	0	0	0	0	0	4.11087386417331	0	0	0	0	0	0	0	0	0	0	0	0	0	0	0	0	0	0	0	0	0	0	0	0	0	0	0	0	0	0	0	0	0	0
451	101	10101000	1996	7	103	1	1	1	0	0	0	0	1	1	4.0943445622221	0	0	0	0	0	0	0	0	0	0	0	0	0	0	0	0	0	0	0	0	0	0	0	0	0	0	0	0	0	0	0	0	0	0
452	101	10101000	1996	8	104	1	1	1	0	0	1	0	1	1	4.0943445622221	0	0	0	0	0	0	0	0	0	0	0	0	0	0	0	0	0	0	0	0	0	0	0	0	0	0	0	0	0	0	0	0	0	0
453	101	10101000	1996	9	105	1	0	0	0	0	0	0	0	0	4.07753744390572	0	0	0	0	0	0	0	0	0	0	0	0	0	0	0	0	0	0	0	0	0	0	0	0	0	0	0	0	0	0	0	0	0	0
454	101	10101000	1996	10	106	1	1	1	0	0	1	0	1	1	4.07753744390572	0	0	0	0	0	0	0	0	0	0	0	0	0	0	0	0	0	0	0	0	0	0	0	0	0	0	0	0	0	0	0	0	0	0
455	101	10101000	1996	11	107	1	1	1	0	0	1	0	1	1	4.04305126783455	0	0	0	0	0	0	0	0	0	0	0	0	0	0	0	0	0	0	0	0	0	0	0	0	0	0	0	0	0	0	0	0	0	0
456	101	10101000	1996	12	108	1	2	2	0	0	1	0	2	1	3.97029191355212	0	0	0	0	0	0	0	0	0	0	0	0	0	0	0	0	0	0	0	0	0	0	0	0	0	0	0	0	0	0	0	0	0	0
457	101	10101000	1997	1	109	1	1	1	0	0	1	0	1	1	3.95124371858143	0	0	0	0	0	0	0	0	0	0	0	0	0	0	0	0	0	0	0	0	0	0	0	0	0	0	0	0	0	0	0	0	0	0
458	101	10101000	1997	2	110	1	2	2	0	0	2	0	2	1	3.93182563272433	0	0	0	0	0	0	0	0	0	0	0	0	0	0	0	0	0	0	0	0	0	0	0	0	0	0	0	0	0	0	0	0	0	0
459	101	10101000	1997	3	111	1	2	2	0	0	2	0	2	1	3.91202300542815	0	0	0	0	0	0	0	0	0	0	0	0	0	0	0	0	0	0	0	0	0	0	0	0	0	0	0	0	0	0	0	0	0	0
460	101	10101000	1997	4	112	1	1	1	0	0	1	0	1	1	3.93182563272433	0	0	0	0	0	0	0	0	0	0	0	0	0	0	0	0	0	0	0	0	0	0	0	0	0	0	0	0	0	0	0	0	0	0
461	101	10101000	1997	5	113	1	1	1	0	0	1	0	1	1	3.85014760171006	0	0	0	0	0	0	0	0	0	0	0	0	0	0	0	0	0	0	0	0	0	0	0	0	0	0	0	0	0	0	0	0	0	0
462	101	10101000	1997	6	114	1	0	0	0	0	0	0	0	0	3.78418963391826	0	0	0	0	0	0	0	0	0	0	0	0	0	0	0	0	0	0	0	0	0	0	0	0	0	0	0	0	0	0	0	0	0	0
463	101	10101000	1997	7	115	1	1	1	0	0	0	0	1	1	3.63758615972639	0	0	0	0	0	0	0	0	0	0	0	0	0	0	0	0	0	0	0	0	0	0	0	0	0	0	0	0	0	0	0	0	0	0
464	101	10101000	1997	8	116	1	2	2	0	0	0	0	2	1	3.66356164612965	0	0	0	0	0	0	0	0	0	0	0	0	0	0	0	0	0	0	0	0	0	0	0	0	0	0	0	0	0	0	0	0	0	0
465	101	10101000	1997	9	117	1	0	0	0	0	0	0	0	0	3.68887945411394	0	0	0	0	0	0	0	0	0	0	0	0	0	0	0	0	0	0	0	0	0	0	0	0	0	0	0	0	0	0	0	0	0	0
466	101	10101000	1997	10	118	1	0	0	0	0	0	0	0	0	3.68887945411394	0	0	0	0	0	0	0	0	0	0	0	0	0	0	0	0	0	0	0	0	0	0	0	0	0	0	0	0	0	0	0	0	0	0
467	101	10101000	1997	11	119	1	1	1	0	0	1	0	1	1	3.71357206670431	0	0	0	0	0	0	0	0	0	0	0	0	0	0	0	0	0	0	0	0	0	0	0	0	0	0	0	0	0	0	0	0	0	0
468	101	10101000	1997	12	120	1	1	1	0	0	1	0	1	1	3.68887945411394	0	0	0	0	0	0	0	0	0	0	0	0	0	0	0	0	0	0	0	0	1	0	1	0	0	0	0	0	0	0	0	0	0	0
469	101	10101000	1998	1	121	1	1	1	0	0	1	0	1	1	3.71357206670431	0	0	0	0	0	0	0	0	0	0	0	0	0	0	0	0	0	0	0	0	1	0	1	0	0	0	0	0	0	0	0	0	0	0
470	101	10101000	1998	2	122	1	0	0	0	0	0	0	0	0	3.68887945411394	0	0	0	0	0	0	0	0	0	0	0	0	0	0	0	0	0	0	0	0	1	0	1	0	0	0	0	0	0	0	0	0	0	0
471	101	10101000	1998	3	123	1	0	0	0	0	0	0	0	0	3.68887945411394	0	0	0	0	0	0	0	0	0	0	0	0	0	0	0	0	0	0	0	0	1	0	1	0	0	0	0	0	0	0	0	0	0	0
472	101	10101000	1998	4	124	1	0	0	0	0	0	0	0	0	3.71357206670431	0	0	0	0	0	0	0	0	0	0	0	0	0	0	0	0	0	0	0	0	1	0	1	0	0	0	0	0	0	0	0	0	0	0
473	101	10101000	1998	5	125	1	0	0	0	0	0	0	0	0	3.71357206670431	0	0	0	0	0	0	0	0	0	0	0	0	0	0	0	0	0	0	0	0	1	0	1	0	0	0	0	0	0	0	0	0	0	0
474	101	10101000	1998	6	126	1	1	1	0	0	1	1	0	1	3.73766961828337	0	0	0	0	0	0	0	0	0	0	0	0	0	0	0	0	0	1	0	1	1	0	1	0	0	0	0	0	0	0	0	0	0	0
475	101	10101000	1998	7	127	1	0	0	0	0	0	0	0	0	3.73766961828337	0	0	0	0	0	0	0	0	0	0	0	0	0	0	0	0	0	1	0	1	1	0	1	0	0	0	0	0	0	0	0	0	0	0
476	101	10101000	1998	8	128	1	0	0	0	0	0	0	0	0	3.76120011569356	0	0.693147180559945	0	0	0	0	0	0	0	0	0	0	0	0	0	0	0	1	0	1	1	0	1	0	0	0	0	0	0	0	0	0	0	0
477	101	10101000	1998	9	129	1	2	2	0	0	2	0	2	1	3.80666248977032	0	0.693147180559945	1	0	1	0	0	0	1	0	1	0	0	0	0	0	0	1	0	1	1	0	1	1	0	1	0	0	0	0	0	0	0	0
478	101	10101000	1998	10	130	1	0	0	0	0	0	0	0	0	3.80666248977032	0	0.693147180559945	1	0	1	0	0	0	1	0	1	0	0	0	1	0	1	1	0	1	1	0	1	1	0	1	0	0	0	0	0	0	0	0
479	101	10101000	1998	11	131	1	0	0	0	0	0	0	0	0	3.78418963391826	0	0.693147180559945	1	0	1	0	0	0	1	0	1	1	0	1	1	0	1	1	0	1	1	0	1	1	0	1	0	0	0	0	0	0	0	0
480	101	10101000	1998	12	132	1	0	0	0	0	0	0	0	0	3.78418963391826	0	0.693147180559945	1	0	1	0	0	0	1	0	1	1	0	1	1	0	1	1	0	1	1	0	1	1	0	1	1	0	1	1	0	1	0	1
481	101	10101000	1999	1	133	1	0	0	0	0	0	0	0	0	3.80666248977032	0	0.693147180559945	1	0	1	0	0	0	1	0	1	1	0	1	1	0	1	1	0	1	3	1	2	1	0	1	1	0	1	0	0	0	0	0
482	101	10101000	1999	2	134	1	1	1	0	0	0	1	0	1	3.76120011569356	0	0.693147180559945	1	0	1	0	0	0	1	0	1	0	0	0	1	0	1	1	0	1	3	1	2	1	0	1	1	0	1	0	0	0	0	0
483	101	10101000	1999	3	135	1	0	0	0	0	0	0	0	0	3.76120011569356	0	0.693147180559945	1	0	1	0	0	0	1	0	1	0	0	0	0	0	0	1	0	1	3	1	2	1	0	1	1	0	1	0	0	0	0	0
484	101	10101000	1999	4	136	1	1	1	0	0	1	0	1	1	3.73766961828337	0	0.693147180559945	0	0	0	0	0	0	0	0	0	0	0	0	0	0	0	1	0	1	3	1	2	0	0	0	0	0	0	0	0	0	0	0
485	101	10101000	1999	5	137	1	0	0	0	0	0	0	0	0	3.73766961828337	0	0.693147180559945	0	0	0	0	0	0	0	0	0	0	0	0	0	0	0	1	0	1	3	1	2	0	0	0	0	0	0	0	0	0	0	0
486	101	10101000	1999	6	138	1	1	1	0	0	1	0	1	1	3.68887945411394	0	0.693147180559945	0	0	0	0	0	0	0	0	0	0	0	0	0	0	0	1	0	1	3	1	2	0	0	0	0	0	0	0	0	0	0	0
487	101	10101000	1999	7	139	1	0	0	0	0	0	0	0	0	3.68887945411394	0	0.693147180559945	0	0	0	0	0	0	0	0	0	0	0	0	0	0	0	2	1	1	3	1	2	0	0	0	0	0	0	0	0	0	0	0
488	101	10101000	1999	8	140	1	1	1	0	0	1	0	1	1	3.68887945411394	0	1.09861228866811	0	0	0	0	0	0	0	0	0	0	0	0	0	0	0	2	1	1	3	1	2	0	0	0	0	0	0	0	0	0	0	0
489	101	10101000	1999	9	141	1	1	1	0	0	1	0	1	1	3.68887945411394	0	1.38629436111989	0	0	0	0	0	0	0	0	0	0	0	0	0	0	0	2	1	1	3	1	2	0	0	0	0	0	0	0	0	0	0	0
490	101	10101000	1999	10	142	1	2	2	0	0	2	0	2	1	3.73766961828337	0	1.38629436111989	2	1	1	0	0	0	2	1	1	0	0	0	0	0	0	2	1	1	3	1	2	1	1	1	0	0	0	0	0	0	0	0
491	101	10101000	1999	11	143	1	2	2	0	0	2	0	2	1	3.71357206670431	0	1.38629436111989	2	1	1	0	0	0	2	1	1	0	0	0	2	1	1	2	1	1	3	1	2	1	1	1	0	0	0	0	0	0	0	0
492	101	10101000	1999	12	144	1	1	1	0	0	1	0	1	1	3.63758615972639	0	1.38629436111989	2	1	1	0	0	0	2	1	1	2	1	1	2	1	1	2	1	1	3	1	2	1	1	1	0	0	0	0	0	0	0	0
493	101	10101000	2000	1	145	1	0	0	0	0	0	0	0	0	3.63758615972639	0	1.38629436111989	2	1	1	0	0	0	2	1	1	2	1	1	2	1	1	2	1	1	2	1	1	1	1	1	2	1	1	2	0	2	1	1
494	101	10101000	2000	2	146	1	1	1	0	0	1	0	1	1	3.61091791264422	0	1.38629436111989	2	1	1	0	0	0	2	1	1	2	1	1	2	1	1	2	1	1	2	1	1	1	1	1	2	1	1	0	0	0	0	0
495	101	10101000	2000	3	147	1	1	1	0	0	1	0	1	1	3.63758615972639	0	1.38629436111989	2	1	1	0	0	0	2	1	1	0	0	0	2	1	1	2	1	1	2	1	1	1	1	1	2	1	1	0	0	0	0	0
496	101	10101000	2000	4	148	1	0	0	0	0	0	0	0	0	3.63758615972639	0	1.38629436111989	2	1	1	0	0	0	2	1	1	0	0	0	0	0	0	2	1	1	2	1	1	1	1	1	2	1	1	0	0	0	0	0
497	101	10101000	2000	5	149	1	1	1	0	0	1	0	1	1	3.63758615972639	0	1.38629436111989	0	0	0	0	0	0	0	0	0	0	0	0	0	0	0	2	1	1	2	1	1	0	0	0	0	0	0	0	0	0	0	0
498	101	10101000	2000	6	150	1	3	3	0	0	3	0	3	1	3.61091791264422	0	1.38629436111989	0	0	0	0	0	0	0	0	0	0	0	0	0	0	0	2	1	1	2	1	1	0	0	0	0	0	0	0	0	0	0	0
499	101	10101000	2000	7	151	1	0	0	0	0	0	0	0	0	3.63758615972639	0	1.38629436111989	0	0	0	0	0	0	0	0	0	0	0	0	0	0	0	2	1	1	2	1	1	0	0	0	0	0	0	0	0	0	0	0
500	101	10101000	2000	8	152	1	0	0	0	0	0	0	0	0	3.63758615972639	0	1.38629436111989	0	0	0	0	0	0	0	0	0	0	0	0	0	0	0	0	0	0	2	1	1	0	0	0	0	0	0	0	0	0	0	0
501	101	10101000	2000	9	153	1	0	0	0	0	0	0	0	0	3.66356164612965	0	1.38629436111989	0	0	0	0	0	0	0	0	0	0	0	0	0	0	0	0	0	0	2	1	1	0	0	0	0	0	0	0	0	0	0	0
502	101	10101000	2000	10	154	1	2	2	0	0	1	0	2	1	3.68887945411394	0	1.38629436111989	0	0	0	0	0	0	0	0	0	0	0	0	0	0	0	0	0	0	2	1	1	0	0	0	0	0	0	0	0	0	0	0
503	101	10101000	2000	11	155	1	0	0	0	0	0	0	0	0	3.71357206670431	0	1.38629436111989	0	0	0	0	0	0	0	0	0	0	0	0	0	0	0	0	0	0	2	1	1	0	0	0	0	0	0	0	0	0	0	0
504	101	10101000	2000	12	156	1	1	1	0	0	1	0	1	1	3.73766961828337	0	1.38629436111989	0	0	0	0	0	0	0	0	0	0	0	0	0	0	0	0	0	0	2	1	1	0	0	0	0	0	0	0	0	0	0	0
505	101	10101000	2001	1	157	1	1	1	0	0	1	0	1	1	3.73766961828337	0	1.38629436111989	0	0	0	0	0	0	0	0	0	0	0	0	0	0	0	0	0	0	2	1	1	0	0	0	0	0	0	0	0	0	0	0
506	101	10101000	2001	2	158	1	2	2	0	0	2	0	2	1	3.68887945411394	0	1.38629436111989	0	0	0	0	0	0	0	0	0	0	0	0	0	0	0	0	0	0	0	0	0	0	0	0	0	0	0	0	0	0	0	0
507	101	10101000	2001	3	159	1	4	4	0	0	3	1	3	1	3.68887945411394	0	1.38629436111989	0	0	0	0	0	0	0	0	0	0	0	0	0	0	0	0	0	0	0	0	0	0	0	0	0	0	0	0	0	0	0	0
508	101	10101000	2001	4	160	1	0	0	0	0	0	0	0	0	3.61091791264422	0	1.38629436111989	0	0	0	0	0	0	0	0	0	0	0	0	0	0	0	0	0	0	0	0	0	0	0	0	0	0	0	0	0	0	0	0
509	101	10101000	2001	5	161	1	1	1	0	0	1	0	1	1	3.58351893845611	0	1.38629436111989	0	0	0	0	0	0	0	0	0	0	0	0	0	0	0	0	0	0	0	0	0	0	0	0	0	0	0	0	0	0	0	0
510	101	10101000	2001	6	162	1	1	1	0	0	1	0	1	1	3.58351893845611	0	1.38629436111989	0	0	0	0	0	0	0	0	0	0	0	0	0	0	0	0	0	0	0	0	0	0	0	0	0	0	0	0	0	0	0	0
511	101	10101000	2001	7	163	1	3	3	0	0	2	0	3	1	3.66356164612965	0	1.38629436111989	0	0	0	0	0	0	0	0	0	0	0	0	0	0	0	0	0	0	0	0	0	0	0	0	0	0	0	0	0	0	0	0
512	101	10101000	2001	8	164	1	0	0	0	0	0	0	0	0	3.63758615972639	0	1.38629436111989	0	0	0	0	0	0	0	0	0	0	0	0	0	0	0	0	0	0	0	0	0	0	0	0	0	0	0	0	0	0	0	0
513	101	10101000	2001	9	165	1	0	0	0	0	0	0	0	0	3.61091791264422	0	1.38629436111989	0	0	0	0	0	0	0	0	0	0	0	0	0	0	0	0	0	0	0	0	0	0	0	0	0	0	0	0	0	0	0	0
514	101	10101000	2001	10	166	1	1	1	0	0	1	0	1	1	3.61091791264422	0	1.38629436111989	0	0	0	0	0	0	0	0	0	0	0	0	0	0	0	0	0	0	0	0	0	0	0	0	0	0	0	0	0	0	0	0
515	101	10101000	2001	11	167	1	4	4	0	0	3	0	4	1	3.63758615972639	0	1.38629436111989	0	0	0	0	0	0	0	0	0	0	0	0	0	0	0	0	0	0	0	0	0	0	0	0	0	0	0	0	0	0	0	0
516	101	10101000	2001	12	168	1	1	1	0	0	1	0	1	1	3.61091791264422	0	1.38629436111989	0	0	0	0	0	0	0	0	0	0	0	0	0	0	0	0	0	0	0	0	0	0	0	0	0	0	0	0	0	0	0	0
517	101	10101000	2002	1	169	1	0	0	0	0	0	0	0	0	3.58351893845611	0	1.38629436111989	0	0	0	0	0	0	0	0	0	0	0	0	0	0	0	0	0	0	0	0	0	0	0	0	0	0	0	0	0	0	0	0
518	101	10101000	2002	2	170	1	0	0	0	0	0	0	0	0	3.58351893845611	0	1.38629436111989	0	0	0	0	0	0	0	0	0	0	0	0	0	0	0	0	0	0	0	0	0	0	0	0	0	0	0	0	0	0	0	0
519	101	10101000	2002	3	171	1	1	1	0	0	0	0	1	1	3.58351893845611	0	1.38629436111989	0	0	0	0	0	0	0	0	0	0	0	0	0	0	0	0	0	0	0	0	0	0	0	0	0	0	0	0	0	0	0	0
520	101	10101000	2002	4	172	1	2	2	0	0	2	0	2	1	3.63758615972639	0	1.38629436111989	0	0	0	0	0	0	0	0	0	0	0	0	0	0	0	0	0	0	0	0	0	0	0	0	0	0	0	0	0	0	0	0
521	101	10101000	2002	5	173	1	1	1	0	0	1	0	1	1	3.61091791264422	0	1.38629436111989	0	0	0	0	0	0	0	0	0	0	0	0	0	0	0	0	0	0	0	0	0	0	0	0	0	0	0	0	0	0	0	0
522	101	10101000	2002	6	174	1	0	0	0	0	0	0	0	0	3.61091791264422	0	1.38629436111989	0	0	0	0	0	0	0	0	0	0	0	0	0	0	0	0	0	0	0	0	0	0	0	0	0	0	0	0	0	0	0	0
523	101	10101000	2002	7	175	1	1	1	0	0	1	0	1	1	3.63758615972639	0	1.38629436111989	0	0	0	0	0	0	0	0	0	0	0	0	0	0	0	0	0	0	0	0	0	0	0	0	0	0	0	0	0	0	0	0
524	101	10101000	2002	8	176	1	0	0	0	0	0	0	0	0	3.68887945411394	0	1.09861228866811	0	0	0	0	0	0	0	0	0	0	0	0	0	0	0	0	0	0	0	0	0	0	0	0	0	0	0	0	0	0	0	0
525	101	10101000	2002	9	177	1	0	0	0	0	0	0	0	0	3.63758615972639	0	1.09861228866811	0	0	0	0	0	0	0	0	0	0	0	0	0	0	0	0	0	0	0	0	0	0	0	0	0	0	0	0	0	0	0	0
526	101	10101000	2002	10	178	1	3	3	0	0	3	0	3	1	3.63758615972639	0	1.09861228866811	0	0	0	0	0	0	0	0	0	0	0	0	0	0	0	0	0	0	0	0	0	0	0	0	0	0	0	0	0	0	0	0
527	101	10101000	2002	11	179	1	1	1	0	0	1	0	1	1	3.66356164612965	0	1.09861228866811	0	0	0	0	0	0	0	0	0	0	0	0	0	0	0	0	0	0	0	0	0	0	0	0	0	0	0	0	0	0	0	0
528	101	10101000	2002	12	180	1	1	1	0	0	1	0	1	1	3.73766961828337	0	1.09861228866811	0	0	0	0	0	0	0	0	0	0	0	0	0	0	0	0	0	0	0	0	0	0	0	0	0	0	0	0	0	0	0	0
529	101	10101000	2003	1	181	1	1	1	0	0	1	0	1	1	3.73766961828337	0	1.09861228866811	0	0	0	0	0	0	0	0	0	0	0	0	0	0	0	0	0	0	0	0	0	0	0	0	0	0	0	0	0	0	0	0
530	101	10101000	2003	2	182	1	0	0	0	0	0	0	0	0	3.71357206670431	0	1.09861228866811	0	0	0	0	0	0	0	0	0	0	0	0	0	0	0	0	0	0	0	0	0	0	0	0	0	0	0	0	0	0	0	0
531	101	10101000	2003	3	183	1	0	0	0	0	0	0	0	0	3.71357206670431	0	1.09861228866811	0	0	0	0	0	0	0	0	0	0	0	0	0	0	0	0	0	0	0	0	0	0	0	0	0	0	0	0	0	0	0	0
532	101	10101000	2003	4	184	1	0	0	0	0	0	0	0	0	3.73766961828337	0	1.09861228866811	0	0	0	0	0	0	0	0	0	0	0	0	0	0	0	0	0	0	0	0	0	0	0	0	0	0	0	0	0	0	0	0
533	101	10101000	2003	5	185	1	0	0	0	0	0	0	0	0	3.78418963391826	0	1.09861228866811	0	0	0	0	0	0	0	0	0	0	0	0	0	0	0	0	0	0	0	0	0	0	0	0	0	0	0	0	0	0	0	0
534	101	10101000	2003	6	186	1	0	0	0	0	0	0	0	0	3.80666248977032	0	1.09861228866811	0	0	0	0	0	0	0	0	0	0	0	0	0	0	0	0	0	0	0	0	0	0	0	0	0	0	0	0	0	0	0	0
535	101	10101000	2003	7	187	1	0	0	0	0	0	0	0	0	3.78418963391826	0	1.09861228866811	0	0	0	0	0	0	0	0	0	0	0	0	0	0	0	0	0	0	0	0	0	0	0	0	0	0	0	0	0	0	0	0
536	101	10101000	2003	8	188	1	1	1	0	0	1	0	1	1	3.80666248977032	0	0.693147180559945	0	0	0	0	0	0	0	0	0	0	0	0	0	0	0	0	0	0	0	0	0	0	0	0	0	0	0	0	0	0	0	0
537	101	10101000	2003	9	189	1	0	0	0	0	0	0	0	0	3.80666248977032	0	0	0	0	0	0	0	0	0	0	0	0	0	0	0	0	0	0	0	0	0	0	0	0	0	0	0	0	0	0	0	0	0	0
538	101	10101000	2003	10	190	1	0	0	0	0	0	0	0	0	3.76120011569356	0	0	0	0	0	0	0	0	0	0	0	0	0	0	0	0	0	0	0	0	0	0	0	0	0	0	0	0	0	0	0	0	0	0
539	101	10101000	2003	11	191	1	0	0	0	0	0	0	0	0	3.8286413964891	0	0	0	0	0	0	0	0	0	0	0	0	0	0	0	0	0	0	0	0	0	0	0	0	0	0	0	0	0	0	0	0	0	0
540	101	10101000	2003	12	192	1	0	0	0	0	0	0	0	0	3.85014760171006	0	0	0	0	0	0	0	0	0	0	0	0	0	0	0	0	0	0	0	0	0	0	0	0	0	0	0	0	0	0	0	0	0	0
541	101	10101000	2004	1	193	1	2	2	0	0	2	0	2	1	3.87120101090789	0	0	0	0	0	0	0	0	0	0	0	0	0	0	0	0	0	0	0	0	0	0	0	0	0	0	0	0	0	0	0	0	0	0
542	101	10101000	2004	2	194	1	3	3	0	0	1	0	3	1	3.89182029811063	0	0	0	0	0	0	0	0	0	0	0	0	0	0	0	0	0	0	0	0	0	0	0	0	0	0	0	0	0	0	0	0	0	0
543	101	10101000	2004	3	195	1	4	4	0	0	3	0	4	1	3.87120101090789	0	0	0	0	0	0	0	0	0	0	0	0	0	0	0	0	0	0	0	0	0	0	0	0	0	0	0	0	0	0	0	0	0	0
544	101	10101000	2004	4	196	1	2	2	0	0	1	0	2	1	3.87120101090789	0	0	0	0	0	0	0	0	0	0	0	0	0	0	0	0	0	0	0	0	0	0	0	0	0	0	0	0	0	0	0	0	0	0
545	101	10101000	2004	5	197	1	2	2	0	0	2	0	2	1	3.85014760171006	0	0	0	0	0	0	0	0	0	0	0	0	0	0	0	0	0	0	0	0	0	0	0	0	0	0	0	0	0	0	0	0	0	0
546	101	10101000	2004	6	198	1	1	1	0	0	1	0	1	1	3.85014760171006	0	0	0	0	0	0	0	0	0	0	0	0	0	0	0	0	0	0	0	0	0	0	0	0	0	0	0	0	0	0	0	0	0	0
547	101	10101000	2004	7	199	1	0	0	0	0	0	0	0	0	3.8286413964891	0	0	0	0	0	0	0	0	0	0	0	0	0	0	0	0	0	0	0	0	0	0	0	0	0	0	0	0	0	0	0	0	0	0
548	101	10101000	2004	8	200	1	1	1	0	0	0	0	1	1	3.8286413964891	0	0	0	0	0	0	0	0	0	0	0	0	0	0	0	0	0	0	0	0	0	0	0	0	0	0	0	0	0	0	0	0	0	0
549	101	10101000	2004	9	201	1	0	0	0	0	0	0	0	0	3.8286413964891	0	0	0	0	0	0	0	0	0	0	0	0	0	0	0	0	0	0	0	0	0	0	0	0	0	0	0	0	0	0	0	0	0	0
550	101	10101000	2004	10	202	1	0	0	0	0	0	0	0	0	3.80666248977032	0	0	0	0	0	0	0	0	0	0	0	0	0	0	0	0	0	0	0	0	0	0	0	0	0	0	0	0	0	0	0	0	0	0
551	101	10101000	2004	11	203	1	0	0	0	0	0	0	0	0	3.76120011569356	0	0	0	0	0	0	0	0	0	0	0	0	0	0	0	0	0	0	0	0	0	0	0	0	0	0	0	0	0	0	0	0	0	0
552	101	10101000	2004	12	204	1	3	3	0	0	1	1	2	1	3.71357206670431	0	0	0	0	0	0	0	0	0	0	0	0	0	0	0	0	0	0	0	0	0	0	0	0	0	0	0	0	0	0	0	0	0	0
553	101	10101000	2005	1	205	1	2	2	0	0	2	0	2	1	3.68887945411394	0	0	0	0	0	0	0	0	0	0	0	0	0	0	0	0	0	0	0	0	0	0	0	0	0	0	0	0	0	0	0	0	0	0
554	101	10101000	2005	2	206	1	1	1	0	0	1	0	1	1	3.73766961828337	0	0	0	0	0	0	0	0	0	0	0	0	0	0	0	0	0	0	0	0	0	0	0	0	0	0	0	0	0	0	0	0	0	0
555	101	10101000	2005	3	207	1	0	0	0	0	0	0	0	0	3.78418963391826	0	0	0	0	0	0	0	0	0	0	0	0	0	0	0	0	0	0	0	0	0	0	0	0	0	0	0	0	0	0	0	0	0	0
556	101	10101000	2005	4	208	1	1	1	0	0	0	0	1	1	3.85014760171006	0	0	0	0	0	0	0	0	0	0	0	0	0	0	0	0	0	0	0	0	0	0	0	0	0	0	0	0	0	0	0	0	0	0
557	101	10101000	2005	5	209	1	2	2	0	0	2	0	2	1	3.89182029811063	0	0	0	0	0	0	0	0	0	0	0	0	0	0	0	0	0	0	0	0	0	0	0	0	0	0	0	0	0	0	0	0	0	0
558	101	10101000	2005	6	210	1	0	0	0	0	0	0	0	0	3.91202300542815	0	0	0	0	0	0	0	0	0	0	0	0	0	0	0	0	0	0	0	0	0	0	0	0	0	0	0	0	0	0	0	0	0	0
559	101	10101000	2005	7	211	1	4	4	0	0	4	0	4	1	3.87120101090789	0	0	0	0	0	0	0	0	0	0	0	0	0	0	0	0	0	0	0	0	0	0	0	0	0	0	0	0	0	0	0	0	0	0
560	101	10101000	2005	8	212	1	1	1	0	0	1	0	1	1	3.87120101090789	0	0	0	0	0	0	0	0	0	0	0	0	0	0	0	0	0	0	0	0	0	0	0	0	0	0	0	0	0	0	0	0	0	0
561	101	10101000	2005	9	213	1	1	1	0	0	1	0	1	1	3.89182029811063	0	0	0	0	0	0	0	0	0	0	0	0	0	0	0	0	0	0	0	0	0	0	0	0	0	0	0	0	0	0	0	0	0	0
562	101	10101000	2005	10	214	1	0	0	0	0	0	0	0	0	3.89182029811063	0	0	0	0	0	0	0	0	0	0	0	0	0	0	0	0	0	0	0	0	0	0	0	0	0	0	0	0	0	0	0	0	0	0
563	101	10101000	2005	11	215	1	0	0	0	0	0	0	0	0	3.85014760171006	0	0	0	0	0	0	0	0	0	0	0	0	0	0	0	0	0	0	0	0	0	0	0	0	0	0	0	0	0	0	0	0	0	0
564	101	10101000	2005	12	216	1	0	0	0	0	0	0	0	0	3.85014760171006	0	0	0	0	0	0	0	0	0	0	0	0	0	0	0	0	0	0	0	0	0	0	0	0	0	0	0	0	0	0	0	0	0	0
565	101	10101000	2006	1	217	1	1	1	0	0	1	0	1	1	3.89182029811063	0	0	0	0	0	0	0	0	0	0	0	0	0	0	0	0	0	0	0	0	0	0	0	0	0	0	0	0	0	0	0	0	0	0
566	101	10101000	2006	2	218	1	1	1	0	0	1	0	1	1	3.91202300542815	0	0	0	0	0	0	0	0	0	0	0	0	0	0	0	0	0	0	0	0	0	0	0	0	0	0	0	0	0	0	0	0	0	0
567	101	10101000	2006	3	219	1	1	1	0	0	1	0	1	1	3.89182029811063	0	0	0	0	0	0	0	0	0	0	0	0	0	0	0	0	0	0	0	0	0	0	0	0	0	0	0	0	0	0	0	0	0	0
568	101	10101000	2006	4	220	1	3	3	0	0	2	1	2	1	3.80666248977032	0	0	0	0	0	0	0	0	0	0	0	0	0	0	0	0	0	0	0	0	0	0	0	0	0	0	0	0	0	0	0	0	0	0
569	101	10101000	2006	5	221	1	2	2	0	0	1	1	1	1	3.8286413964891	0	0	0	0	0	0	0	0	0	0	0	0	0	0	0	0	0	0	0	0	0	0	0	0	0	0	0	0	0	0	0	0	0	0
570	101	10101000	2006	6	222	1	0	0	0	0	0	0	0	0	3.85014760171006	0	0	0	0	0	0	0	0	0	0	0	0	0	0	0	0	0	0	0	0	0	0	0	0	0	0	0	0	0	0	0	0	0	0
571	101	10101000	2006	7	223	1	1	1	0	0	1	0	1	1	3.8286413964891	0	0	0	0	0	0	0	0	0	0	0	0	0	0	0	0	0	0	0	0	0	0	0	0	0	0	0	0	0	0	0	0	0	0
572	101	10101000	2006	8	224	1	0	0	0	0	0	0	0	0	3.85014760171006	0	0	0	0	0	0	0	0	0	0	0	0	0	0	0	0	0	0	0	0	0	0	0	0	0	0	0	0	0	0	0	0	0	0
573	101	10101000	2006	9	225	1	0	0	0	0	0	0	0	0	3.87120101090789	0	0	0	0	0	0	0	0	0	0	0	0	0	0	0	0	0	0	0	0	0	0	0	0	0	0	0	0	0	0	0	0	0	0
574	101	10101000	2006	10	226	1	1	1	0	0	0	0	1	1	3.89182029811063	0	0	0	0	0	0	0	0	0	0	0	0	0	0	0	0	0	0	0	0	0	0	0	0	0	0	0	0	0	0	0	0	0	0
575	101	10101000	2006	11	227	1	0	0	0	0	0	0	0	0	3.87120101090789	0	1.09861228866811	0	0	0	0	0	0	0	0	0	0	0	0	0	0	0	0	0	0	0	0	0	0	0	0	0	0	0	0	0	0	0	0
576	101	10101000	2006	12	228	1	0	0	0	0	0	0	0	0	3.78418963391826	0	1.09861228866811	0	0	0	0	0	0	0	0	0	0	0	0	0	0	0	0	0	0	0	0	0	0	0	0	0	0	0	0	0	0	0	0
577	101	10101000	2007	1	229	1	0	0	0	0	0	0	0	0	3.76120011569356	0	1.09861228866811	0	0	0	0	0	0	0	0	0	0	0	0	0	0	0	0	0	0	0	0	0	0	0	0	0	0	0	0	0	0	0	0
578	101	10101000	2007	2	230	1	1	1	0	0	1	0	1	1	3.78418963391826	0	1.09861228866811	0	0	0	0	0	0	0	0	0	0	0	0	0	0	0	0	0	0	0	0	0	0	0	0	0	0	0	0	0	0	0	0
579	101	10101000	2007	3	231	1	0	0	0	0	0	0	0	0	3.80666248977032	0	1.09861228866811	0	0	0	0	0	0	0	0	0	0	0	0	0	0	0	0	0	0	0	0	0	0	0	0	0	0	0	0	0	0	0	0
580	101	10101000	2007	4	232	1	0	0	0	0	0	0	0	0	3.80666248977032	0	1.09861228866811	0	0	0	0	0	0	0	0	0	0	0	0	0	0	0	0	0	0	0	0	0	0	0	0	0	0	0	0	0	0	0	0
581	101	10101000	2007	5	233	1	2	2	0	0	2	0	2	1	3.8286413964891	0	1.09861228866811	0	0	0	0	0	0	0	0	0	0	0	0	0	0	0	0	0	0	0	0	0	0	0	0	0	0	0	0	0	0	0	0
582	101	10101000	2007	6	234	1	5	5	0	0	4	0	5	1	3.85014760171006	0	1.09861228866811	0	0	0	0	0	0	0	0	0	0	0	0	0	0	0	0	0	0	0	0	0	0	0	0	0	0	0	0	0	0	0	0
583	101	10101000	2007	7	235	1	1	1	0	0	1	0	1	1	3.85014760171006	0	1.09861228866811	0	0	0	0	0	0	0	0	0	0	0	0	0	0	0	0	0	0	0	0	0	0	0	0	0	0	0	0	0	0	0	0
584	101	10101000	2007	8	236	1	0	0	0	0	0	0	0	0	3.85014760171006	0	1.09861228866811	0	0	0	0	0	0	0	0	0	0	0	0	0	0	0	0	0	0	0	0	0	0	0	0	0	0	0	0	0	0	0	0
585	101	10101000	2007	9	237	1	1	1	0	0	0	1	0	1	3.85014760171006	0	1.09861228866811	0	0	0	0	0	0	0	0	0	0	0	0	0	0	0	0	0	0	0	0	0	0	0	0	0	0	0	0	0	0	0	0
586	101	10101000	2007	10	238	1	2	2	0	0	1	0	2	1	3.85014760171006	0	1.09861228866811	0	0	0	0	0	0	0	0	0	0	0	0	0	0	0	0	0	0	0	0	0	0	0	0	0	0	0	0	0	0	0	0
587	101	10101000	2007	11	239	1	7	7	0	0	5	0	7	1	3.80666248977032	0	1.09861228866811	0	0	0	0	0	0	0	0	0	0	0	0	0	0	0	0	0	0	0	0	0	0	0	0	0	0	0	0	0	0	0	0
588	101	10101000	2007	12	240	1	0	0	0	0	0	0	0	0	3.78418963391826	0	1.09861228866811	0	0	0	0	0	0	0	0	0	0	0	0	0	0	0	0	0	0	0	0	0	0	0	0	0	0	0	0	0	0	0	0
589	101	10101000	2008	1	241	1	0	0	0	0	0	0	0	0	3.76120011569356	0	1.09861228866811	0	0	0	0	0	0	0	0	0	0	0	0	0	0	0	0	0	0	0	0	0	0	0	0	0	0	0	0	0	0	0	0
590	101	10101000	2008	2	242	1	0	0	0	0	0	0	0	0	3.73766961828337	0	1.09861228866811	0	0	0	0	0	0	0	0	0	0	0	0	0	0	0	0	0	0	0	0	0	0	0	0	0	0	0	0	0	0	0	0
591	101	10101000	2008	3	243	1	1	1	0	0	1	0	1	1	3.76120011569356	0	1.09861228866811	0	0	0	0	0	0	0	0	0	0	0	0	0	0	0	0	0	0	0	0	0	0	0	0	0	0	0	0	0	0	0	0
592	101	10101000	2008	4	244	1	0	0	0	0	0	0	0	0	3.76120011569356	0	1.09861228866811	0	0	0	0	0	0	0	0	0	0	0	0	0	0	0	0	0	0	0	0	0	0	0	0	0	0	0	0	0	0	0	0
593	101	10101000	2008	5	245	1	1	1	0	0	1	0	1	1	3.76120011569356	0	1.09861228866811	0	0	0	0	0	0	0	0	0	0	0	0	0	0	0	0	0	0	0	0	0	0	0	0	0	0	0	0	0	0	0	0
594	101	10101000	2008	6	246	1	0	0	0	0	0	0	0	0	3.80666248977032	0	1.09861228866811	0	0	0	0	0	0	0	0	0	0	0	0	0	0	0	0	0	0	0	0	0	0	0	0	0	0	0	0	0	0	0	0
595	101	10101000	2008	7	247	1	1	1	0	0	1	0	1	1	3.91202300542815	0	1.09861228866811	0	0	0	0	0	0	0	0	0	0	0	0	0	0	0	0	0	0	0	0	0	0	0	0	0	0	0	0	0	0	0	0
596	101	10101000	2008	8	248	1	3	3	0	0	3	0	3	1	3.93182563272433	0	1.09861228866811	0	0	0	0	0	0	0	0	0	0	0	0	0	0	0	0	0	0	0	0	0	0	0	0	0	0	0	0	0	0	0	0
597	101	10101000	2008	9	249	1	0	0	0	0	0	0	0	0	3.91202300542815	0	1.09861228866811	0	0	0	0	0	0	0	0	0	0	0	0	0	0	0	0	0	0	0	0	0	0	0	0	0	0	0	0	0	0	0	0
598	101	10101000	2008	10	250	1	0	0	0	0	0	0	0	0	3.93182563272433	0	1.09861228866811	0	0	0	0	0	0	0	0	0	0	0	0	0	0	0	0	0	0	0	0	0	0	0	0	0	0	0	0	0	0	0	0
599	101	10101000	2008	11	251	1	0	0	0	0	0	0	0	0	3.97029191355212	0	1.09861228866811	0	0	0	0	0	0	0	0	0	0	0	0	0	0	0	0	0	0	0	0	0	0	0	0	0	0	0	0	0	0	0	0
600	101	10101000	2008	12	252	1	0	0	0	0	0	0	0	0	4.0943445622221	0	1.09861228866811	0	0	0	0	0	0	0	0	0	0	0	0	0	0	0	0	0	0	0	0	0	0	0	0	0	0	0	0	0	0	0	0
601	101	10101000	2009	1	253	1	2	2	0	0	2	0	2	1	4.0943445622221	0	1.09861228866811	0	0	0	0	0	0	0	0	0	0	0	0	0	0	0	0	0	0	0	0	0	0	0	0	0	0	0	0	0	0	0	0
602	101	10101000	2009	2	254	1	1	1	0	0	1	0	1	1	4.06044301054642	0	1.09861228866811	0	0	0	0	0	0	0	0	0	0	0	0	0	0	0	0	0	0	0	0	0	0	0	0	0	0	0	0	0	0	0	0
603	101	10101000	2009	3	255	1	0	0	0	0	0	0	0	0	4.00733318523247	0	1.09861228866811	0	0	0	0	0	0	0	0	0	0	0	0	0	0	0	0	0	0	0	0	0	0	0	0	0	0	0	0	0	0	0	0
604	101	10101000	2009	4	256	1	0	0	0	0	0	0	0	0	3.95124371858143	0	1.09861228866811	0	0	0	0	0	0	0	0	0	0	0	0	0	0	0	0	0	0	0	0	0	0	0	0	0	0	0	0	0	0	0	0
605	101	10101000	2009	5	257	1	3	3	0	0	3	0	3	1	3.91202300542815	0	1.09861228866811	0	0	0	0	0	0	0	0	0	0	0	0	0	0	0	0	0	0	0	0	0	0	0	0	0	0	0	0	0	0	0	0
606	101	10101000	2009	6	258	1	2	2	0	0	1	0	2	1	3.89182029811063	0	1.09861228866811	0	0	0	0	0	0	0	0	0	0	0	0	0	0	0	0	0	0	0	0	0	0	0	0	0	0	0	0	0	0	0	0
607	101	10101000	2009	7	259	1	1	1	0	0	1	1	0	1	3.87120101090789	0	1.09861228866811	0	0	0	0	0	0	0	0	0	0	0	0	0	0	0	0	0	0	0	0	0	0	0	0	0	0	0	0	0	0	0	0
608	101	10101000	2009	8	260	1	4	4	0	0	4	0	4	1	3.89182029811063	0	1.09861228866811	0	0	0	0	0	0	0	0	0	0	0	0	0	0	0	0	0	0	0	0	0	0	0	0	0	0	0	0	0	0	0	0
609	101	10101000	2009	9	261	1	3	3	0	0	3	0	3	1	3.93182563272433	0	1.09861228866811	0	0	0	0	0	0	0	0	0	0	0	0	0	0	0	0	0	0	0	0	0	0	0	0	0	0	0	0	0	0	0	0
610	101	10101000	2009	10	262	1	1	1	0	0	1	0	1	1	3.93182563272433	0	1.09861228866811	0	0	0	0	0	0	0	0	0	0	0	0	0	0	0	0	0	0	0	0	0	0	0	0	0	0	0	0	0	0	0	0
611	101	10101000	2009	11	263	1	0	0	0	0	0	0	0	0	3.93182563272433	0	1.09861228866811	0	0	0	0	0	0	0	0	0	0	0	0	0	0	0	0	0	0	0	0	0	0	0	0	0	0	0	0	0	0	0	0
612	101	10101000	2009	12	264	1	0	0	0	0	0	0	0	0	3.93182563272433	0	1.09861228866811	0	0	0	0	0	0	0	0	0	0	0	0	0	0	0	0	0	0	0	0	0	0	0	0	0	0	0	0	0	0	0	0
613	101	10101000	2010	1	265	1	3	3	0	0	3	0	3	1	3.87120101090789	0	1.09861228866811	0	0	0	0	0	0	0	0	0	0	0	0	0	0	0	0	0	0	0	0	0	0	0	0	0	0	0	0	0	0	0	0
614	101	10101000	2010	2	266	1	1	1	0	0	1	0	1	1	3.87120101090789	0	1.09861228866811	0	0	0	0	0	0	0	0	0	0	0	0	0	0	0	0	0	0	0	0	0	0	0	0	0	0	0	0	0	0	0	0
615	101	10101000	2010	3	267	1	0	0	0	0	0	0	0	0	3.87120101090789	0	1.09861228866811	0	0	0	0	0	0	0	0	0	0	0	0	0	0	0	0	0	0	0	0	0	0	0	0	0	0	0	0	0	0	0	0
616	101	10101000	2010	4	268	1	0	0	0	0	0	0	0	0	3.87120101090789	0	1.09861228866811	0	0	0	0	0	0	0	0	0	0	0	0	0	0	0	0	0	0	0	0	0	0	0	0	0	0	0	0	0	0	0	0
617	101	10101000	2010	5	269	1	1	1	0	0	0	0	1	1	3.85014760171006	0	1.09861228866811	0	0	0	0	0	0	0	0	0	0	0	0	0	0	0	0	0	0	0	0	0	0	0	0	0	0	0	0	0	0	0	0
618	101	10101000	2010	6	270	1	0	0	0	0	0	0	0	0	3.87120101090789	0	1.09861228866811	0	0	0	0	0	0	0	0	0	0	0	0	0	0	0	0	0	0	0	0	0	0	0	0	0	0	0	0	0	0	0	0
619	101	10101000	2010	7	271	1	0	0	0	0	0	0	0	0	3.91202300542815	0	1.09861228866811	0	0	0	0	0	0	0	0	0	0	0	0	0	0	0	0	0	0	0	0	0	0	0	0	0	0	0	0	0	0	0	0
620	101	10101000	2010	8	272	1	0	0	0	0	0	0	0	0	3.85014760171006	0	1.09861228866811	0	0	0	0	0	0	0	0	0	0	0	0	0	0	0	0	0	0	0	0	0	0	0	0	0	0	0	0	0	0	0	0
621	101	10101000	2010	9	273	1	1	1	0	0	1	0	1	1	3.91202300542815	0	1.09861228866811	0	0	0	0	0	0	0	0	0	0	0	0	0	0	0	0	0	0	0	0	0	0	0	0	0	0	0	0	0	0	0	0
622	101	10101000	2010	10	274	1	1	1	0	0	1	0	1	1	3.95124371858143	0	1.09861228866811	0	0	0	0	0	0	0	0	0	0	0	0	0	0	0	0	0	0	0	0	0	0	0	0	0	0	0	0	0	0	0	0
623	101	10101000	2010	11	275	1	0	0	0	0	0	0	0	0	3.97029191355212	0	0	0	0	0	0	0	0	0	0	0	0	0	0	0	0	0	0	0	0	0	0	0	0	0	0	0	0	0	0	0	0	0	0
624	101	10101000	2010	12	276	1	1	1	0	0	1	0	1	1	3.97029191355212	0	0	0	0	0	0	0	0	0	0	0	0	0	0	0	0	0	0	0	0	0	0	0	0	0	0	0	0	0	0	0	0	0	0
625	101	10101000	2011	1	277	1	0	0	0	0	0	0	0	0	3.97029191355212	0	0	0	0	0	0	0	0	0	0	0	0	0	0	0	0	0	0	0	0	0	0	0	0	0	0	0	0	0	0	0	0	0	0
626	101	10101000	2011	2	278	1	0	0	0	0	0	0	0	0	4.00733318523247	0	0	0	0	0	0	0	0	0	0	0	0	0	0	0	0	0	0	0	0	0	0	0	0	0	0	0	0	0	0	0	0	0	0
627	101	10101000	2011	3	279	1	0	0	0	0	0	0	0	0	4.00733318523247	0	0	0	0	0	0	0	0	0	0	0	0	0	0	0	0	0	0	0	0	0	0	0	0	0	0	0	0	0	0	0	0	0	0
628	101	10101000	2011	4	280	1	1	1	0	0	0	1	0	1	3.98898404656427	0	0	0	0	0	0	0	0	0	0	0	0	0	0	0	0	0	0	0	0	0	0	0	0	0	0	0	0	0	0	0	0	0	0
629	101	10101000	2011	5	281	1	1	1	0	0	0	1	0	1	3.93182563272433	0	0	0	0	0	0	0	0	0	0	0	0	0	0	0	0	0	0	0	0	0	0	0	0	0	0	0	0	0	0	0	0	0	0
630	101	10101000	2011	6	282	1	0	0	0	0	0	0	0	0	3.91202300542815	0	0	0	0	0	0	0	0	0	0	0	0	0	0	0	0	0	0	0	0	0	0	0	0	0	0	0	0	0	0	0	0	0	0
631	101	10101000	2011	7	283	1	0	0	0	0	0	0	0	0	3.91202300542815	0	0	0	0	0	0	0	0	0	0	0	0	0	0	0	0	0	0	0	0	0	0	0	0	0	0	0	0	0	0	0	0	0	0
632	101	10101000	2011	8	284	1	0	0	0	0	0	0	0	0	3.89182029811063	0	0	0	0	0	0	0	0	0	0	0	0	0	0	0	0	0	0	0	0	0	0	0	0	0	0	0	0	0	0	0	0	0	0
633	101	10101000	2011	9	285	1	0	0	0	0	0	0	0	0	3.89182029811063	0	0	0	0	0	0	0	0	0	0	0	0	0	0	0	0	0	0	0	0	0	0	0	0	0	0	0	0	0	0	0	0	0	0
634	101	10101000	2011	10	286	1	0	0	0	0	0	0	0	0	3.91202300542815	0	0	0	0	0	0	0	0	0	0	0	0	0	0	0	0	0	0	0	0	0	0	0	0	0	0	0	0	0	0	0	0	0	0
635	101	10101000	2011	11	287	1	0	0	0	0	0	0	0	0	3.91202300542815	0	0	0	0	0	0	0	0	0	0	0	0	0	0	0	0	0	0	0	0	0	0	0	0	0	0	0	0	0	0	0	0	0	0
636	101	10101000	2011	12	288	1	0	0	0	0	0	0	0	0	3.91202300542815	0	0	0	0	0	0	0	0	0	0	0	0	0	0	0	0	0	0	0	0	0	0	0	0	0	0	0	0	0	0	0	0	0	0
637	101	10101000	2012	1	289	1	0	0	0	0	0	0	0	0	3.93182563272433	0	0	0	0	0	0	0	0	0	0	0	0	0	0	0	0	0	0	0	0	0	0	0	0	0	0	0	0	0	0	0	0	0	0
638	101	10101000	2012	2	290	1	0	0	0	0	0	0	0	0	3.93182563272433	0	0	0	0	0	0	0	0	0	0	0	0	0	0	0	0	0	0	0	0	0	0	0	0	0	0	0	0	0	0	0	0	0	0
639	101	10101000	2012	3	291	1	0	0	0	0	0	0	0	0	3.91202300542815	0	0	0	0	0	0	0	0	0	0	0	0	0	0	0	0	0	0	0	0	0	0	0	0	0	0	0	0	0	0	0	0	0	0
640	101	10101000	2012	4	292	1	0	0	0	0	0	0	0	0	3.91202300542815	0	0	0	0	0	0	0	0	0	0	0	0	0	0	0	0	0	0	0	0	0	0	0	0	0	0	0	0	0	0	0	0	0	0
641	101	10101000	2012	5	293	1	0	0	0	0	0	0	0	0	3.93182563272433	0	0	0	0	0	0	0	0	0	0	0	0	0	0	0	0	0	0	0	0	0	0	0	0	0	0	0	0	0	0	0	0	0	0
642	101	10101000	2012	6	294	1	0	0	0	0	0	0	0	0	3.91202300542815	0	0	0	0	0	0	0	0	0	0	0	0	0	0	0	0	0	0	0	0	0	0	0	0	0	0	0	0	0	0	0	0	0	0
643	101	10101000	2012	7	295	1	0	0	0	0	0	0	0	0	3.80666248977032	0	0	0	0	0	0	0	0	0	0	0	0	0	0	0	0	0	0	0	0	0	0	0	0	0	0	0	0	0	0	0	0	0	0
644	101	10101000	2012	8	296	1	0	0	0	0	0	0	0	0	3.78418963391826	0	0	0	0	0	0	0	0	0	0	0	0	0	0	0	0	0	0	0	0	0	0	0	0	0	0	0	0	0	0	0	0	0	0
645	101	10101000	2012	9	297	1	0	0	0	0	0	0	0	0	3.78418963391826	0	0	0	0	0	0	0	0	0	0	0	0	0	0	0	0	0	0	0	0	0	0	0	0	0	0	0	0	0	0	0	0	0	0
646	101	10101000	2012	10	298	1	0	0	0	0	0	0	0	0	3.76120011569356	0	0	0	0	0	0	0	0	0	0	0	0	0	0	0	0	0	0	0	0	0	0	0	0	0	0	0	0	0	0	0	0	0	0
647	101	10101000	2012	11	299	1	0	0	0	0	0	0	0	0	3.71357206670431	0	0	0	0	0	0	0	0	0	0	0	0	0	0	0	0	0	0	0	0	0	0	0	0	0	0	0	0	0	0	0	0	0	0
648	101	10101000	2012	12	300	1	0	0	0	0	0	0	0	0	3.52636052461616	0	0	0	0	0	0	0	0	0	0	0	0	0	0	0	0	0	0	0	0	0	0	0	0	0	0	0	0	0	0	0	0	0	0
649	101	10101000	2013	1	301	1	1	1	0	0	0	0	1	1	3.52636052461616	0	0	0	0	0	0	0	0	0	0	0	0	0	0	0	0	0	0	0	0	0	0	0	0	0	0	0	0	0	0	0	0	0	0
650	101	10101000	2013	2	302	1	1	1	0	0	0	0	1	1	3.52636052461616	0	0	0	0	0	0	0	0	0	0	0	0	0	0	0	0	0	0	0	0	0	0	0	0	0	0	0	0	0	0	0	0	0	0
651	101	10101000	2013	3	303	1	1	1	0	0	0	0	1	1	3.52636052461616	0	0	0	0	0	0	0	0	0	0	0	0	0	0	0	0	0	0	0	0	0	0	0	0	0	0	0	0	0	0	0	0	0	0
652	101	10101000	2013	4	304	1	2	2	0	0	0	2	0	1	3.49650756146648	0	0	0	0	0	0	0	0	0	0	0	0	0	0	0	0	0	0	0	0	0	0	0	0	0	0	0	0	0	0	0	0	0	0
653	101	10101000	2013	5	305	1	1	1	0	0	0	0	1	1	3.49650756146648	0	0	0	0	0	0	0	0	0	0	0	0	0	0	0	0	0	0	0	0	0	0	0	0	0	0	0	0	0	0	0	0	0	0
654	101	10101000	2013	6	306	1	0	0	0	0	0	0	0	0	3.46573590279973	0	0	0	0	0	0	0	0	0	0	0	0	0	0	0	0	0	0	0	0	0	0	0	0	0	0	0	0	0	0	0	0	0	0
655	101	10101000	2013	7	307	1	0	0	0	0	0	0	0	0	3.46573590279973	0	0	0	0	0	0	0	0	0	0	0	0	0	0	0	0	0	0	0	0	0	0	0	0	0	0	0	0	0	0	0	0	0	0
656	101	10101000	2013	8	308	1	0	0	0	0	0	0	0	0	3.43398720448515	0	0	0	0	0	0	0	0	0	0	0	0	0	0	0	0	0	0	0	0	0	0	0	0	0	0	0	0	0	0	0	0	0	0
657	101	10101000	2013	9	309	1	1	1	0	0	0	0	1	1	3.3322045101752	0	0	0	0	0	0	0	0	0	0	0	0	0	0	0	0	0	0	0	0	0	0	0	0	0	0	0	0	0	0	0	0	0	0
658	101	10101000	2013	10	310	1	1	1	0	0	0	0	1	1	3.3322045101752	0	0	0	0	0	0	0	0	0	0	0	0	0	0	0	0	0	0	0	0	0	0	0	0	0	0	0	0	0	0	0	0	0	0
659	101	10101000	2013	11	311	1	0	0	0	0	0	0	0	0	3.3322045101752	0	0	0	0	0	0	0	0	0	0	0	0	0	0	0	0	0	0	0	0	0	0	0	0	0	0	0	0	0	0	0	0	0	0
660	101	10101000	2013	12	312	1	0	0	0	0	0	0	0	0	3.3322045101752	0	0	0	0	0	0	0	0	0	0	0	0	0	0	0	0	0	0	0	0	0	0	0	0	0	0	0	0	0	0	0	0	0	0
661	101	10101000	2014	1	313	1	1	1	0	0	1	0	1	1	3.3322045101752	0	0	0	0	0	0	0	0	0	0	0	0	0	0	0	0	0	0	0	0	0	0	0	0	0	0	0	0	0	0	0	0	0	0
662	101	10101000	2014	2	314	1	11	11	0	0	7	6	5	1	3.29583686600433	0	0	0	0	0	0	0	0	0	0	0	0	0	0	0	0	0	0	0	0	0	0	0	0	0	0	0	0	0	0	0	0	0	0
663	101	10101000	2014	3	315	1	2	2	0	0	1	1	1	1	3.29583686600433	0	0	0	0	0	0	0	0	0	0	0	0	0	0	0	0	0	0	0	0	0	0	0	0	0	0	0	0	0	0	0	0	0	0
664	101	10101000	2014	4	316	1	2	2	0	0	0	2	0	1	3.3322045101752	0	0	0	0	0	0	0	0	0	0	0	0	0	0	0	0	0	0	0	0	0	0	0	0	0	0	0	0	0	0	0	0	0	0
665	101	10101000	2014	5	317	1	0	0	0	0	0	0	0	0	3.40119738166216	0	0	0	0	0	0	0	0	0	0	0	0	0	0	0	0	0	0	0	0	0	0	0	0	0	0	0	0	0	0	0	0	0	0
666	101	10101000	2014	6	318	1	0	0	0	0	0	0	0	0	3.3322045101752	0	0	0	0	0	0	0	0	0	0	0	0	0	0	0	0	0	0	0	0	0	0	0	0	0	0	0	0	0	0	0	0	0	0
667	101	10101000	2014	7	319	1	0	0	0	0	0	0	0	0	3.25809653802148	0	0	0	0	0	0	0	0	0	0	0	0	0	0	0	0	0	0	0	0	0	0	0	0	0	0	0	0	0	0	0	0	0	0
668	101	10101000	2014	8	320	1	0	0	0	0	0	0	0	0	3.2188758248682	0	0	0	0	0	0	0	0	0	0	0	0	0	0	0	0	0	0	0	0	0	0	0	0	0	0	0	0	0	0	0	0	0	0
669	101	10101000	2014	9	321	1	0	0	0	0	0	0	0	0	3.04452243772342	0	0	0	0	0	0	0	0	0	0	0	0	0	0	0	0	0	0	0	0	0	0	0	0	0	0	0	0	0	0	0	0	0	0
670	101	10101000	2014	10	322	1	0	0	0	0	0	0	0	0	2.94443897916644	0	0	0	0	0	0	0	0	0	0	0	0	0	0	0	0	0	0	0	0	0	0	0	0	0	0	0	0	0	0	0	0	0	0
671	101	10101000	2014	11	323	1	0	0	0	0	0	0	0	0	2.94443897916644	0	0	0	0	0	0	0	0	0	0	0	0	0	0	0	0	0	0	0	0	0	0	0	0	0	0	0	0	0	0	0	0	0	0
672	101	10101000	2014	12	324	1	0	0	0	0	0	0	0	0	2.94443897916644	0	0	0	0	0	0	0	0	0	0	0	0	0	0	0	0	0	0	0	0	0	0	0	0	0	0	0	0	0	0	0	0	0	0
673	101	10101000	2015	1	325	1	1	1	0	0	1	0	1	1	2.94443897916644	0	0	0	0	0	0	0	0	0	0	0	0	0	0	0	0	0	0	0	0	0	0	0	0	0	0	0	0	0	0	0	0	0	0
674	101	10101000	2015	2	326	1	3	3	0	0	2	1	2	1	2.83321334405622	0	0	0	0	0	0	0	0	0	0	0	0	0	0	0	0	0	0	0	0	0	0	0	0	0	0	0	0	0	0	0	0	0	0
675	101	10101000	2015	3	327	1	0	0	0	0	0	0	0	0	3.29583686600433	0	0	0	0	0	0	0	0	0	0	0	0	0	0	0	0	0	0	0	0	0	0	0	0	0	0	0	0	0	0	0	0	0	0
676	101	10101000	2015	4	328	1	0	0	0	0	0	0	0	0	3.36729582998647	0	0	0	0	0	0	0	0	0	0	0	0	0	0	0	0	0	0	0	0	0	0	0	0	0	0	0	0	0	0	0	0	0	0
677	101	10101000	2015	5	329	1	0	0	0	0	0	0	0	0	3.43398720448515	0	0	0	0	0	0	0	0	0	0	0	0	0	0	0	0	0	0	0	0	0	0	0	0	0	0	0	0	0	0	0	0	0	0
678	101	10101000	2015	6	330	1	0	0	0	0	0	0	0	0	3.40119738166216	0	0	0	0	0	0	0	0	0	0	0	0	0	0	0	0	0	0	0	0	0	0	0	0	0	0	0	0	0	0	0	0	0	0
679	101	10101000	2015	7	331	1	0	0	0	0	0	0	0	0	3.40119738166216	0	0	0	0	0	0	0	0	0	0	0	0	0	0	0	0	0	0	0	0	0	0	0	0	0	0	0	0	0	0	0	0	0	0
680	101	10101000	2015	8	332	1	1	1	0	0	0	1	0	1	3.40119738166216	0	0	0	0	0	0	0	0	0	0	0	0	0	0	0	0	0	0	0	0	0	0	0	0	0	0	0	0	0	0	0	0	0	0
681	101	10101000	2015	9	333	1	3	3	0	0	2	0	3	1	3.40119738166216	0	0	0	0	0	0	0	0	0	0	0	0	0	0	0	0	0	0	0	0	0	0	0	0	0	0	0	0	0	0	0	0	0	0
682	101	10101000	2015	10	334	1	0	0	0	0	0	0	0	0	3.36729582998647	0	0	0	0	0	0	0	0	0	0	0	0	0	0	0	0	0	0	0	0	0	0	0	0	0	0	0	0	0	0	0	0	0	0
683	101	10101000	2015	11	335	1	0	0	0	0	0	0	0	0	3.3322045101752	0	0	0	0	0	0	0	0	0	0	0	0	0	0	0	0	0	0	0	0	0	0	0	0	0	0	0	0	0	0	0	0	0	0
684	101	10101000	2015	12	336	1	0	0	0	0	0	0	0	0	3.3322045101752	0	0	0	0	0	0	0	0	0	0	0	0	0	0	0	0	0	0	0	0	0	0	0	0	0	0	0	0	0	0	0	0	0	0
685	101	10101000	2016	1	337	1	0	0	0	0	0	0	0	0	3.29583686600433	0	0	0	0	0	0	0	0	0	0	0	0	0	0	0	0	0	0	0	0	0	0	0	0	0	0	0	0	0	0	0	0	0	0
686	101	10101000	2016	2	338	1	0	0	0	0	0	0	0	0	3.3322045101752	0	0	0	0	0	0	0	0	0	0	0	0	0	0	0	0	0	0	0	0	0	0	0	0	0	0	0	0	0	0	0	0	0	0
687	101	10101000	2016	3	339	1	1	1	0	0	1	1	0	1	3.43398720448515	0	0	0	0	0	0	0	0	0	0	0	0	0	0	0	0	0	0	0	0	0	0	0	0	0	0	0	0	0	0	0	0	0	0
688	101	10101000	2016	4	340	1	2	2	0	0	2	2	0	1	3.43398720448515	0	0	0	0	0	0	0	0	0	0	0	0	0	0	0	0	0	0	0	0	0	0	0	0	0	0	0	0	0	0	0	0	0	0
689	101	10101000	2016	5	341	1	2	2	0	0	2	1	1	1	3.40119738166216	0	0	0	0	0	0	0	0	0	0	0	0	0	0	0	0	0	0	0	0	0	0	0	0	0	0	0	0	0	0	0	0	0	0
690	101	10101000	2016	6	342	1	2	2	0	0	2	2	0	1	3.36729582998647	0	0	0	0	0	0	0	0	0	0	0	0	0	0	0	0	0	0	0	0	0	0	0	0	0	0	0	0	0	0	0	0	0	0
691	101	10101000	2016	7	343	1	2	2	0	0	2	2	0	1	3.36729582998647	0	0	0	0	0	0	0	0	0	0	0	0	0	0	0	0	0	0	0	0	0	0	0	0	0	0	0	0	0	0	0	0	0	0
692	101	10101000	2016	8	344	1	1	1	0	0	1	1	0	1	3.36729582998647	0	0	0	0	0	0	0	0	0	0	0	0	0	0	0	0	0	0	0	0	0	0	0	0	0	0	0	0	0	0	0	0	0	0
693	101	10101000	2016	9	345	1	3	3	0	0	2	1	2	1	3.40119738166216	0	0	0	0	0	0	0	0	0	0	0	0	0	0	0	0	0	0	0	0	0	0	0	0	0	0	0	0	0	0	0	0	0	0
694	101	10101000	2016	10	346	1	3	3	0	0	3	2	1	1	3.49650756146648	0	0	0	0	0	0	0	0	0	0	0	0	0	0	0	0	0	0	0	0	0	0	0	0	0	0	0	0	0	0	0	0	0	0
695	101	10101000	2016	11	347	1	0	0	0	0	0	0	0	0	3.49650756146648	0	0	0	0	0	0	0	0	0	0	0	0	0	0	0	0	0	0	0	0	0	0	0	0	0	0	0	0	0	0	0	0	0	0
696	101	10101000	2016	12	348	1	1	1	0	0	1	1	0	1	3.49650756146648	0	0	0	0	0	0	0	0	0	0	0	0	0	0	0	0	0	0	0	0	0	0	0	0	0	0	0	0	0	0	0	0	0	0
697	101	10101000	2017	1	349	1	1	1	0	0	1	0	1	1	3.49650756146648	0	0	0	0	0	0	0	0	0	0	0	0	0	0	0	0	0	0	0	0	0	0	0	0	0	0	0	0	0	0	0	0	0	0
698	101	10101000	2017	2	350	1	0	0	0	0	0	0	0	0	3.49650756146648	0	0	0	0	0	0	0	0	0	0	0	0	0	0	0	0	0	0	0	0	0	0	0	0	0	0	0	0	0	0	0	0	0	0
699	101	10101000	2017	3	351	1	1	1	0	0	1	1	0	1	3.49650756146648	0	0	0	0	0	0	0	0	0	0	0	0	0	0	0	0	0	0	0	0	0	0	0	0	0	0	0	0	0	0	0	0	0	0
700	101	10101000	2017	4	352	1	5	5	0	0	5	2	3	1	3.52636052461616	0	0	0	0	0	0	0	0	0	0	0	0	0	0	0	0	0	0	0	0	0	0	0	0	0	0	0	0	0	0	0	0	0	0
701	101	10101000	2017	5	353	1	7	7	0	0	7	3	4	1	3.58351893845611	0	0	0	0	0	0	0	0	0	0	0	0	0	0	0	0	0	0	0	0	0	0	0	0	0	0	0	0	0	0	0	0	0	0
702	101	10101000	2017	6	354	1	1	1	0	0	1	1	0	1	3.63758615972639	0	0	0	0	0	0	0	0	0	0	0	0	0	0	0	0	0	0	0	0	0	0	0	0	0	0	0	0	0	0	0	0	0	0
703	101	10101000	2017	7	355	1	5	5	0	0	5	2	3	1	3.68887945411394	0	0	0	0	0	0	0	0	0	0	0	0	0	0	0	0	0	0	0	0	0	0	0	0	0	0	0	0	0	0	0	0	0	0
704	101	10101000	2017	8	356	1	1	1	0	0	1	0	1	1	3.73766961828337	0	0	0	0	0	0	0	0	0	0	0	0	0	0	0	0	0	0	0	0	0	0	0	0	0	0	0	0	0	0	0	0	0	0
705	101	10101000	2017	9	357	1	0	0	0	0	0	0	0	0	3.76120011569356	0	0	0	0	0	0	0	0	0	0	0	0	0	0	0	0	0	0	0	0	0	0	0	0	0	0	0	0	0	0	0	0	0	0
706	101	10101000	2017	10	358	1	0	0	0	0	0	0	0	0	3.8286413964891	0	0	0	0	0	0	0	0	0	0	0	0	0	0	0	0	0	0	0	0	0	0	0	0	0	0	0	0	0	0	0	0	0	0
707	101	10101000	2017	11	359	1	1	1	0	0	1	0	1	1	3.89182029811063	0	0	0	0	0	0	0	0	0	0	0	0	0	0	0	0	0	0	0	0	0	0	0	0	0	0	0	0	0	0	0	0	0	0
708	101	10101000	2017	12	360	1	1	1	0	0	1	0	1	1	3.89182029811063	0	0	0	0	0	0	0	0	0	0	0	0	0	0	0	0	0	0	0	0	0	0	0	0	0	0	0	0	0	0	0	0	0	0
709	101	10101000	2018	1	361	1	0	0	0	0	0	0	0	0	3.91202300542815	0	0	0	0	0	0	0	0	0	0	0	0	0	0	0	0	0	0	0	0	0	0	0	0	0	0	0	0	0	0	0	0	0	0
710	101	10101000	2018	2	362	1	0	0	0	0	0	0	0	0	3.91202300542815	0	0	0	0	0	0	0	0	0	0	0	0	0	0	0	0	0	0	0	0	0	0	0	0	0	0	0	0	0	0	0	0	0	0
711	101	10101000	2018	3	363	1	0	0	0	0	0	0	0	0	3.89182029811063	0	0	0	0	0	0	0	0	0	0	0	0	0	0	0	0	0	0	0	0	0	0	0	0	0	0	0	0	0	0	0	0	0	0
712	101	10101000	2018	4	364	1	0	0	0	0	0	0	0	0	3.89182029811063	0	0	0	0	0	0	0	0	0	0	0	0	0	0	0	0	0	0	0	0	0	0	0	0	0	0	0	0	0	0	0	0	0	0
713	101	10101000	2018	5	365	1	0	0	0	0	0	0	0	0	3.95124371858143	0	0	0	0	0	0	0	0	0	0	0	0	0	0	0	0	0	0	0	0	0	0	0	0	0	0	0	0	0	0	0	0	0	0
714	101	10101000	2018	6	366	1	0	0	0	0	0	0	0	0	4.06044301054642	0	0	0	0	0	0	0	0	0	0	0	0	0	0	0	0	0	0	0	0	0	0	0	0	0	0	0	0	0	0	0	0	0	0
715	101	10101000	2018	7	367	1	2	2	0	0	0	0	2	1	4.07753744390572	0	0	0	0	0	0	0	0	0	0	0	0	0	0	0	0	0	0	0	0	0	0	0	0	0	0	0	0	0	0	0	0	0	0
716	101	10101000	2018	8	368	1	0	0	0	0	0	0	0	0	4.15888308335967	0	0	0	0	0	0	0	0	0	0	0	0	0	0	0	0	0	0	0	0	0	0	0	0	0	0	0	0	0	0	0	0	0	0
717	101	10101000	2018	9	369	1	0	0	0	0	0	0	0	0	4.17438726989564	0	0	0	0	0	0	0	0	0	0	0	0	0	0	0	0	0	0	0	0	0	0	0	0	0	0	0	0	0	0	0	0	0	0
718	101	10101000	2018	10	370	1	0	0	0	0	0	0	0	0	4.15888308335967	0	0	0	0	0	0	0	0	0	0	0	0	0	0	0	0	0	0	0	0	0	0	0	0	0	0	0	0	0	0	0	0	0	0
719	101	10101000	2018	11	371	1	0	0	0	0	0	0	0	0	4.14313472639153	0	0	0	0	0	0	0	0	0	0	0	0	0	0	0	0	0	0	0	0	0	0	0	0	0	0	0	0	0	0	0	0	0	0
720	101	10101000	2018	12	372	1	0	0	0	0	0	0	0	0	4.15888308335967	0	0	0	0	0	0	0	0	0	0	0	0	0	0	0	0	0	0	0	0	0	0	0	0	0	0	0	0	0	0	0	0	0	0
721	110	11001000	1989	1	13	0	0	0	0	0	0	0	0	0	NA	NA	NA	0	0	0	0	0	0	0	0	0	0	0	0	0	0	0	0	0	0	0	0	0	0	0	0	0	0	0	0	0	0	0	0
722	110	11001000	1989	2	14	0	0	0	0	0	0	0	0	0	NA	NA	NA	0	0	0	0	0	0	0	0	0	0	0	0	0	0	0	0	0	0	0	0	0	0	0	0	0	0	0	0	0	0	0	0
723	110	11001000	1989	3	15	0	0	0	0	0	0	0	0	0	NA	NA	NA	0	0	0	0	0	0	0	0	0	0	0	0	0	0	0	0	0	0	0	0	0	0	0	0	0	0	0	0	0	0	0	0
724	110	11001000	1989	4	16	0	0	0	0	0	0	0	0	0	NA	NA	NA	0	0	0	0	0	0	0	0	0	0	0	0	0	0	0	0	0	0	0	0	0	0	0	0	0	0	0	0	0	0	0	0
725	110	11001000	1989	5	17	0	0	0	0	0	0	0	0	0	NA	NA	NA	0	0	0	0	0	0	0	0	0	0	0	0	0	0	0	0	0	0	0	0	0	0	0	0	0	0	0	0	0	0	0	0
726	110	11001000	1989	6	18	0	0	0	0	0	0	0	0	0	NA	NA	NA	0	0	0	0	0	0	0	0	0	0	0	0	0	0	0	0	0	0	0	0	0	0	0	0	0	0	0	0	0	0	0	0
727	110	11001000	1989	7	19	0	0	0	0	0	0	0	0	0	NA	NA	NA	0	0	0	0	0	0	0	0	0	0	0	0	0	0	0	0	0	0	0	0	0	0	0	0	0	0	0	0	0	0	0	0
728	110	11001000	1989	8	20	0	0	0	0	0	0	0	0	0	NA	NA	NA	0	0	0	0	0	0	0	0	0	0	0	0	0	0	0	0	0	0	0	0	0	0	0	0	0	0	0	0	0	0	0	0
729	110	11001000	1989	9	21	0	0	0	0	0	0	0	0	0	NA	NA	NA	0	0	0	0	0	0	0	0	0	0	0	0	0	0	0	0	0	0	0	0	0	0	0	0	0	0	0	0	0	0	0	0
730	110	11001000	1989	10	22	0	0	0	0	0	0	0	0	0	NA	NA	NA	0	0	0	0	0	0	0	0	0	0	0	0	0	0	0	0	0	0	0	0	0	0	0	0	0	0	0	0	0	0	0	0
731	110	11001000	1989	11	23	0	0	0	0	0	0	0	0	0	NA	NA	NA	0	0	0	0	0	0	0	0	0	0	0	0	0	0	0	0	0	0	0	0	0	0	0	0	0	0	0	0	0	0	0	0
732	110	11001000	1989	12	24	0	0	0	0	0	0	0	0	0	NA	NA	NA	0	0	0	0	0	0	0	0	0	0	0	0	0	0	0	0	0	0	0	0	0	0	0	0	0	0	0	0	0	0	0	0
733	110	11001000	1990	1	25	1	0	0	0	0	0	0	0	0	NA	NA	NA	0	0	0	0	0	0	0	0	0	0	0	0	0	0	0	0	0	0	0	0	0	0	0	0	0	0	0	0	0	0	0	0
734	110	11001000	1990	2	26	1	0	0	0	0	0	0	0	0	NA	NA	NA	0	0	0	0	0	0	0	0	0	0	0	0	0	0	0	0	0	0	0	0	0	0	0	0	0	0	0	0	0	0	0	0
735	110	11001000	1990	3	27	1	0	0	0	0	0	0	0	0	NA	NA	NA	0	0	0	0	0	0	0	0	0	0	0	0	0	0	0	0	0	0	0	0	0	0	0	0	0	0	0	0	0	0	0	0
736	110	11001000	1990	4	28	1	0	0	0	0	0	0	0	0	NA	NA	NA	0	0	0	0	0	0	0	0	0	0	0	0	0	0	0	0	0	0	0	0	0	0	0	0	0	0	0	0	0	0	0	0
737	110	11001000	1990	5	29	1	0	0	0	0	0	0	0	0	NA	NA	NA	0	0	0	0	0	0	0	0	0	0	0	0	0	0	0	0	0	0	0	0	0	0	0	0	0	0	0	0	0	0	0	0
738	110	11001000	1990	6	30	1	0	0	0	0	0	0	0	0	NA	NA	NA	0	0	0	0	0	0	0	0	0	0	0	0	0	0	0	0	0	0	0	0	0	0	0	0	0	0	0	0	0	0	0	0
739	110	11001000	1990	7	31	1	0	0	0	0	0	0	0	0	NA	NA	NA	0	0	0	0	0	0	0	0	0	0	0	0	0	0	0	0	0	0	0	0	0	0	0	0	0	0	0	0	0	0	0	0
740	110	11001000	1990	8	32	1	0	0	0	0	0	0	0	0	NA	NA	NA	0	0	0	0	0	0	0	0	0	0	0	0	0	0	0	0	0	0	0	0	0	0	0	0	0	0	0	0	0	0	0	0
741	110	11001000	1990	9	33	1	0	0	0	0	0	0	0	0	NA	NA	NA	0	0	0	0	0	0	0	0	0	0	0	0	0	0	0	0	0	0	0	0	0	0	0	0	0	0	0	0	0	0	0	0
742	110	11001000	1990	10	34	1	0	0	0	0	0	0	0	0	NA	NA	NA	0	0	0	0	0	0	0	0	0	0	0	0	0	0	0	0	0	0	0	0	0	0	0	0	0	0	0	0	0	0	0	0
743	110	11001000	1990	11	35	1	0	0	0	0	0	0	0	0	NA	NA	NA	0	0	0	0	0	0	0	0	0	0	0	0	0	0	0	0	0	0	0	0	0	0	0	0	0	0	0	0	0	0	0	0
744	110	11001000	1990	12	36	1	0	0	0	0	0	0	0	0	NA	NA	NA	0	0	0	0	0	0	0	0	0	0	0	0	0	0	0	0	0	0	0	0	0	0	0	0	0	0	0	0	0	0	0	0
745	110	11001000	1991	1	37	1	0	0	0	0	0	0	0	0	NA	NA	NA	0	0	0	0	0	0	0	0	0	0	0	0	0	0	0	0	0	0	0	0	0	0	0	0	0	0	0	0	0	0	0	0
746	110	11001000	1991	2	38	1	0	0	0	0	0	0	0	0	NA	NA	NA	0	0	0	0	0	0	0	0	0	0	0	0	0	0	0	0	0	0	0	0	0	0	0	0	0	0	0	0	0	0	0	0
747	110	11001000	1991	3	39	1	0	0	0	0	0	0	0	0	NA	NA	NA	0	0	0	0	0	0	0	0	0	0	0	0	0	0	0	0	0	0	0	0	0	0	0	0	0	0	0	0	0	0	0	0
748	110	11001000	1991	4	40	1	0	0	0	0	0	0	0	0	NA	NA	NA	0	0	0	0	0	0	0	0	0	0	0	0	0	0	0	0	0	0	0	0	0	0	0	0	0	0	0	0	0	0	0	0
749	110	11001000	1991	5	41	1	0	0	0	0	0	0	0	0	NA	NA	NA	0	0	0	0	0	0	0	0	0	0	0	0	0	0	0	0	0	0	0	0	0	0	0	0	0	0	0	0	0	0	0	0
750	110	11001000	1991	6	42	1	0	0	0	0	0	0	0	0	NA	NA	NA	0	0	0	0	0	0	0	0	0	0	0	0	0	0	0	0	0	0	0	0	0	0	0	0	0	0	0	0	0	0	0	0
751	110	11001000	1991	7	43	1	0	0	0	0	0	0	0	0	NA	NA	NA	0	0	0	0	0	0	0	0	0	0	0	0	0	0	0	0	0	0	0	0	0	0	0	0	0	0	0	0	0	0	0	0
752	110	11001000	1991	8	44	1	0	0	0	0	0	0	0	0	NA	NA	NA	0	0	0	0	0	0	0	0	0	0	0	0	0	0	0	0	0	0	0	0	0	0	0	0	0	0	0	0	0	0	0	0
753	110	11001000	1991	9	45	1	0	0	0	0	0	0	0	0	NA	NA	NA	0	0	0	0	0	0	0	0	0	0	0	0	0	0	0	0	0	0	0	0	0	0	0	0	0	0	0	0	0	0	0	0
754	110	11001000	1991	10	46	1	0	0	0	0	0	0	0	0	NA	NA	NA	0	0	0	0	0	0	0	0	0	0	0	0	0	0	0	0	0	0	0	0	0	1	0	1	0	0	0	0	0	0	0	0
755	110	11001000	1991	11	47	1	0	0	0	0	0	0	0	0	NA	NA	NA	0	0	0	0	0	0	0	0	0	0	0	0	0	0	0	0	0	0	0	0	0	1	0	1	0	0	0	0	0	0	0	0
756	110	11001000	1991	12	48	1	0	0	0	0	0	0	0	0	NA	NA	NA	0	0	0	0	0	0	0	0	0	0	0	0	0	0	0	0	0	0	0	0	0	1	0	1	0	0	0	0	0	0	0	0
757	110	11001000	1992	1	49	1	0	0	0	0	0	0	0	0	NA	NA	NA	0	0	0	0	0	0	0	0	0	0	0	0	0	0	0	0	0	0	0	0	0	1	0	1	0	0	0	0	0	0	0	0
758	110	11001000	1992	2	50	1	0	0	0	0	0	0	0	0	NA	NA	NA	0	0	0	0	0	0	0	0	0	0	0	0	0	0	0	0	0	0	0	0	0	1	0	1	0	0	0	0	0	0	0	0
759	110	11001000	1992	3	51	1	0	0	0	0	0	0	0	0	NA	NA	NA	0	0	0	0	0	0	0	0	0	0	0	0	0	0	0	0	0	0	0	0	0	1	0	1	0	0	0	0	0	0	0	0
760	110	11001000	1992	4	52	1	0	0	0	0	0	0	0	0	NA	NA	NA	0	0	0	0	0	0	0	0	0	0	0	0	0	0	0	0	0	0	0	0	0	1	0	1	0	0	0	0	0	0	0	0
761	110	11001000	1992	5	53	1	0	0	0	0	0	0	0	0	NA	NA	NA	0	0	0	0	0	0	0	0	0	0	0	0	0	0	0	0	0	0	0	0	0	0	0	0	0	0	0	0	0	0	0	0
762	110	11001000	1992	6	54	1	0	0	0	0	0	0	0	0	NA	NA	NA	0	0	0	0	0	0	0	0	0	0	0	0	0	0	0	0	0	0	0	0	0	0	0	0	0	0	0	0	0	0	0	0
763	110	11001000	1992	7	55	1	0	0	0	0	0	0	0	0	NA	NA	NA	0	0	0	0	0	0	0	0	0	0	0	0	0	0	0	0	0	0	0	0	0	0	0	0	0	0	0	0	0	0	0	0
764	110	11001000	1992	8	56	1	0	0	0	0	0	0	0	0	NA	NA	NA	0	0	0	0	0	0	0	0	0	0	0	0	0	0	0	0	0	0	0	0	0	0	0	0	0	0	0	0	0	0	0	0
765	110	11001000	1992	9	57	1	0	0	0	0	0	0	0	0	NA	NA	NA	0	0	0	0	0	0	0	0	0	0	0	0	0	0	0	0	0	0	0	0	0	0	0	0	0	0	0	0	0	0	0	0
766	110	11001000	1992	10	58	1	3	3	0	0	2	2	1	1	NA	NA	NA	0	0	0	0	0	0	0	0	0	0	0	0	0	0	0	0	0	0	0	0	0	0	0	0	0	0	0	0	0	0	0	0
767	110	11001000	1992	11	59	1	0	0	0	0	0	0	0	0	NA	NA	NA	0	0	0	0	0	0	0	0	0	0	0	0	0	0	0	0	0	0	0	0	0	0	0	0	0	0	0	0	0	0	0	0
768	110	11001000	1992	12	60	1	0	0	0	0	0	0	0	0	NA	NA	NA	0	0	0	0	0	0	0	0	0	0	0	0	0	0	0	0	0	0	0	0	0	0	0	0	0	0	0	0	0	0	0	0
769	110	11001000	1993	1	61	1	0	0	0	0	0	0	0	0	NA	NA	NA	0	0	0	0	0	0	0	0	0	0	0	0	0	0	0	0	0	0	0	0	0	0	0	0	0	0	0	0	0	0	0	0
770	110	11001000	1993	2	62	1	0	0	0	0	0	0	0	0	NA	NA	NA	0	0	0	0	0	0	0	0	0	0	0	0	0	0	0	0	0	0	0	0	0	0	0	0	0	0	0	0	0	0	0	0
771	110	11001000	1993	3	63	1	0	0	0	0	0	0	0	0	NA	NA	NA	0	0	0	0	0	0	0	0	0	0	0	0	0	0	0	0	0	0	0	0	0	0	0	0	0	0	0	0	0	0	0	0
772	110	11001000	1993	4	64	1	0	0	0	0	0	0	0	0	NA	NA	NA	0	0	0	0	0	0	0	0	0	0	0	0	0	0	0	0	0	0	0	0	0	0	0	0	0	0	0	0	0	0	0	0
773	110	11001000	1993	5	65	1	0	0	0	0	0	0	0	0	NA	NA	NA	0	0	0	0	0	0	0	0	0	0	0	0	0	0	0	0	0	0	0	0	0	0	0	0	0	0	0	0	0	0	0	0
774	110	11001000	1993	6	66	1	0	0	0	0	0	0	0	0	NA	NA	NA	0	0	0	0	0	0	0	0	0	0	0	0	0	0	0	0	0	0	0	0	0	0	0	0	0	0	0	0	0	0	0	0
775	110	11001000	1993	7	67	1	0	0	0	0	0	0	0	0	NA	NA	NA	0	0	0	0	0	0	0	0	0	0	0	0	0	0	0	0	0	0	0	0	0	0	0	0	0	0	0	0	0	0	0	0
776	110	11001000	1993	8	68	1	0	0	0	0	0	0	0	0	NA	NA	NA	0	0	0	0	0	0	0	0	0	0	0	0	0	0	0	0	0	0	0	0	0	0	0	0	0	0	0	0	0	0	0	0
777	110	11001000	1993	9	69	1	0	0	0	0	0	0	0	0	NA	NA	NA	0	0	0	0	0	0	0	0	0	0	0	0	0	0	0	0	0	0	0	0	0	0	0	0	0	0	0	0	0	0	0	0
778	110	11001000	1993	10	70	1	0	0	0	0	0	0	0	0	NA	NA	NA	0	0	0	0	0	0	0	0	0	0	0	0	0	0	0	0	0	0	0	0	0	0	0	0	0	0	0	0	0	0	0	0
779	110	11001000	1993	11	71	1	0	0	0	0	0	0	0	0	NA	NA	NA	0	0	0	0	0	0	0	0	0	0	0	0	0	0	0	0	0	0	0	0	0	0	0	0	0	0	0	0	0	0	0	0
780	110	11001000	1993	12	72	1	0	0	0	0	0	0	0	0	NA	NA	NA	0	0	0	0	0	0	0	0	0	0	0	0	0	0	0	0	0	0	0	0	0	0	0	0	0	0	0	0	0	0	0	0
781	110	11001000	1994	1	73	1	0	0	0	0	0	0	0	0	1.38629436111989	0	0	0	0	0	0	0	0	0	0	0	0	0	0	0	0	0	0	0	0	0	0	0	0	0	0	0	0	0	0	0	0	0	0
782	110	11001000	1994	2	74	1	0	0	0	0	0	0	0	0	1.38629436111989	0	0	0	0	0	0	0	0	0	0	0	0	0	0	0	0	0	0	0	0	0	0	0	0	0	0	0	0	0	0	0	0	0	0
783	110	11001000	1994	3	75	1	0	0	0	0	0	0	0	0	1.38629436111989	0	0	0	0	0	0	0	0	0	0	0	0	0	0	0	0	0	0	0	0	0	0	0	0	0	0	0	0	0	0	0	0	0	0
784	110	11001000	1994	4	76	1	0	0	0	0	0	0	0	0	1.38629436111989	0	0	0	0	0	0	0	0	0	0	0	0	0	0	0	0	0	0	0	0	0	0	0	0	0	0	0	0	0	0	0	0	0	0
785	110	11001000	1994	5	77	1	0	0	0	0	0	0	0	0	1.38629436111989	0	0	0	0	0	0	0	0	0	0	0	0	0	0	0	0	0	0	0	0	0	0	0	0	0	0	0	0	0	0	0	0	0	0
786	110	11001000	1994	6	78	1	0	0	0	0	0	0	0	0	1.38629436111989	0	0	0	0	0	0	0	0	0	0	0	0	0	0	0	0	0	0	0	0	0	0	0	0	0	0	0	0	0	0	0	0	0	0
787	110	11001000	1994	7	79	1	0	0	0	0	0	0	0	0	1.38629436111989	0	0	0	0	0	0	0	0	0	0	0	0	0	0	0	0	0	0	0	0	0	0	0	0	0	0	0	0	0	0	0	0	0	0
788	110	11001000	1994	8	80	1	0	0	0	0	0	0	0	0	1.38629436111989	0	0	0	0	0	0	0	0	0	0	0	0	0	0	0	0	0	0	0	0	0	0	0	0	0	0	0	0	0	0	0	0	0	0
789	110	11001000	1994	9	81	1	0	0	0	0	0	0	0	0	1.38629436111989	0	0	0	0	0	0	0	0	0	0	0	0	0	0	0	0	0	0	0	0	0	0	0	0	0	0	0	0	0	0	0	0	0	0
790	110	11001000	1994	10	82	1	0	0	0	0	0	0	0	0	1.38629436111989	0	0	0	0	0	0	0	0	0	0	0	0	0	0	0	0	0	0	0	0	0	0	0	0	0	0	0	0	0	0	0	0	0	0
791	110	11001000	1994	11	83	1	0	0	0	0	0	0	0	0	1.38629436111989	0	0	0	0	0	0	0	0	0	0	0	0	0	0	0	0	0	0	0	0	0	0	0	0	0	0	0	0	0	0	0	0	0	0
792	110	11001000	1994	12	84	1	0	0	0	0	0	0	0	0	1.38629436111989	0	0	0	0	0	0	0	0	0	0	0	0	0	0	0	0	0	0	0	0	0	0	0	0	0	0	0	0	0	0	0	0	0	0
793	110	11001000	1995	1	85	1	0	0	0	0	0	0	0	0	1.38629436111989	0	0	0	0	0	0	0	0	0	0	0	0	0	0	0	0	0	0	0	0	0	0	0	0	0	0	0	0	0	0	0	0	0	0
794	110	11001000	1995	2	86	1	0	0	0	0	0	0	0	0	1.38629436111989	0	0	0	0	0	0	0	0	0	0	0	0	0	0	0	0	0	0	0	0	0	0	0	0	0	0	0	0	0	0	0	0	0	0
795	110	11001000	1995	3	87	1	0	0	0	0	0	0	0	0	1.38629436111989	0	0	0	0	0	0	0	0	0	0	0	0	0	0	0	0	0	0	0	0	0	0	0	0	0	0	0	0	0	0	0	0	0	0
796	110	11001000	1995	4	88	1	0	0	0	0	0	0	0	0	1.38629436111989	0	0	0	0	0	0	0	0	0	0	0	0	0	0	0	0	0	0	0	0	0	0	0	0	0	0	0	0	0	0	0	0	0	0
797	110	11001000	1995	5	89	1	0	0	0	0	0	0	0	0	1.38629436111989	0	0	0	0	0	0	0	0	0	0	0	0	0	0	0	0	0	0	0	0	0	0	0	0	0	0	0	0	0	0	0	0	0	0
798	110	11001000	1995	6	90	1	0	0	0	0	0	0	0	0	1.38629436111989	0	0	0	0	0	0	0	0	0	0	0	0	0	0	0	0	0	0	0	0	0	0	0	0	0	0	0	0	0	0	0	0	0	0
799	110	11001000	1995	7	91	1	0	0	0	0	0	0	0	0	1.38629436111989	0	0	0	0	0	0	0	0	0	0	0	0	0	0	0	0	0	0	0	0	0	0	0	0	0	0	0	0	0	0	0	0	0	0
800	110	11001000	1995	8	92	1	0	0	0	0	0	0	0	0	1.38629436111989	0	0	0	0	0	0	0	0	0	0	0	0	0	0	0	0	0	0	0	0	0	0	0	0	0	0	0	0	0	0	0	0	0	0
801	110	11001000	1995	9	93	1	0	0	0	0	0	0	0	0	1.38629436111989	0	0	0	0	0	0	0	0	0	0	0	0	0	0	0	0	0	0	0	0	0	0	0	0	0	0	0	0	0	0	0	0	0	0
802	110	11001000	1995	10	94	1	0	0	0	0	0	0	0	0	1.38629436111989	0	0	0	0	0	0	0	0	0	0	0	0	0	0	0	0	0	0	0	0	0	0	0	0	0	0	0	0	0	0	0	0	0	0
803	110	11001000	1995	11	95	1	0	0	0	0	0	0	0	0	1.38629436111989	0	0	0	0	0	0	0	0	0	0	0	0	0	0	0	0	0	0	0	0	0	0	0	0	0	0	0	0	0	0	0	0	0	0
804	110	11001000	1995	12	96	1	0	0	0	0	0	0	0	0	1.38629436111989	0	0	0	0	0	0	0	0	0	0	0	0	0	0	0	0	0	0	0	0	0	0	0	0	0	0	0	0	0	0	0	0	0	0
805	110	11001000	1996	1	97	1	0	0	0	0	0	0	0	0	1.38629436111989	0	0	0	0	0	0	0	0	0	0	0	0	0	0	0	0	0	0	0	0	0	0	0	0	0	0	0	0	0	0	0	0	0	0
806	110	11001000	1996	2	98	1	0	0	0	0	0	0	0	0	1.38629436111989	0	0	0	0	0	0	0	0	0	0	0	0	0	0	0	0	0	0	0	0	0	0	0	0	0	0	0	0	0	0	0	0	0	0
807	110	11001000	1996	3	99	1	0	0	0	0	0	0	0	0	1.38629436111989	0	0	0	0	0	0	0	0	0	0	0	0	0	0	0	0	0	0	0	0	0	0	0	0	0	0	0	0	0	0	0	0	0	0
808	110	11001000	1996	4	100	1	0	0	0	0	0	0	0	0	1.38629436111989	0	0	0	0	0	0	0	0	0	0	0	0	0	0	0	0	0	0	0	0	0	0	0	0	0	0	0	0	0	0	0	0	0	0
809	110	11001000	1996	5	101	1	0	0	0	0	0	0	0	0	1.38629436111989	0	0	0	0	0	0	0	0	0	0	0	0	0	0	0	0	0	0	0	0	0	0	0	0	0	0	0	0	0	0	0	0	0	0
810	110	11001000	1996	6	102	1	0	0	0	0	0	0	0	0	1.38629436111989	0	0	0	0	0	0	0	0	0	0	0	0	0	0	0	0	0	0	0	0	0	0	0	0	0	0	0	0	0	0	0	0	0	0
811	110	11001000	1996	7	103	1	0	0	0	0	0	0	0	0	1.38629436111989	0	0	0	0	0	0	0	0	0	0	0	0	0	0	0	0	0	0	0	0	0	0	0	0	0	0	0	0	0	0	0	0	0	0
812	110	11001000	1996	8	104	1	0	0	0	0	0	0	0	0	1.38629436111989	0	0	0	0	0	0	0	0	0	0	0	0	0	0	0	0	0	0	0	0	0	0	0	0	0	0	0	0	0	0	0	0	0	0
813	110	11001000	1996	9	105	1	0	0	0	0	0	0	0	0	1.38629436111989	0	0	0	0	0	0	0	0	0	0	0	0	0	0	0	0	0	0	0	0	0	0	0	0	0	0	0	0	0	0	0	0	0	0
814	110	11001000	1996	10	106	1	0	0	0	0	0	0	0	0	1.38629436111989	0	0	0	0	0	0	0	0	0	0	0	0	0	0	0	0	0	0	0	0	0	0	0	0	0	0	0	0	0	0	0	0	0	0
815	110	11001000	1996	11	107	1	0	0	0	0	0	0	0	0	1.38629436111989	0	0	0	0	0	0	0	0	0	0	0	0	0	0	0	0	0	0	0	0	0	0	0	0	0	0	0	0	0	0	0	0	0	0
816	110	11001000	1996	12	108	1	0	0	0	0	0	0	0	0	1.38629436111989	0	0	0	0	0	0	0	0	0	0	0	0	0	0	0	0	0	0	0	0	0	0	0	0	0	0	0	0	0	0	0	0	0	0
817	110	11001000	1997	1	109	1	0	0	0	0	0	0	0	0	1.38629436111989	0	0	0	0	0	0	0	0	0	0	0	0	0	0	0	0	0	0	0	0	0	0	0	0	0	0	0	0	0	0	0	0	0	0
818	110	11001000	1997	2	110	1	0	0	0	0	0	0	0	0	1.38629436111989	0	0	0	0	0	0	0	0	0	0	0	0	0	0	0	0	0	0	0	0	0	0	0	0	0	0	0	0	0	0	0	0	0	0
819	110	11001000	1997	3	111	1	0	0	0	0	0	0	0	0	1.38629436111989	0	0	0	0	0	0	0	0	0	0	0	0	0	0	0	0	0	0	0	0	0	0	0	0	0	0	0	0	0	0	0	0	0	0
820	110	11001000	1997	4	112	1	0	0	0	0	0	0	0	0	1.38629436111989	0	0	0	0	0	0	0	0	0	0	0	0	0	0	0	0	0	0	0	0	0	0	0	0	0	0	0	0	0	0	0	0	0	0
821	110	11001000	1997	5	113	1	0	0	0	0	0	0	0	0	1.38629436111989	0	0	0	0	0	0	0	0	0	0	0	0	0	0	0	0	0	0	0	0	0	0	0	0	0	0	0	0	0	0	0	0	0	0
822	110	11001000	1997	6	114	1	0	0	0	0	0	0	0	0	1.38629436111989	0	0	0	0	0	0	0	0	0	0	0	0	0	0	0	0	0	0	0	0	0	0	0	0	0	0	0	0	0	0	0	0	0	0
823	110	11001000	1997	7	115	1	0	0	0	0	0	0	0	0	1.38629436111989	0	0	0	0	0	0	0	0	0	0	0	0	0	0	0	0	0	0	0	0	0	0	0	0	0	0	0	0	0	0	0	0	0	0
824	110	11001000	1997	8	116	1	0	0	0	0	0	0	0	0	1.38629436111989	0	0	0	0	0	0	0	0	0	0	0	0	0	0	0	0	0	0	0	0	0	0	0	0	0	0	0	0	0	0	0	0	0	0
825	110	11001000	1997	9	117	1	0	0	0	0	0	0	0	0	1.38629436111989	0	0	0	0	0	0	0	0	0	0	0	0	0	0	0	0	0	0	0	0	0	0	0	0	0	0	0	0	0	0	0	0	0	0
826	110	11001000	1997	10	118	1	0	0	0	0	0	0	0	0	1.38629436111989	0	0	0	0	0	0	0	0	0	0	0	0	0	0	0	0	0	0	0	0	0	0	0	0	0	0	0	0	0	0	0	0	0	0
827	110	11001000	1997	11	119	1	0	0	0	0	0	0	0	0	0	0	0	0	0	0	0	0	0	0	0	0	0	0	0	0	0	0	0	0	0	0	0	0	0	0	0	0	0	0	0	0	0	0	0
828	110	11001000	1997	12	120	1	2	2	0	0	2	2	0	1	0	0	0	0	0	0	0	0	0	0	0	0	0	0	0	0	0	0	0	0	0	0	0	0	0	0	0	0	0	0	0	0	0	0	0
829	110	11001000	1998	1	121	1	2	2	0	0	2	1	1	1	0	0	0	0	0	0	0	0	0	0	0	0	0	0	0	0	0	0	0	0	0	0	0	0	0	0	0	0	0	0	0	0	0	0	0
830	110	11001000	1998	2	122	1	1	1	0	0	1	1	0	1	0	0	0	0	0	0	0	0	0	0	0	0	0	0	0	0	0	0	0	0	0	0	0	0	0	0	0	0	0	0	0	0	0	0	0
831	110	11001000	1998	3	123	1	0	0	0	0	0	0	0	0	0	0	0	0	0	0	0	0	0	0	0	0	0	0	0	0	0	0	0	0	0	0	0	0	0	0	0	0	0	0	0	0	0	0	0
832	110	11001000	1998	4	124	1	0	0	0	0	0	0	0	0	0	0	0	0	0	0	0	0	0	0	0	0	0	0	0	0	0	0	0	0	0	0	0	0	0	0	0	0	0	0	0	0	0	0	0
833	110	11001000	1998	5	125	1	0	0	0	0	0	0	0	0	0	0	0	0	0	0	0	0	0	0	0	0	0	0	0	0	0	0	0	0	0	0	0	0	0	0	0	0	0	0	0	0	0	0	0
834	110	11001000	1998	6	126	1	1	1	0	0	0	0	1	1	0	0	0	0	0	0	0	0	0	0	0	0	0	0	0	0	0	0	0	0	0	0	0	0	0	0	0	0	0	0	0	0	0	0	0
835	110	11001000	1998	7	127	1	0	0	0	0	0	0	0	0	0	0	0	0	0	0	0	0	0	0	0	0	0	0	0	0	0	0	0	0	0	0	0	0	0	0	0	0	0	0	0	0	0	0	0
836	110	11001000	1998	8	128	1	0	0	0	0	0	0	0	0	0	0	0	0	0	0	0	0	0	0	0	0	0	0	0	0	0	0	0	0	0	0	0	0	0	0	0	0	0	0	0	0	0	0	0
837	110	11001000	1998	9	129	1	0	0	0	0	0	0	0	0	0	0	0	0	0	0	0	0	0	0	0	0	0	0	0	0	0	0	0	0	0	0	0	0	0	0	0	0	0	0	0	0	0	0	0
838	110	11001000	1998	10	130	1	0	0	0	0	0	0	0	0	0	0	0	0	0	0	0	0	0	0	0	0	0	0	0	0	0	0	0	0	0	0	0	0	0	0	0	0	0	0	0	0	0	0	0
839	110	11001000	1998	11	131	1	0	0	0	0	0	0	0	0	0	0	0	0	0	0	0	0	0	0	0	0	0	0	0	0	0	0	0	0	0	0	0	0	0	0	0	0	0	0	0	0	0	0	0
840	110	11001000	1998	12	132	1	0	0	0	0	0	0	0	0	0	0	0	0	0	0	0	0	0	0	0	0	0	0	0	0	0	0	0	0	0	0	0	0	0	0	0	0	0	0	0	0	0	0	0
841	110	11001000	1999	1	133	1	0	0	0	0	0	0	0	0	1.09861228866811	0	0.693147180559945	0	0	0	0	0	0	0	0	0	0	0	0	0	0	0	0	0	0	0	0	0	0	0	0	0	0	0	0	0	0	0	0
842	110	11001000	1999	2	134	1	0	0	0	0	0	0	0	0	1.6094379124341	0	1.09861228866811	0	0	0	0	0	0	0	0	0	0	0	0	0	0	0	0	0	0	0	0	0	0	0	0	0	0	0	0	0	0	0	0
843	110	11001000	1999	3	135	1	0	0	0	0	0	0	0	0	1.79175946922805	0	1.09861228866811	0	0	0	0	0	0	0	0	0	0	0	0	0	0	0	0	0	0	0	0	0	0	0	0	0	0	0	0	0	0	0	0
844	110	11001000	1999	4	136	1	1	1	0	0	1	0	1	1	1.79175946922805	0	1.09861228866811	0	0	0	0	0	0	0	0	0	0	0	0	0	0	0	0	0	0	0	0	0	0	0	0	0	0	0	0	0	0	0	0
845	110	11001000	1999	5	137	1	1	1	0	0	1	0	1	1	1.79175946922805	0	1.09861228866811	0	0	0	0	0	0	0	0	0	0	0	0	0	0	0	0	0	0	0	0	0	0	0	0	0	0	0	0	0	0	0	0
846	110	11001000	1999	6	138	1	1	1	0	0	1	0	1	1	1.79175946922805	0	1.09861228866811	0	0	0	0	0	0	0	0	0	0	0	0	0	0	0	0	0	0	0	0	0	0	0	0	0	0	0	0	0	0	0	0
847	110	11001000	1999	7	139	1	0	0	0	0	0	0	0	0	1.94591014905531	0	1.79175946922805	0	0	0	0	0	0	0	0	0	0	0	0	0	0	0	0	0	0	0	0	0	0	0	0	0	0	0	0	0	0	0	0
848	110	11001000	1999	8	140	1	0	0	0	0	0	0	0	0	1.94591014905531	0	1.79175946922805	0	0	0	0	0	0	0	0	0	0	0	0	0	0	0	0	0	0	0	0	0	0	0	0	0	0	0	0	0	0	0	0
849	110	11001000	1999	9	141	1	0	0	0	0	0	0	0	0	1.94591014905531	0	1.79175946922805	0	0	0	0	0	0	0	0	0	0	0	0	0	0	0	0	0	0	0	0	0	0	0	0	0	0	0	0	0	0	0	0
850	110	11001000	1999	10	142	1	0	0	0	0	0	0	0	0	1.94591014905531	0	1.79175946922805	0	0	0	0	0	0	0	0	0	0	0	0	0	0	0	0	0	0	0	0	0	0	0	0	0	0	0	0	0	0	0	0
851	110	11001000	1999	11	143	1	0	0	0	0	0	0	0	0	1.94591014905531	0	1.79175946922805	0	0	0	0	0	0	0	0	0	0	0	0	0	0	0	0	0	0	0	0	0	0	0	0	0	0	0	0	0	0	0	0
852	110	11001000	1999	12	144	1	0	0	0	0	0	0	0	0	1.94591014905531	0	1.79175946922805	0	0	0	0	0	0	0	0	0	0	0	0	0	0	0	0	0	0	0	0	0	0	0	0	0	0	0	0	0	0	0	0
853	110	11001000	2000	1	145	1	0	0	0	0	0	0	0	0	1.94591014905531	0	1.79175946922805	0	0	0	0	0	0	0	0	0	0	0	0	0	0	0	0	0	0	0	0	0	0	0	0	0	0	0	0	0	0	0	0
854	110	11001000	2000	2	146	1	0	0	0	0	0	0	0	0	1.94591014905531	0	1.79175946922805	0	0	0	0	0	0	0	0	0	0	0	0	0	0	0	0	0	0	0	0	0	0	0	0	0	0	0	0	0	0	0	0
855	110	11001000	2000	3	147	1	0	0	0	0	0	0	0	0	1.94591014905531	0	1.79175946922805	0	0	0	0	0	0	0	0	0	0	0	0	0	0	0	0	0	0	0	0	0	0	0	0	0	0	0	0	0	0	0	0
856	110	11001000	2000	4	148	1	0	0	0	0	0	0	0	0	1.94591014905531	0	1.79175946922805	0	0	0	0	0	0	0	0	0	0	0	0	0	0	0	0	0	0	0	0	0	0	0	0	0	0	0	0	0	0	0	0
857	110	11001000	2000	5	149	1	0	0	0	0	0	0	0	0	2.07944154167984	0	1.79175946922805	0	0	0	0	0	0	0	0	0	0	0	0	0	0	0	0	0	0	0	0	0	0	0	0	0	0	0	0	0	0	0	0
858	110	11001000	2000	6	150	1	0	0	0	0	0	0	0	0	2.19722457733622	0	1.79175946922805	0	0	0	0	0	0	0	0	0	0	0	0	0	0	0	0	0	0	0	0	0	0	0	0	0	0	0	0	0	0	0	0
859	110	11001000	2000	7	151	1	0	0	0	0	0	0	0	0	2.30258509299405	0	1.79175946922805	0	0	0	0	0	0	0	0	0	0	0	0	0	0	0	0	0	0	0	0	0	0	0	0	0	0	0	0	0	0	0	0
860	110	11001000	2000	8	152	1	0	0	0	0	0	0	0	0	2.30258509299405	0	1.79175946922805	0	0	0	0	0	0	0	0	0	0	0	0	0	0	0	0	0	0	1	1	0	0	0	0	0	0	0	0	0	0	0	0
861	110	11001000	2000	9	153	1	0	0	0	0	0	0	0	0	2.30258509299405	0	1.79175946922805	0	0	0	0	0	0	0	0	0	0	0	0	0	0	0	0	0	0	1	1	0	0	0	0	0	0	0	0	0	0	0	0
862	110	11001000	2000	10	154	1	0	0	0	0	0	0	0	0	2.30258509299405	0	1.79175946922805	0	0	0	0	0	0	0	0	0	0	0	0	0	0	0	0	0	0	1	1	0	0	0	0	0	0	0	0	0	0	0	0
863	110	11001000	2000	11	155	1	0	0	0	0	0	0	0	0	2.30258509299405	0	1.79175946922805	0	0	0	0	0	0	0	0	0	0	0	0	0	0	0	0	0	0	1	1	0	0	0	0	0	0	0	0	0	0	0	0
864	110	11001000	2000	12	156	1	0	0	0	0	0	0	0	0	2.30258509299405	0	1.79175946922805	0	0	0	0	0	0	0	0	0	0	0	0	0	0	0	0	0	0	1	1	0	0	0	0	0	0	0	0	0	0	0	0
865	110	11001000	2001	1	157	1	0	0	0	0	0	0	0	0	2.30258509299405	0	1.79175946922805	0	0	0	0	0	0	0	0	0	0	0	0	0	0	0	0	0	0	1	1	0	0	0	0	0	0	0	0	0	0	0	0
866	110	11001000	2001	2	158	1	0	0	0	0	0	0	0	0	2.30258509299405	0	1.79175946922805	0	0	0	0	0	0	0	0	0	0	0	0	0	0	0	1	1	0	1	1	0	0	0	0	0	0	0	0	0	0	0	0
867	110	11001000	2001	3	159	1	0	0	0	0	0	0	0	0	2.30258509299405	0	1.79175946922805	0	0	0	0	0	0	0	0	0	0	0	0	0	0	0	1	1	0	1	1	0	0	0	0	0	0	0	0	0	0	0	0
868	110	11001000	2001	4	160	1	0	0	0	0	0	0	0	0	2.30258509299405	0	1.79175946922805	0	0	0	0	0	0	0	0	0	0	0	0	0	0	0	1	1	0	1	1	0	0	0	0	0	0	0	0	0	0	0	0
869	110	11001000	2001	5	161	1	0	0	0	0	0	0	0	0	2.30258509299405	0	1.79175946922805	1	1	0	0	0	0	1	1	0	0	0	0	0	0	0	1	1	0	1	1	0	1	1	0	0	0	0	0	0	0	0	0
870	110	11001000	2001	6	162	1	0	0	0	0	0	0	0	0	2.30258509299405	0	1.79175946922805	1	1	0	0	0	0	1	1	0	0	0	0	1	1	0	1	1	0	1	1	0	1	1	0	0	0	0	0	0	0	0	0
871	110	11001000	2001	7	163	1	0	0	0	0	0	0	0	0	2.30258509299405	0	1.79175946922805	1	1	0	0	0	0	1	1	0	1	1	0	1	1	0	1	1	0	1	1	0	1	1	0	0	0	0	0	0	0	0	0
872	110	11001000	2001	8	164	1	0	0	0	0	0	0	0	0	2.30258509299405	0	1.79175946922805	1	1	0	0	0	0	1	1	0	1	1	0	1	1	0	1	1	0	1	1	0	1	1	0	1	1	0	1	0	1	1	0
873	110	11001000	2001	9	165	1	0	0	0	0	0	0	0	0	2.30258509299405	0	1.79175946922805	1	1	0	0	0	0	1	1	0	1	1	0	1	1	0	1	1	0	1	1	0	1	1	0	1	1	0	0	0	0	0	0
874	110	11001000	2001	10	166	1	0	0	0	0	0	0	0	0	2.30258509299405	0	1.79175946922805	1	1	0	0	0	0	1	1	0	0	0	0	1	1	0	1	1	0	1	1	0	1	1	0	1	1	0	0	0	0	0	0
875	110	11001000	2001	11	167	1	0	0	0	0	0	0	0	0	2.30258509299405	0	1.79175946922805	1	1	0	0	0	0	1	1	0	0	0	0	0	0	0	1	1	0	1	1	0	1	1	0	1	1	0	0	0	0	0	0
876	110	11001000	2001	12	168	1	0	0	0	0	0	0	0	0	2.30258509299405	0	1.79175946922805	0	0	0	0	0	0	0	0	0	0	0	0	0	0	0	1	1	0	1	1	0	0	0	0	0	0	0	0	0	0	0	0
877	110	11001000	2002	1	169	1	0	0	0	0	0	0	0	0	2.30258509299405	0	1.79175946922805	0	0	0	0	0	0	0	0	0	0	0	0	0	0	0	1	1	0	1	1	0	0	0	0	0	0	0	0	0	0	0	0
878	110	11001000	2002	2	170	1	0	0	0	0	0	0	0	0	2.30258509299405	0	1.79175946922805	0	0	0	0	0	0	0	0	0	0	0	0	0	0	0	1	1	0	1	1	0	0	0	0	0	0	0	0	0	0	0	0
879	110	11001000	2002	3	171	1	0	0	0	0	0	0	0	0	2.30258509299405	0	1.79175946922805	0	0	0	0	0	0	0	0	0	0	0	0	0	0	0	0	0	0	1	1	0	0	0	0	0	0	0	0	0	0	0	0
880	110	11001000	2002	4	172	1	0	0	0	0	0	0	0	0	2.30258509299405	0	1.79175946922805	0	0	0	0	0	0	0	0	0	0	0	0	0	0	0	0	0	0	1	1	0	0	0	0	0	0	0	0	0	0	0	0
881	110	11001000	2002	5	173	1	0	0	0	0	0	0	0	0	2.30258509299405	0	1.94591014905531	0	0	0	0	0	0	0	0	0	0	0	0	0	0	0	0	0	0	1	1	0	0	0	0	0	0	0	0	0	0	0	0
882	110	11001000	2002	6	174	1	0	0	0	0	0	0	0	0	2.30258509299405	0	1.94591014905531	0	0	0	0	0	0	0	0	0	0	0	0	0	0	0	0	0	0	1	1	0	0	0	0	0	0	0	0	0	0	0	0
883	110	11001000	2002	7	175	1	1	1	0	0	0	1	0	1	2.30258509299405	0	1.94591014905531	0	0	0	0	0	0	0	0	0	0	0	0	0	0	0	0	0	0	1	1	0	0	0	0	0	0	0	0	0	0	0	0
884	110	11001000	2002	8	176	1	0	0	0	0	0	0	0	0	2.30258509299405	0	1.94591014905531	0	0	0	0	0	0	0	0	0	0	0	0	0	0	0	0	0	0	1	1	0	0	0	0	0	0	0	0	0	0	0	0
885	110	11001000	2002	9	177	1	0	0	0	0	0	0	0	0	2.30258509299405	0	1.94591014905531	0	0	0	0	0	0	0	0	0	0	0	0	0	0	0	0	0	0	0	0	0	0	0	0	0	0	0	0	0	0	0	0
886	110	11001000	2002	10	178	1	0	0	0	0	0	0	0	0	2.30258509299405	0	1.94591014905531	0	0	0	0	0	0	0	0	0	0	0	0	0	0	0	0	0	0	0	0	0	0	0	0	0	0	0	0	0	0	0	0
887	110	11001000	2002	11	179	1	0	0	0	0	0	0	0	0	2.30258509299405	0	1.94591014905531	0	0	0	0	0	0	0	0	0	0	0	0	0	0	0	0	0	0	0	0	0	0	0	0	0	0	0	0	0	0	0	0
888	110	11001000	2002	12	180	1	0	0	0	0	0	0	0	0	2.30258509299405	0	1.94591014905531	0	0	0	0	0	0	0	0	0	0	0	0	0	0	0	0	0	0	0	0	0	0	0	0	0	0	0	0	0	0	0	0
889	110	11001000	2003	1	181	1	0	0	0	0	0	0	0	0	2.07944154167984	0	1.79175946922805	0	0	0	0	0	0	0	0	0	0	0	0	0	0	0	0	0	0	0	0	0	0	0	0	0	0	0	0	0	0	0	0
890	110	11001000	2003	2	182	1	0	0	0	0	0	0	0	0	1.79175946922805	0	1.6094379124341	0	0	0	0	0	0	0	0	0	0	0	0	0	0	0	0	0	0	0	0	0	0	0	0	0	0	0	0	0	0	0	0
891	110	11001000	2003	3	183	1	0	0	0	0	0	0	0	0	1.6094379124341	0	1.6094379124341	0	0	0	0	0	0	0	0	0	0	0	0	0	0	0	0	0	0	0	0	0	0	0	0	0	0	0	0	0	0	0	0
892	110	11001000	2003	4	184	1	1	1	0	0	0	0	1	1	1.6094379124341	0	1.6094379124341	0	0	0	0	0	0	0	0	0	0	0	0	0	0	0	0	0	0	0	0	0	0	0	0	0	0	0	0	0	0	0	0
893	110	11001000	2003	5	185	1	0	0	0	0	0	0	0	0	1.6094379124341	0	1.6094379124341	0	0	0	0	0	0	0	0	0	0	0	0	0	0	0	0	0	0	0	0	0	0	0	0	0	0	0	0	0	0	0	0
894	110	11001000	2003	6	186	1	0	0	0	0	0	0	0	0	1.6094379124341	0	1.6094379124341	0	0	0	0	0	0	0	0	0	0	0	0	0	0	0	0	0	0	0	0	0	0	0	0	0	0	0	0	0	0	0	0
895	110	11001000	2003	7	187	1	0	0	0	0	0	0	0	0	1.38629436111989	0	0.693147180559945	0	0	0	0	0	0	0	0	0	0	0	0	0	0	0	0	0	0	0	0	0	0	0	0	0	0	0	0	0	0	0	0
896	110	11001000	2003	8	188	1	0	0	0	0	0	0	0	0	1.6094379124341	0	0.693147180559945	0	0	0	0	0	0	0	0	0	0	0	0	0	0	0	0	0	0	0	0	0	0	0	0	0	0	0	0	0	0	0	0
897	110	11001000	2003	9	189	1	0	0	0	0	0	0	0	0	1.6094379124341	0	0.693147180559945	0	0	0	0	0	0	0	0	0	0	0	0	0	0	0	0	0	0	0	0	0	0	0	0	0	0	0	0	0	0	0	0
898	110	11001000	2003	10	190	1	0	0	0	0	0	0	0	0	1.6094379124341	0	0.693147180559945	0	0	0	0	0	0	0	0	0	0	0	0	0	0	0	0	0	0	0	0	0	0	0	0	0	0	0	0	0	0	0	0
899	110	11001000	2003	11	191	1	0	0	0	0	0	0	0	0	1.6094379124341	0	0.693147180559945	0	0	0	0	0	0	0	0	0	0	0	0	0	0	0	0	0	0	0	0	0	0	0	0	0	0	0	0	0	0	0	0
900	110	11001000	2003	12	192	1	0	0	0	0	0	0	0	0	1.6094379124341	0	0.693147180559945	0	0	0	0	0	0	0	0	0	0	0	0	0	0	0	0	0	0	0	0	0	0	0	0	0	0	0	0	0	0	0	0
901	110	11001000	2004	1	193	1	0	0	0	0	0	0	0	0	1.6094379124341	0	0.693147180559945	0	0	0	0	0	0	0	0	0	0	0	0	0	0	0	0	0	0	0	0	0	0	0	0	0	0	0	0	0	0	0	0
902	110	11001000	2004	2	194	1	0	0	0	0	0	0	0	0	1.6094379124341	0	0.693147180559945	0	0	0	0	0	0	0	0	0	0	0	0	0	0	0	0	0	0	0	0	0	0	0	0	0	0	0	0	0	0	0	0
903	110	11001000	2004	3	195	1	0	0	0	0	0	0	0	0	1.6094379124341	0	0.693147180559945	0	0	0	0	0	0	0	0	0	0	0	0	0	0	0	0	0	0	0	0	0	0	0	0	0	0	0	0	0	0	0	0
904	110	11001000	2004	4	196	1	0	0	0	0	0	0	0	0	1.6094379124341	0	0.693147180559945	0	0	0	0	0	0	0	0	0	0	0	0	0	0	0	0	0	0	0	0	0	0	0	0	0	0	0	0	0	0	0	0
905	110	11001000	2004	5	197	1	1	1	0	0	0	0	1	1	1.6094379124341	0	0.693147180559945	0	0	0	0	0	0	0	0	0	0	0	0	0	0	0	0	0	0	0	0	0	0	0	0	0	0	0	0	0	0	0	0
906	110	11001000	2004	6	198	1	0	0	0	0	0	0	0	0	1.38629436111989	0	0.693147180559945	0	0	0	0	0	0	0	0	0	0	0	0	0	0	0	0	0	0	0	0	0	0	0	0	0	0	0	0	0	0	0	0
907	110	11001000	2004	7	199	1	0	0	0	0	0	0	0	0	1.09861228866811	0	0.693147180559945	0	0	0	0	0	0	0	0	0	0	0	0	0	0	0	0	0	0	0	0	0	0	0	0	0	0	0	0	0	0	0	0
908	110	11001000	2004	8	200	1	0	0	0	0	0	0	0	0	1.09861228866811	0	0.693147180559945	0	0	0	0	0	0	0	0	0	0	0	0	0	0	0	0	0	0	0	0	0	0	0	0	0	0	0	0	0	0	0	0
909	110	11001000	2004	9	201	1	0	0	0	0	0	0	0	0	1.09861228866811	0	0.693147180559945	0	0	0	0	0	0	0	0	0	0	0	0	0	0	0	0	0	0	0	0	0	0	0	0	0	0	0	0	0	0	0	0
910	110	11001000	2004	10	202	1	0	0	0	0	0	0	0	0	1.09861228866811	0	0.693147180559945	0	0	0	0	0	0	0	0	0	0	0	0	0	0	0	0	0	0	0	0	0	0	0	0	0	0	0	0	0	0	0	0
911	110	11001000	2004	11	203	1	0	0	0	0	0	0	0	0	1.09861228866811	0	0.693147180559945	0	0	0	0	0	0	0	0	0	0	0	0	0	0	0	0	0	0	0	0	0	0	0	0	0	0	0	0	0	0	0	0
912	110	11001000	2004	12	204	1	0	0	0	0	0	0	0	0	1.09861228866811	0	0.693147180559945	0	0	0	0	0	0	0	0	0	0	0	0	0	0	0	0	0	0	0	0	0	0	0	0	0	0	0	0	0	0	0	0
913	110	11001000	2005	1	205	1	0	0	0	0	0	0	0	0	1.09861228866811	0	0.693147180559945	0	0	0	0	0	0	0	0	0	0	0	0	0	0	0	0	0	0	0	0	0	0	0	0	0	0	0	0	0	0	0	0
914	110	11001000	2005	2	206	1	0	0	0	0	0	0	0	0	1.09861228866811	0	0.693147180559945	0	0	0	0	0	0	0	0	0	0	0	0	0	0	0	0	0	0	0	0	0	0	0	0	0	0	0	0	0	0	0	0
915	110	11001000	2005	3	207	1	0	0	0	0	0	0	0	0	1.09861228866811	0	0.693147180559945	0	0	0	0	0	0	0	0	0	0	0	0	0	0	0	0	0	0	0	0	0	0	0	0	0	0	0	0	0	0	0	0
916	110	11001000	2005	4	208	1	0	0	0	0	0	0	0	0	1.09861228866811	0	0.693147180559945	0	0	0	0	0	0	0	0	0	0	0	0	0	0	0	0	0	0	0	0	0	0	0	0	0	0	0	0	0	0	0	0
917	110	11001000	2005	5	209	1	0	0	0	0	0	0	0	0	1.09861228866811	0	0.693147180559945	0	0	0	0	0	0	0	0	0	0	0	0	0	0	0	0	0	0	0	0	0	0	0	0	0	0	0	0	0	0	0	0
918	110	11001000	2005	6	210	1	0	0	0	0	0	0	0	0	1.38629436111989	0	0.693147180559945	0	0	0	0	0	0	0	0	0	0	0	0	0	0	0	0	0	0	0	0	0	0	0	0	0	0	0	0	0	0	0	0
919	110	11001000	2005	7	211	1	0	0	0	0	0	0	0	0	1.38629436111989	0	0.693147180559945	0	0	0	0	0	0	0	0	0	0	0	0	0	0	0	0	0	0	0	0	0	0	0	0	0	0	0	0	0	0	0	0
920	110	11001000	2005	8	212	1	0	0	0	0	0	0	0	0	1.38629436111989	0	0.693147180559945	0	0	0	0	0	0	0	0	0	0	0	0	0	0	0	0	0	0	0	0	0	0	0	0	0	0	0	0	0	0	0	0
921	110	11001000	2005	9	213	1	0	0	0	0	0	0	0	0	1.38629436111989	0	0.693147180559945	0	0	0	0	0	0	0	0	0	0	0	0	0	0	0	0	0	0	0	0	0	0	0	0	0	0	0	0	0	0	0	0
922	110	11001000	2005	10	214	1	0	0	0	0	0	0	0	0	1.38629436111989	0	0.693147180559945	0	0	0	0	0	0	0	0	0	0	0	0	0	0	0	0	0	0	0	0	0	0	0	0	0	0	0	0	0	0	0	0
923	110	11001000	2005	11	215	1	0	0	0	0	0	0	0	0	1.38629436111989	0	0.693147180559945	0	0	0	0	0	0	0	0	0	0	0	0	0	0	0	0	0	0	0	0	0	0	0	0	0	0	0	0	0	0	0	0
924	110	11001000	2005	12	216	1	0	0	0	0	0	0	0	0	1.38629436111989	0	0.693147180559945	0	0	0	0	0	0	0	0	0	0	0	0	0	0	0	0	0	0	0	0	0	0	0	0	0	0	0	0	0	0	0	0
925	110	11001000	2006	1	217	1	1	1	0	0	0	0	1	1	1.38629436111989	0	0.693147180559945	0	0	0	0	0	0	0	0	0	0	0	0	0	0	0	0	0	0	0	0	0	0	0	0	0	0	0	0	0	0	0	0
926	110	11001000	2006	2	218	1	0	0	0	0	0	0	0	0	1.38629436111989	0	0.693147180559945	0	0	0	0	0	0	0	0	0	0	0	0	0	0	0	0	0	0	0	0	0	0	0	0	0	0	0	0	0	0	0	0
927	110	11001000	2006	3	219	1	0	0	0	0	0	0	0	0	1.38629436111989	0	0.693147180559945	0	0	0	0	0	0	0	0	0	0	0	0	0	0	0	0	0	0	0	0	0	0	0	0	0	0	0	0	0	0	0	0
928	110	11001000	2006	4	220	1	0	0	0	0	0	0	0	0	1.38629436111989	0	0.693147180559945	0	0	0	0	0	0	0	0	0	0	0	0	0	0	0	0	0	0	0	0	0	0	0	0	0	0	0	0	0	0	0	0
929	110	11001000	2006	5	221	1	0	0	0	0	0	0	0	0	1.38629436111989	0	0	0	0	0	0	0	0	0	0	0	0	0	0	0	0	0	0	0	0	0	0	0	0	0	0	0	0	0	0	0	0	0	0
930	110	11001000	2006	6	222	1	0	0	0	0	0	0	0	0	1.38629436111989	0	0	0	0	0	0	0	0	0	0	0	0	0	0	0	0	0	0	0	0	0	0	0	0	0	0	0	0	0	0	0	0	0	0
931	110	11001000	2006	7	223	1	0	0	0	0	0	0	0	0	1.38629436111989	0	0	0	0	0	0	0	0	0	0	0	0	0	0	0	0	0	0	0	0	0	0	0	0	0	0	0	0	0	0	0	0	0	0
932	110	11001000	2006	8	224	1	0	0	0	0	0	0	0	0	1.38629436111989	0	0	0	0	0	0	0	0	0	0	0	0	0	0	0	0	0	0	0	0	0	0	0	0	0	0	0	0	0	0	0	0	0	0
933	110	11001000	2006	9	225	1	0	0	0	0	0	0	0	0	1.38629436111989	0	0	0	0	0	0	0	0	0	0	0	0	0	0	0	0	0	0	0	0	0	0	0	0	0	0	0	0	0	0	0	0	0	0
934	110	11001000	2006	10	226	1	0	0	0	0	0	0	0	0	1.38629436111989	0	0	0	0	0	0	0	0	0	0	0	0	0	0	0	0	0	0	0	0	0	0	0	0	0	0	0	0	0	0	0	0	0	0
935	110	11001000	2006	11	227	1	0	0	0	0	0	0	0	0	1.38629436111989	0	0	0	0	0	0	0	0	0	0	0	0	0	0	0	0	0	0	0	0	0	0	0	0	0	0	0	0	0	0	0	0	0	0
936	110	11001000	2006	12	228	1	0	0	0	0	0	0	0	0	1.38629436111989	0	0	0	0	0	0	0	0	0	0	0	0	0	0	0	0	0	0	0	0	0	0	0	0	0	0	0	0	0	0	0	0	0	0
937	110	11001000	2007	1	229	1	0	0	0	0	0	0	0	0	1.38629436111989	0	0	0	0	0	0	0	0	0	0	0	0	0	0	0	0	0	0	0	0	0	0	0	0	0	0	0	0	0	0	0	0	0	0
938	110	11001000	2007	2	230	1	0	0	0	0	0	0	0	0	1.6094379124341	0	0	0	0	0	0	0	0	0	0	0	0	0	0	0	0	0	0	0	0	0	0	0	0	0	0	0	0	0	0	0	0	0	0
939	110	11001000	2007	3	231	1	0	0	0	0	0	0	0	0	1.6094379124341	0	0	0	0	0	0	0	0	0	0	0	0	0	0	0	0	0	0	0	0	0	0	0	0	0	0	0	0	0	0	0	0	0	0
940	110	11001000	2007	4	232	1	0	0	0	0	0	0	0	0	1.6094379124341	0	0	0	0	0	0	0	0	0	0	0	0	0	0	0	0	0	0	0	0	0	0	0	0	0	0	0	0	0	0	0	0	0	0
941	110	11001000	2007	5	233	1	0	0	0	0	0	0	0	0	1.6094379124341	0	0	0	0	0	0	0	0	0	0	0	0	0	0	0	0	0	0	0	0	0	0	0	0	0	0	0	0	0	0	0	0	0	0
942	110	11001000	2007	6	234	1	0	0	0	0	0	0	0	0	1.6094379124341	0	0	0	0	0	0	0	0	0	0	0	0	0	0	0	0	0	0	0	0	0	0	0	0	0	0	0	0	0	0	0	0	0	0
943	110	11001000	2007	7	235	1	0	0	0	0	0	0	0	0	1.6094379124341	0	0	0	0	0	0	0	0	0	0	0	0	0	0	0	0	0	0	0	0	0	0	0	0	0	0	0	0	0	0	0	0	0	0
944	110	11001000	2007	8	236	1	0	0	0	0	0	0	0	0	1.38629436111989	0	0	0	0	0	0	0	0	0	0	0	0	0	0	0	0	0	0	0	0	0	0	0	0	0	0	0	0	0	0	0	0	0	0
945	110	11001000	2007	9	237	1	0	0	0	0	0	0	0	0	1.38629436111989	0	0	0	0	0	0	0	0	0	0	0	0	0	0	0	0	0	0	0	0	0	0	0	0	0	0	0	0	0	0	0	0	0	0
946	110	11001000	2007	10	238	1	1	1	0	0	0	0	1	1	1.38629436111989	0	0	0	0	0	0	0	0	0	0	0	0	0	0	0	0	0	0	0	0	0	0	0	0	0	0	0	0	0	0	0	0	0	0
947	110	11001000	2007	11	239	1	0	0	0	0	0	0	0	0	1.38629436111989	0	0	0	0	0	0	0	0	0	0	0	0	0	0	0	0	0	0	0	0	0	0	0	0	0	0	0	0	0	0	0	0	0	0
948	110	11001000	2007	12	240	1	0	0	0	0	0	0	0	0	1.38629436111989	0	0	0	0	0	0	0	0	0	0	0	0	0	0	0	0	0	0	0	0	0	0	0	0	0	0	0	0	0	0	0	0	0	0
949	110	11001000	2008	1	241	1	1	1	0	0	1	1	0	1	1.38629436111989	0	0	0	0	0	0	0	0	0	0	0	0	0	0	0	0	0	0	0	0	0	0	0	0	0	0	0	0	0	0	0	0	0	0
950	110	11001000	2008	2	242	1	0	0	0	0	0	0	0	0	1.38629436111989	0	0	0	0	0	0	0	0	0	0	0	0	0	0	0	0	0	0	0	0	0	0	0	0	0	0	0	0	0	0	0	0	0	0
951	110	11001000	2008	3	243	1	0	0	0	0	0	0	0	0	1.38629436111989	0	0	0	0	0	0	0	0	0	0	0	0	0	0	0	0	0	0	0	0	0	0	0	0	0	0	0	0	0	0	0	0	0	0
952	110	11001000	2008	4	244	1	0	0	0	0	0	0	0	0	1.38629436111989	0	0	0	0	0	0	0	0	0	0	0	0	0	0	0	0	0	0	0	0	0	0	0	0	0	0	0	0	0	0	0	0	0	0
953	110	11001000	2008	5	245	1	1	1	0	0	0	0	1	1	1.09861228866811	0	0	0	0	0	0	0	0	0	0	0	0	0	0	0	0	0	0	0	0	0	0	0	0	0	0	0	0	0	0	0	0	0	0
954	110	11001000	2008	6	246	1	1	1	0	0	1	0	1	1	1.09861228866811	0	0	0	0	0	0	0	0	0	0	0	0	0	0	0	0	0	0	0	0	0	0	0	0	0	0	0	0	0	0	0	0	0	0
955	110	11001000	2008	7	247	1	0	0	0	0	0	0	0	0	1.09861228866811	0	0	0	0	0	0	0	0	0	0	0	0	0	0	0	0	0	0	0	0	0	0	0	0	0	0	0	0	0	0	0	0	0	0
956	110	11001000	2008	8	248	1	0	0	0	0	0	0	0	0	1.09861228866811	0	0	0	0	0	0	0	0	0	0	0	0	0	0	0	0	0	0	0	0	0	0	0	0	0	0	0	0	0	0	0	0	0	0
957	110	11001000	2008	9	249	1	0	0	0	0	0	0	0	0	1.09861228866811	0	0	0	0	0	0	0	0	0	0	0	0	0	0	0	0	0	0	0	0	0	0	0	0	0	0	0	0	0	0	0	0	0	0
958	110	11001000	2008	10	250	1	0	0	0	0	0	0	0	0	1.09861228866811	0	0	0	0	0	0	0	0	0	0	0	0	0	0	0	0	0	0	0	0	0	0	0	0	0	0	0	0	0	0	0	0	0	0
959	110	11001000	2008	11	251	1	0	0	0	0	0	0	0	0	1.38629436111989	0	0	0	0	0	0	0	0	0	0	0	0	0	0	0	0	0	0	0	0	0	0	0	0	0	0	0	0	0	0	0	0	0	0
960	110	11001000	2008	12	252	1	0	0	0	0	0	0	0	0	1.38629436111989	0	0	0	0	0	0	0	0	0	0	0	0	0	0	0	0	0	0	0	0	0	0	0	0	0	0	0	0	0	0	0	0	0	0
961	110	11001000	2009	1	253	1	0	0	0	0	0	0	0	0	1.38629436111989	0	0	0	0	0	0	0	0	0	0	0	0	0	0	0	0	0	0	0	0	0	0	0	0	0	0	0	0	0	0	0	0	0	0
962	110	11001000	2009	2	254	1	0	0	0	0	0	0	0	0	1.6094379124341	0	0	0	0	0	0	0	0	0	0	0	0	0	0	0	0	0	0	0	0	0	0	0	0	0	0	0	0	0	0	0	0	0	0
963	110	11001000	2009	3	255	1	0	0	0	0	0	0	0	0	1.6094379124341	0	0	0	0	0	0	0	0	0	0	0	0	0	0	0	0	0	0	0	0	0	0	0	0	0	0	0	0	0	0	0	0	0	0
964	110	11001000	2009	4	256	1	0	0	0	0	0	0	0	0	1.6094379124341	0	0	0	0	0	0	0	0	0	0	0	0	0	0	0	0	0	0	0	0	0	0	0	0	0	0	0	0	0	0	0	0	0	0
965	110	11001000	2009	5	257	1	0	0	0	0	0	0	0	0	1.6094379124341	0	0	0	0	0	0	0	0	0	0	0	0	0	0	0	0	0	0	0	0	0	0	0	0	0	0	0	0	0	0	0	0	0	0
966	110	11001000	2009	6	258	1	0	0	0	0	0	0	0	0	1.6094379124341	0	0	0	0	0	0	0	0	0	0	0	0	0	0	0	0	0	0	0	0	0	0	0	0	0	0	0	0	0	0	0	0	0	0
967	110	11001000	2009	7	259	1	0	0	0	0	0	0	0	0	1.79175946922805	0	0	0	0	0	0	0	0	0	0	0	0	0	0	0	0	0	0	0	0	0	0	0	0	0	0	0	0	0	0	0	0	0	0
968	110	11001000	2009	8	260	1	0	0	0	0	0	0	0	0	1.79175946922805	0	0	0	0	0	0	0	0	0	0	0	0	0	0	0	0	0	0	0	0	0	0	0	0	0	0	0	0	0	0	0	0	0	0
969	110	11001000	2009	9	261	1	0	0	0	0	0	0	0	0	1.79175946922805	0	0	0	0	0	0	0	0	0	0	0	0	0	0	0	0	0	0	0	0	0	0	0	0	0	0	0	0	0	0	0	0	0	0
970	110	11001000	2009	10	262	1	0	0	0	0	0	0	0	0	1.79175946922805	0	0	0	0	0	0	0	0	0	0	0	0	0	0	0	0	0	0	0	0	0	0	0	0	0	0	0	0	0	0	0	0	0	0
971	110	11001000	2009	11	263	1	0	0	0	0	0	0	0	0	1.79175946922805	0	0	0	0	0	0	0	0	0	0	0	0	0	0	0	0	0	0	0	0	0	0	0	0	0	0	0	0	0	0	0	0	0	0
972	110	11001000	2009	12	264	1	0	0	0	0	0	0	0	0	1.79175946922805	0	0	0	0	0	0	0	0	0	0	0	0	0	0	0	0	0	0	0	0	0	0	0	0	0	0	0	0	0	0	0	0	0	0
973	110	11001000	2010	1	265	1	0	0	0	0	0	0	0	0	1.79175946922805	0	0	0	0	0	0	0	0	0	0	0	0	0	0	0	0	0	0	0	0	0	0	0	0	0	0	0	0	0	0	0	0	0	0
974	110	11001000	2010	2	266	1	0	0	0	0	0	0	0	0	1.79175946922805	0	0	0	0	0	0	0	0	0	0	0	0	0	0	0	0	0	0	0	0	0	0	0	0	0	0	0	0	0	0	0	0	0	0
975	110	11001000	2010	3	267	1	0	0	0	0	0	0	0	0	1.79175946922805	0	0	0	0	0	0	0	0	0	0	0	0	0	0	0	0	0	0	0	0	0	0	0	0	0	0	0	0	0	0	0	0	0	0
976	110	11001000	2010	4	268	1	0	0	0	0	0	0	0	0	1.79175946922805	0	0	0	0	0	0	0	0	0	0	0	0	0	0	0	0	0	0	0	0	0	0	0	0	0	0	0	0	0	0	0	0	0	0
977	110	11001000	2010	5	269	1	0	0	0	0	0	0	0	0	1.79175946922805	0	0	0	0	0	0	0	0	0	0	0	0	0	0	0	0	0	0	0	0	0	0	0	0	0	0	0	0	0	0	0	0	0	0
978	110	11001000	2010	6	270	1	0	0	0	0	0	0	0	0	1.79175946922805	0	0	0	0	0	0	0	0	0	0	0	0	0	0	0	0	0	0	0	0	0	0	0	0	0	0	0	0	0	0	0	0	0	0
979	110	11001000	2010	7	271	1	0	0	0	0	0	0	0	0	1.79175946922805	0	0	0	0	0	0	0	0	0	0	0	0	0	0	0	0	0	0	0	0	0	0	0	0	0	0	0	0	0	0	0	0	0	0
980	110	11001000	2010	8	272	1	0	0	0	0	0	0	0	0	1.79175946922805	0	0	0	0	0	0	0	0	0	0	0	0	0	0	0	0	0	0	0	0	0	0	0	0	0	0	0	0	0	0	0	0	0	0
981	110	11001000	2010	9	273	1	0	0	0	0	0	0	0	0	1.79175946922805	0	0	0	0	0	0	0	0	0	0	0	0	0	0	0	0	0	0	0	0	0	0	0	0	0	0	0	0	0	0	0	0	0	0
982	110	11001000	2010	10	274	1	0	0	0	0	0	0	0	0	1.79175946922805	0	0	0	0	0	0	0	0	0	0	0	0	0	0	0	0	0	0	0	0	0	0	0	0	0	0	0	0	0	0	0	0	0	0
983	110	11001000	2010	11	275	1	0	0	0	0	0	0	0	0	1.79175946922805	0	0	0	0	0	0	0	0	0	0	0	0	0	0	0	0	0	0	0	0	0	0	0	0	0	0	0	0	0	0	0	0	0	0
984	110	11001000	2010	12	276	1	0	0	0	0	0	0	0	0	1.79175946922805	0	0	0	0	0	0	0	0	0	0	0	0	0	0	0	0	0	0	0	0	0	0	0	0	0	0	0	0	0	0	0	0	0	0
985	110	11001000	2011	1	277	1	0	0	0	0	0	0	0	0	1.79175946922805	0	0	0	0	0	0	0	0	0	0	0	0	0	0	0	0	0	0	0	0	0	0	0	0	0	0	0	0	0	0	0	0	0	0
986	110	11001000	2011	2	278	1	0	0	0	0	0	0	0	0	1.6094379124341	0	0	0	0	0	0	0	0	0	0	0	0	0	0	0	0	0	0	0	0	0	0	0	0	0	0	0	0	0	0	0	0	0	0
987	110	11001000	2011	3	279	1	0	0	0	0	0	0	0	0	1.6094379124341	0	0	0	0	0	0	0	0	0	0	0	0	0	0	0	0	0	0	0	0	0	0	0	0	0	0	0	0	0	0	0	0	0	0
988	110	11001000	2011	4	280	1	1	1	0	0	0	0	1	1	1.6094379124341	0	0	0	0	0	0	0	0	0	0	0	0	0	0	0	0	0	0	0	0	0	0	0	0	0	0	0	0	0	0	0	0	0	0
989	110	11001000	2011	5	281	1	0	0	0	0	0	0	0	0	1.6094379124341	0	0	0	0	0	0	0	0	0	0	0	0	0	0	0	0	0	0	0	0	0	0	0	0	0	0	0	0	0	0	0	0	0	0
990	110	11001000	2011	6	282	1	0	0	0	0	0	0	0	0	1.6094379124341	0	0	0	0	0	0	0	0	0	0	0	0	0	0	0	0	0	0	0	0	0	0	0	0	0	0	0	0	0	0	0	0	0	0
991	110	11001000	2011	7	283	1	0	0	0	0	0	0	0	0	1.6094379124341	0	0	0	0	0	0	0	0	0	0	0	0	0	0	0	0	0	0	0	0	0	0	0	0	0	0	0	0	0	0	0	0	0	0
992	110	11001000	2011	8	284	1	0	0	0	0	0	0	0	0	1.6094379124341	0	0	0	0	0	0	0	0	0	0	0	0	0	0	0	0	0	0	0	0	0	0	0	0	0	0	0	0	0	0	0	0	0	0
993	110	11001000	2011	9	285	1	0	0	0	0	0	0	0	0	1.6094379124341	0	0	0	0	0	0	0	0	0	0	0	0	0	0	0	0	0	0	0	0	0	0	0	0	0	0	0	0	0	0	0	0	0	0
994	110	11001000	2011	10	286	1	0	0	0	0	0	0	0	0	1.6094379124341	0	0	0	0	0	0	0	0	0	0	0	0	0	0	0	0	0	0	0	0	0	0	0	0	0	0	0	0	0	0	0	0	0	0
995	110	11001000	2011	11	287	1	1	1	0	0	0	0	1	1	1.6094379124341	0	0	0	0	0	0	0	0	0	0	0	0	0	0	0	0	0	0	0	0	0	0	0	0	0	0	0	0	0	0	0	0	0	0
996	110	11001000	2011	12	288	1	1	1	0	0	0	0	1	1	1.6094379124341	0	0	0	0	0	0	0	0	0	0	0	0	0	0	0	0	0	0	0	0	0	0	0	0	0	0	0	0	0	0	0	0	0	0
997	110	11001000	2012	1	289	1	0	0	0	0	0	0	0	0	1.6094379124341	0	0	0	0	0	0	0	0	0	0	0	0	0	0	0	0	0	0	0	0	0	0	0	0	0	0	0	0	0	0	0	0	0	0
998	110	11001000	2012	2	290	1	0	0	0	0	0	0	0	0	1.6094379124341	0	0	0	0	0	0	0	0	0	0	0	0	0	0	0	0	0	0	0	0	0	0	0	0	0	0	0	0	0	0	0	0	0	0
999	110	11001000	2012	3	291	1	0	0	0	0	0	0	0	0	1.6094379124341	0	0	0	0	0	0	0	0	0	0	0	0	0	0	0	0	0	0	0	0	0	0	0	0	0	0	0	0	0	0	0	0	0	0
1000	110	11001000	2012	4	292	1	0	0	0	0	0	0	0	0	1.6094379124341	0	0	0	0	0	0	0	0	0	0	0	0	0	0	0	0	0	0	0	0	0	0	0	0	0	0	0	0	0	0	0	0	0	0
1001	110	11001000	2012	5	293	1	0	0	0	0	0	0	0	0	1.79175946922805	0	0	0	0	0	0	0	0	0	0	0	0	0	0	0	0	0	0	0	0	0	0	0	0	0	0	0	0	0	0	0	0	0	0
1002	110	11001000	2012	6	294	1	0	0	0	0	0	0	0	0	1.79175946922805	0	0	0	0	0	0	0	0	0	0	0	0	0	0	0	0	0	0	0	0	0	0	0	0	0	0	0	0	0	0	0	0	0	0
1003	110	11001000	2012	7	295	1	1	1	0	0	0	1	0	1	1.79175946922805	0	0	0	0	0	0	0	0	0	0	0	0	0	0	0	0	0	0	0	0	0	0	0	0	0	0	0	0	0	0	0	0	0	0
1004	110	11001000	2012	8	296	1	1	1	0	0	0	1	0	1	1.79175946922805	0	0	0	0	0	0	0	0	0	0	0	0	0	0	0	0	0	0	0	0	0	0	0	0	0	0	0	0	0	0	0	0	0	0
1005	110	11001000	2012	9	297	1	0	0	0	0	0	0	0	0	1.79175946922805	0	0	0	0	0	0	0	0	0	0	0	0	0	0	0	0	0	0	0	0	0	0	0	0	0	0	0	0	0	0	0	0	0	0
1006	110	11001000	2012	10	298	1	0	0	0	0	0	0	0	0	1.79175946922805	0	0	0	0	0	0	0	0	0	0	0	0	0	0	0	0	0	0	0	0	0	0	0	0	0	0	0	0	0	0	0	0	0	0
1007	110	11001000	2012	11	299	1	0	0	0	0	0	0	0	0	1.6094379124341	0	0	0	0	0	0	0	0	0	0	0	0	0	0	0	0	0	0	0	0	0	0	0	0	0	0	0	0	0	0	0	0	0	0
1008	110	11001000	2012	12	300	1	0	0	0	0	0	0	0	0	1.79175946922805	0	0	0	0	0	0	0	0	0	0	0	0	0	0	0	0	0	0	0	0	0	0	0	0	0	0	0	0	0	0	0	0	0	0
1009	110	11001000	2013	1	301	1	0	0	0	0	0	0	0	0	1.94591014905531	0	0	0	0	0	0	0	0	0	0	0	0	0	0	0	0	0	0	0	0	0	0	0	0	0	0	0	0	0	0	0	0	0	0
1010	110	11001000	2013	2	302	1	0	0	0	0	0	0	0	0	1.79175946922805	0	0	0	0	0	0	0	0	0	0	0	0	0	0	0	0	0	0	0	0	0	0	0	0	0	0	0	0	0	0	0	0	0	0
1011	110	11001000	2013	3	303	1	0	0	0	0	0	0	0	0	1.79175946922805	0	0	0	0	0	0	0	0	0	0	0	0	0	0	0	0	0	0	0	0	0	0	0	0	0	0	0	0	0	0	0	0	0	0
1012	110	11001000	2013	4	304	1	0	0	0	0	0	0	0	0	1.79175946922805	0	0	0	0	0	0	0	0	0	0	0	0	0	0	0	0	0	0	0	0	0	0	0	0	0	0	0	0	0	0	0	0	0	0
1013	110	11001000	2013	5	305	1	0	0	0	0	0	0	0	0	1.79175946922805	0	0	0	0	0	0	0	0	0	0	0	0	0	0	0	0	0	0	0	0	0	0	0	0	0	0	0	0	0	0	0	0	0	0
1014	110	11001000	2013	6	306	1	0	0	0	0	0	0	0	0	1.6094379124341	0	0	0	0	0	0	0	0	0	0	0	0	0	0	0	0	0	0	0	0	0	0	0	0	0	0	0	0	0	0	0	0	0	0
1015	110	11001000	2013	7	307	1	0	0	0	0	0	0	0	0	1.38629436111989	0	0	0	0	0	0	0	0	0	0	0	0	0	0	0	0	0	0	0	0	0	0	0	0	0	0	0	0	0	0	0	0	0	0
1016	110	11001000	2013	8	308	1	0	0	0	0	0	0	0	0	1.6094379124341	0	0	0	0	0	0	0	0	0	0	0	0	0	0	0	0	0	0	0	0	0	0	0	0	0	0	0	0	0	0	0	0	0	0
1017	110	11001000	2013	9	309	1	0	0	0	0	0	0	0	0	1.79175946922805	0	0	0	0	0	0	0	0	0	0	0	0	0	0	0	0	0	0	0	0	0	0	0	0	0	0	0	0	0	0	0	0	0	0
1018	110	11001000	2013	10	310	1	0	0	0	0	0	0	0	0	1.79175946922805	0	0	0	0	0	0	0	0	0	0	0	0	0	0	0	0	0	0	0	0	0	0	0	0	0	0	0	0	0	0	0	0	0	0
1019	110	11001000	2013	11	311	1	0	0	0	0	0	0	0	0	1.79175946922805	0	0	0	0	0	0	0	0	0	0	0	0	0	0	0	0	0	0	0	0	0	0	0	0	0	0	0	0	0	0	0	0	0	0
1020	110	11001000	2013	12	312	1	1	1	0	0	0	0	1	1	1.79175946922805	0	0	0	0	0	0	0	0	0	0	0	0	0	0	0	0	0	0	0	0	0	0	0	0	0	0	0	0	0	0	0	0	0	0
1021	110	11001000	2014	1	313	1	0	0	0	0	0	0	0	0	1.79175946922805	0	0	0	0	0	0	0	0	0	0	0	0	0	0	0	0	0	0	0	0	0	0	0	0	0	0	0	0	0	0	0	0	0	0
1022	110	11001000	2014	2	314	1	0	0	0	0	0	0	0	0	1.79175946922805	0	0	0	0	0	0	0	0	0	0	0	0	0	0	0	0	0	0	0	0	0	0	0	0	0	0	0	0	0	0	0	0	0	0
1023	110	11001000	2014	3	315	1	0	0	0	0	0	0	0	0	1.79175946922805	0	0	0	0	0	0	0	0	0	0	0	0	0	0	0	0	0	0	0	0	0	0	0	0	0	0	0	0	0	0	0	0	0	0
1024	110	11001000	2014	4	316	1	0	0	0	0	0	0	0	0	1.79175946922805	0	0	0	0	0	0	0	0	0	0	0	0	0	0	0	0	0	0	0	0	0	0	0	0	0	0	0	0	0	0	0	0	0	0
1025	110	11001000	2014	5	317	1	0	0	0	0	0	0	0	0	1.79175946922805	0	0	0	0	0	0	0	0	0	0	0	0	0	0	0	0	0	0	0	0	0	0	0	0	0	0	0	0	0	0	0	0	0	0
1026	110	11001000	2014	6	318	1	0	0	0	0	0	0	0	0	1.79175946922805	0	0	0	0	0	0	0	0	0	0	0	0	0	0	0	0	0	0	0	0	1	0	1	0	0	0	0	0	0	0	0	0	0	0
1027	110	11001000	2014	7	319	1	1	1	0	0	1	1	0	1	1.79175946922805	0	0	0	0	0	0	0	0	0	0	0	0	0	0	0	0	0	0	0	0	1	0	1	0	0	0	0	0	0	0	0	0	0	0
1028	110	11001000	2014	8	320	1	0	0	0	0	0	0	0	0	1.79175946922805	0	0	0	0	0	0	0	0	0	0	0	0	0	0	0	0	0	0	0	0	1	0	1	0	0	0	0	0	0	0	0	0	0	0
1029	110	11001000	2014	9	321	1	0	0	0	0	0	0	0	0	1.79175946922805	0	0.693147180559945	0	0	0	0	0	0	0	0	0	0	0	0	0	0	0	0	0	0	1	0	1	0	0	0	0	0	0	0	0	0	0	0
1030	110	11001000	2014	10	322	1	1	1	0	0	0	0	1	1	1.79175946922805	0	0.693147180559945	0	0	0	0	0	0	0	0	0	0	0	0	0	0	0	0	0	0	1	0	1	0	0	0	0	0	0	0	0	0	0	0
1031	110	11001000	2014	11	323	1	1	1	0	0	1	1	0	1	1.79175946922805	0	0.693147180559945	0	0	0	0	0	0	0	0	0	0	0	0	0	0	0	0	0	0	1	0	1	0	0	0	0	0	0	0	0	0	0	0
1032	110	11001000	2014	12	324	1	0	0	0	0	0	0	0	0	1.79175946922805	0	0.693147180559945	0	0	0	0	0	0	0	0	0	0	0	0	0	0	0	1	0	1	1	0	1	0	0	0	0	0	0	0	0	0	0	0
1033	110	11001000	2015	1	325	1	0	0	0	0	0	0	0	0	1.94591014905531	0	0.693147180559945	0	0	0	0	0	0	0	0	0	0	0	0	0	0	0	1	0	1	1	0	1	0	0	0	0	0	0	0	0	0	0	0
1034	110	11001000	2015	2	326	1	1	1	0	0	0	0	1	1	1.94591014905531	0	0.693147180559945	0	0	0	0	0	0	0	0	0	0	0	0	0	0	0	1	0	1	1	0	1	0	0	0	0	0	0	0	0	0	0	0
1035	110	11001000	2015	3	327	1	0	0	0	0	0	0	0	0	1.94591014905531	0	0.693147180559945	1	0	1	1	0	1	0	0	0	0	0	0	0	0	0	1	0	1	1	0	1	1	0	1	0	0	0	0	0	0	0	0
1036	110	11001000	2015	4	328	1	0	0	0	0	0	0	0	0	1.94591014905531	0	0.693147180559945	1	0	1	1	0	1	0	0	0	0	0	0	1	0	1	1	0	1	1	0	1	1	0	1	0	0	0	0	0	0	0	0
1037	110	11001000	2015	5	329	1	1	1	0	0	0	1	0	1	1.94591014905531	0	0.693147180559945	1	0	1	1	0	1	0	0	0	1	0	1	1	0	1	1	0	1	1	0	1	1	0	1	0	0	0	0	0	0	0	0
1038	110	11001000	2015	6	330	1	0	0	0	0	0	0	0	0	1.94591014905531	0	0.693147180559945	1	0	1	1	0	1	0	0	0	1	0	1	1	0	1	1	0	1	1	0	1	1	0	1	1	0	1	1	1	0	0	1
1039	110	11001000	2015	7	331	1	0	0	0	0	0	0	0	0	1.94591014905531	0	0.693147180559945	1	0	1	1	0	1	0	0	0	1	0	1	1	0	1	1	0	1	1	0	1	1	0	1	1	0	1	0	0	0	0	0
1040	110	11001000	2015	8	332	1	0	0	0	0	0	0	0	0	2.07944154167984	0	0.693147180559945	1	0	1	1	0	1	0	0	0	0	0	0	1	0	1	1	0	1	1	0	1	1	0	1	1	0	1	0	0	0	0	0
1041	110	11001000	2015	9	333	1	0	0	0	0	0	0	0	0	2.07944154167984	0	0.693147180559945	1	0	1	1	0	1	0	0	0	0	0	0	0	0	0	1	0	1	1	0	1	1	0	1	1	0	1	0	0	0	0	0
1042	110	11001000	2015	10	334	1	0	0	0	0	0	0	0	0	2.07944154167984	0	0.693147180559945	0	0	0	0	0	0	0	0	0	0	0	0	0	0	0	1	0	1	1	0	1	0	0	0	0	0	0	0	0	0	0	0
1043	110	11001000	2015	11	335	1	0	0	0	0	0	0	0	0	2.19722457733622	0	0.693147180559945	0	0	0	0	0	0	0	0	0	0	0	0	0	0	0	1	0	1	1	0	1	0	0	0	0	0	0	0	0	0	0	0
1044	110	11001000	2015	12	336	1	0	0	0	0	0	0	0	0	2.30258509299405	0	0.693147180559945	0	0	0	0	0	0	0	0	0	0	0	0	0	0	0	1	0	1	1	0	1	0	0	0	0	0	0	0	0	0	0	0
1045	110	11001000	2016	1	337	1	0	0	0	0	0	0	0	0	2.30258509299405	0	0.693147180559945	0	0	0	0	0	0	0	0	0	0	0	0	0	0	0	0	0	0	1	0	1	0	0	0	0	0	0	0	0	0	0	0
1046	110	11001000	2016	2	338	1	0	0	0	0	0	0	0	0	2.30258509299405	0	0.693147180559945	0	0	0	0	0	0	0	0	0	0	0	0	0	0	0	0	0	0	1	0	1	0	0	0	0	0	0	0	0	0	0	0
1047	110	11001000	2016	3	339	1	1	1	0	0	0	1	0	1	2.39789527279837	0	0.693147180559945	0	0	0	0	0	0	0	0	0	0	0	0	0	0	0	0	0	0	1	0	1	0	0	0	0	0	0	0	0	0	0	0
1048	110	11001000	2016	4	340	1	0	0	0	0	0	0	0	0	2.39789527279837	0	0.693147180559945	0	0	0	0	0	0	0	0	0	0	0	0	0	0	0	0	0	0	1	0	1	0	0	0	0	0	0	0	0	0	0	0
1049	110	11001000	2016	5	341	1	0	0	0	0	0	0	0	0	2.30258509299405	0	0.693147180559945	0	0	0	0	0	0	0	0	0	0	0	0	0	0	0	0	0	0	1	0	1	0	0	0	0	0	0	0	0	0	0	0
1050	110	11001000	2016	6	342	1	0	0	0	0	0	0	0	0	2.39789527279837	0	0.693147180559945	0	0	0	0	0	0	0	0	0	0	0	0	0	0	0	0	0	0	1	0	1	0	0	0	0	0	0	0	0	0	0	0
1051	110	11001000	2016	7	343	1	0	0	0	0	0	0	0	0	2.39789527279837	0	0.693147180559945	0	0	0	0	0	0	0	0	0	0	0	0	0	0	0	0	0	0	0	0	0	0	0	0	0	0	0	0	0	0	0	0
1052	110	11001000	2016	8	344	1	0	0	0	0	0	0	0	0	2.39789527279837	0	0.693147180559945	0	0	0	0	0	0	0	0	0	0	0	0	0	0	0	0	0	0	0	0	0	0	0	0	0	0	0	0	0	0	0	0
1053	110	11001000	2016	9	345	1	0	0	0	0	0	0	0	0	2.39789527279837	0	0.693147180559945	0	0	0	0	0	0	0	0	0	0	0	0	0	0	0	0	0	0	0	0	0	0	0	0	0	0	0	0	0	0	0	0
1054	110	11001000	2016	10	346	1	0	0	0	0	0	0	0	0	2.39789527279837	0	0.693147180559945	0	0	0	0	0	0	0	0	0	0	0	0	0	0	0	0	0	0	0	0	0	0	0	0	0	0	0	0	0	0	0	0
1055	110	11001000	2016	11	347	1	0	0	0	0	0	0	0	0	2.39789527279837	0	0.693147180559945	0	0	0	0	0	0	0	0	0	0	0	0	0	0	0	0	0	0	0	0	0	0	0	0	0	0	0	0	0	0	0	0
1056	110	11001000	2016	12	348	1	0	0	0	0	0	0	0	0	2.30258509299405	0	0.693147180559945	0	0	0	0	0	0	0	0	0	0	0	0	0	0	0	0	0	0	0	0	0	0	0	0	0	0	0	0	0	0	0	0
1057	110	11001000	2017	1	349	1	0	0	0	0	0	0	0	0	2.19722457733622	0	0.693147180559945	0	0	0	0	0	0	0	0	0	0	0	0	0	0	0	0	0	0	0	0	0	0	0	0	0	0	0	0	0	0	0	0
1058	110	11001000	2017	2	350	1	0	0	0	0	0	0	0	0	2.19722457733622	0	0.693147180559945	0	0	0	0	0	0	0	0	0	0	0	0	0	0	0	0	0	0	0	0	0	0	0	0	0	0	0	0	0	0	0	0
1059	110	11001000	2017	3	351	1	0	0	0	0	0	0	0	0	2.19722457733622	0	0.693147180559945	0	0	0	0	0	0	0	0	0	0	0	0	0	0	0	0	0	0	0	0	0	0	0	0	0	0	0	0	0	0	0	0
1060	110	11001000	2017	4	352	1	0	0	0	0	0	0	0	0	2.30258509299405	0	0.693147180559945	0	0	0	0	0	0	0	0	0	0	0	0	0	0	0	0	0	0	0	0	0	0	0	0	0	0	0	0	0	0	0	0
1061	110	11001000	2017	5	353	1	0	0	0	0	0	0	0	0	2.30258509299405	0	0.693147180559945	0	0	0	0	0	0	0	0	0	0	0	0	0	0	0	0	0	0	0	0	0	0	0	0	0	0	0	0	0	0	0	0
1062	110	11001000	2017	6	354	1	0	0	0	0	0	0	0	0	2.30258509299405	0	0.693147180559945	0	0	0	0	0	0	0	0	0	0	0	0	0	0	0	0	0	0	0	0	0	0	0	0	0	0	0	0	0	0	0	0
1063	110	11001000	2017	7	355	1	0	0	0	0	0	0	0	0	2.30258509299405	0	0.693147180559945	0	0	0	0	0	0	0	0	0	0	0	0	0	0	0	0	0	0	0	0	0	0	0	0	0	0	0	0	0	0	0	0
1064	110	11001000	2017	8	356	1	0	0	0	0	0	0	0	0	2.19722457733622	0	0.693147180559945	0	0	0	0	0	0	0	0	0	0	0	0	0	0	0	0	0	0	0	0	0	0	0	0	0	0	0	0	0	0	0	0
1065	110	11001000	2017	9	357	1	0	0	0	0	0	0	0	0	2.07944154167984	0	0.693147180559945	0	0	0	0	0	0	0	0	0	0	0	0	0	0	0	0	0	0	0	0	0	0	0	0	0	0	0	0	0	0	0	0
1066	110	11001000	2017	10	358	1	0	0	0	0	0	0	0	0	2.07944154167984	0	0.693147180559945	0	0	0	0	0	0	0	0	0	0	0	0	0	0	0	0	0	0	0	0	0	0	0	0	0	0	0	0	0	0	0	0
1067	110	11001000	2017	11	359	1	0	0	0	0	0	0	0	0	2.07944154167984	0	0.693147180559945	0	0	0	0	0	0	0	0	0	0	0	0	0	0	0	0	0	0	0	0	0	0	0	0	0	0	0	0	0	0	0	0
1068	110	11001000	2017	12	360	1	0	0	0	0	0	0	0	0	2.07944154167984	0	0.693147180559945	0	0	0	0	0	0	0	0	0	0	0	0	0	0	0	0	0	0	0	0	0	0	0	0	0	0	0	0	0	0	0	0
1069	110	11001000	2018	1	361	1	0	0	0	0	0	0	0	0	2.07944154167984	0	0.693147180559945	0	0	0	0	0	0	0	0	0	0	0	0	0	0	0	0	0	0	0	0	0	0	0	0	0	0	0	0	0	0	0	0
1070	110	11001000	2018	2	362	1	0	0	0	0	0	0	0	0	2.07944154167984	0	0.693147180559945	0	0	0	0	0	0	0	0	0	0	0	0	0	0	0	0	0	0	0	0	0	0	0	0	0	0	0	0	0	0	0	0
1071	110	11001000	2018	3	363	1	0	0	0	0	0	0	0	0	2.07944154167984	0	0.693147180559945	0	0	0	0	0	0	0	0	0	0	0	0	0	0	0	0	0	0	0	0	0	0	0	0	0	0	0	0	0	0	0	0
1072	110	11001000	2018	4	364	1	0	0	0	0	0	0	0	0	2.07944154167984	0	0.693147180559945	0	0	0	0	0	0	0	0	0	0	0	0	0	0	0	0	0	0	0	0	0	0	0	0	0	0	0	0	0	0	0	0
1073	110	11001000	2018	5	365	1	0	0	0	0	0	0	0	0	2.07944154167984	0	0.693147180559945	0	0	0	0	0	0	0	0	0	0	0	0	0	0	0	0	0	0	0	0	0	0	0	0	0	0	0	0	0	0	0	0
1074	110	11001000	2018	6	366	1	0	0	0	0	0	0	0	0	2.07944154167984	0	0.693147180559945	0	0	0	0	0	0	0	0	0	0	0	0	0	0	0	0	0	0	0	0	0	0	0	0	0	0	0	0	0	0	0	0
1075	110	11001000	2018	7	367	1	0	0	0	0	0	0	0	0	2.07944154167984	0	0.693147180559945	0	0	0	0	0	0	0	0	0	0	0	0	0	0	0	0	0	0	0	0	0	0	0	0	0	0	0	0	0	0	0	0
1076	110	11001000	2018	8	368	1	0	0	0	0	0	0	0	0	2.07944154167984	0	0.693147180559945	0	0	0	0	0	0	0	0	0	0	0	0	0	0	0	0	0	0	0	0	0	0	0	0	0	0	0	0	0	0	0	0
1077	110	11001000	2018	9	369	1	0	0	0	0	0	0	0	0	2.07944154167984	0	0	0	0	0	0	0	0	0	0	0	0	0	0	0	0	0	0	0	0	0	0	0	0	0	0	0	0	0	0	0	0	0	0
1078	110	11001000	2018	10	370	1	0	0	0	0	0	0	0	0	2.07944154167984	0	0	0	0	0	0	0	0	0	0	0	0	0	0	0	0	0	0	0	0	0	0	0	0	0	0	0	0	0	0	0	0	0	0
1079	110	11001000	2018	11	371	1	0	0	0	0	0	0	0	0	2.07944154167984	0	0	0	0	0	0	0	0	0	0	0	0	0	0	0	0	0	0	0	0	0	0	0	0	0	0	0	0	0	0	0	0	0	0
1080	110	11001000	2018	12	372	1	0	0	0	0	0	0	0	0	2.07944154167984	0	0	0	0	0	0	0	0	0	0	0	0	0	0	0	0	0	0	0	0	0	0	0	0	0	0	0	0	0	0	0	0	0	0
1081	110	11002000	1989	1	13	0	0	0	0	0	0	0	0	0	NA	NA	NA	0	0	0	0	0	0	0	0	0	0	0	0	0	0	0	0	0	0	0	0	0	0	0	0	0	0	0	0	0	0	0	0
1082	110	11002000	1989	2	14	0	0	0	0	0	0	0	0	0	NA	NA	NA	0	0	0	0	0	0	0	0	0	0	0	0	0	0	0	0	0	0	0	0	0	0	0	0	0	0	0	0	0	0	0	0
1083	110	11002000	1989	3	15	0	0	0	0	0	0	0	0	0	NA	NA	NA	0	0	0	0	0	0	0	0	0	0	0	0	0	0	0	0	0	0	0	0	0	0	0	0	0	0	0	0	0	0	0	0
1084	110	11002000	1989	4	16	0	0	0	0	0	0	0	0	0	NA	NA	NA	0	0	0	0	0	0	0	0	0	0	0	0	0	0	0	0	0	0	0	0	0	0	0	0	0	0	0	0	0	0	0	0
1085	110	11002000	1989	5	17	0	0	0	0	0	0	0	0	0	NA	NA	NA	0	0	0	0	0	0	0	0	0	0	0	0	0	0	0	0	0	0	0	0	0	0	0	0	0	0	0	0	0	0	0	0
1086	110	11002000	1989	6	18	0	0	0	0	0	0	0	0	0	NA	NA	NA	0	0	0	0	0	0	0	0	0	0	0	0	0	0	0	0	0	0	0	0	0	0	0	0	0	0	0	0	0	0	0	0
1087	110	11002000	1989	7	19	0	0	0	0	0	0	0	0	0	NA	NA	NA	0	0	0	0	0	0	0	0	0	0	0	0	0	0	0	0	0	0	0	0	0	0	0	0	0	0	0	0	0	0	0	0
1088	110	11002000	1989	8	20	0	0	0	0	0	0	0	0	0	NA	NA	NA	0	0	0	0	0	0	0	0	0	0	0	0	0	0	0	0	0	0	0	0	0	0	0	0	0	0	0	0	0	0	0	0
1089	110	11002000	1989	9	21	0	0	0	0	0	0	0	0	0	NA	NA	NA	0	0	0	0	0	0	0	0	0	0	0	0	0	0	0	0	0	0	0	0	0	0	0	0	0	0	0	0	0	0	0	0
1090	110	11002000	1989	10	22	0	0	0	0	0	0	0	0	0	NA	NA	NA	0	0	0	0	0	0	0	0	0	0	0	0	0	0	0	0	0	0	0	0	0	0	0	0	0	0	0	0	0	0	0	0
1091	110	11002000	1989	11	23	0	0	0	0	0	0	0	0	0	NA	NA	NA	0	0	0	0	0	0	0	0	0	0	0	0	0	0	0	0	0	0	0	0	0	0	0	0	0	0	0	0	0	0	0	0
1092	110	11002000	1989	12	24	0	0	0	0	0	0	0	0	0	NA	NA	NA	0	0	0	0	0	0	0	0	0	0	0	0	0	0	0	0	0	0	0	0	0	0	0	0	0	0	0	0	0	0	0	0
1093	110	11002000	1990	1	25	1	0	0	0	0	0	0	0	0	NA	NA	NA	0	0	0	0	0	0	0	0	0	0	0	0	0	0	0	0	0	0	0	0	0	0	0	0	0	0	0	0	0	0	0	0
1094	110	11002000	1990	2	26	1	0	0	0	0	0	0	0	0	NA	NA	NA	0	0	0	0	0	0	0	0	0	0	0	0	0	0	0	0	0	0	0	0	0	0	0	0	0	0	0	0	0	0	0	0
1095	110	11002000	1990	3	27	1	0	0	0	0	0	0	0	0	NA	NA	NA	0	0	0	0	0	0	0	0	0	0	0	0	0	0	0	0	0	0	0	0	0	0	0	0	0	0	0	0	0	0	0	0
1096	110	11002000	1990	4	28	1	0	0	0	0	0	0	0	0	NA	NA	NA	0	0	0	0	0	0	0	0	0	0	0	0	0	0	0	0	0	0	0	0	0	0	0	0	0	0	0	0	0	0	0	0
1097	110	11002000	1990	5	29	1	0	0	0	0	0	0	0	0	NA	NA	NA	0	0	0	0	0	0	0	0	0	0	0	0	0	0	0	0	0	0	0	0	0	0	0	0	0	0	0	0	0	0	0	0
1098	110	11002000	1990	6	30	1	0	0	0	0	0	0	0	0	NA	NA	NA	0	0	0	0	0	0	0	0	0	0	0	0	0	0	0	0	0	0	0	0	0	0	0	0	0	0	0	0	0	0	0	0
1099	110	11002000	1990	7	31	1	0	0	0	0	0	0	0	0	NA	NA	NA	0	0	0	0	0	0	0	0	0	0	0	0	0	0	0	0	0	0	0	0	0	0	0	0	0	0	0	0	0	0	0	0
1100	110	11002000	1990	8	32	1	0	0	0	0	0	0	0	0	NA	NA	NA	0	0	0	0	0	0	0	0	0	0	0	0	0	0	0	0	0	0	0	0	0	0	0	0	0	0	0	0	0	0	0	0
1101	110	11002000	1990	9	33	1	0	0	0	0	0	0	0	0	NA	NA	NA	0	0	0	0	0	0	0	0	0	0	0	0	0	0	0	0	0	0	0	0	0	0	0	0	0	0	0	0	0	0	0	0
1102	110	11002000	1990	10	34	1	0	0	0	0	0	0	0	0	NA	NA	NA	0	0	0	0	0	0	0	0	0	0	0	0	0	0	0	0	0	0	0	0	0	0	0	0	0	0	0	0	0	0	0	0
1103	110	11002000	1990	11	35	1	0	0	0	0	0	0	0	0	NA	NA	NA	0	0	0	0	0	0	0	0	0	0	0	0	0	0	0	0	0	0	0	0	0	0	0	0	0	0	0	0	0	0	0	0
1104	110	11002000	1990	12	36	1	0	0	0	0	0	0	0	0	NA	NA	NA	0	0	0	0	0	0	0	0	0	0	0	0	0	0	0	0	0	0	0	0	0	0	0	0	0	0	0	0	0	0	0	0
1105	110	11002000	1991	1	37	1	0	0	0	0	0	0	0	0	NA	NA	NA	0	0	0	0	0	0	0	0	0	0	0	0	0	0	0	0	0	0	1	0	1	0	0	0	0	0	0	0	0	0	0	0
1106	110	11002000	1991	2	38	1	0	0	0	0	0	0	0	0	NA	NA	NA	0	0	0	0	0	0	0	0	0	0	0	0	0	0	0	0	0	0	1	0	1	0	0	0	0	0	0	0	0	0	0	0
1107	110	11002000	1991	3	39	1	0	0	0	0	0	0	0	0	NA	NA	NA	0	0	0	0	0	0	0	0	0	0	0	0	0	0	0	0	0	0	1	0	1	0	0	0	0	0	0	0	0	0	0	0
1108	110	11002000	1991	4	40	1	0	0	0	0	0	0	0	0	NA	NA	NA	0	0	0	0	0	0	0	0	0	0	0	0	0	0	0	0	0	0	1	0	1	0	0	0	0	0	0	0	0	0	0	0
1109	110	11002000	1991	5	41	1	0	0	0	0	0	0	0	0	NA	NA	NA	0	0	0	0	0	0	0	0	0	0	0	0	0	0	0	0	0	0	1	0	1	0	0	0	0	0	0	0	0	0	0	0
1110	110	11002000	1991	6	42	1	0	0	0	0	0	0	0	0	NA	NA	NA	0	0	0	0	0	0	0	0	0	0	0	0	0	0	0	0	0	0	1	0	1	0	0	0	0	0	0	0	0	0	0	0
1111	110	11002000	1991	7	43	1	0	0	0	0	0	0	0	0	NA	NA	NA	0	0	0	0	0	0	0	0	0	0	0	0	0	0	0	1	0	1	1	0	1	0	0	0	0	0	0	0	0	0	0	0
1112	110	11002000	1991	8	44	1	0	0	0	0	0	0	0	0	NA	NA	NA	0	0	0	0	0	0	0	0	0	0	0	0	0	0	0	1	0	1	1	0	1	0	0	0	0	0	0	0	0	0	0	0
1113	110	11002000	1991	9	45	1	0	0	0	0	0	0	0	0	NA	NA	NA	0	0	0	0	0	0	0	0	0	0	0	0	0	0	0	1	0	1	1	0	1	0	0	0	0	0	0	0	0	0	0	0
1114	110	11002000	1991	10	46	1	0	0	0	0	0	0	0	0	NA	NA	NA	1	0	1	1	0	1	0	0	0	0	0	0	0	0	0	1	0	1	1	0	1	1	0	1	0	0	0	0	0	0	0	0
1115	110	11002000	1991	11	47	1	0	0	0	0	0	0	0	0	NA	NA	NA	1	0	1	1	0	1	0	0	0	0	0	0	1	0	1	1	0	1	1	0	1	1	0	1	0	0	0	0	0	0	0	0
1116	110	11002000	1991	12	48	1	0	0	0	0	0	0	0	0	NA	NA	NA	1	0	1	1	0	1	0	0	0	1	0	1	1	0	1	1	0	1	1	0	1	1	0	1	0	0	0	0	0	0	0	0
1117	110	11002000	1992	1	49	1	0	0	0	0	0	0	0	0	NA	NA	NA	1	0	1	1	0	1	0	0	0	1	0	1	1	0	1	1	0	1	1	0	1	1	0	1	1	0	1	1	1	0	0	1
1118	110	11002000	1992	2	50	1	0	0	0	0	0	0	0	0	NA	NA	NA	1	0	1	1	0	1	0	0	0	1	0	1	1	0	1	1	0	1	1	0	1	1	0	1	1	0	1	0	0	0	0	0
1119	110	11002000	1992	3	51	1	0	0	0	0	0	0	0	0	NA	NA	NA	1	0	1	1	0	1	0	0	0	0	0	0	1	0	1	1	0	1	1	0	1	1	0	1	1	0	1	0	0	0	0	0
1120	110	11002000	1992	4	52	1	0	0	0	0	0	0	0	0	NA	NA	NA	1	0	1	1	0	1	0	0	0	0	0	0	0	0	0	1	0	1	1	0	1	1	0	1	1	0	1	0	0	0	0	0
1121	110	11002000	1992	5	53	1	0	0	0	0	0	0	0	0	NA	NA	NA	0	0	0	0	0	0	0	0	0	0	0	0	0	0	0	1	0	1	1	0	1	0	0	0	0	0	0	0	0	0	0	0
1122	110	11002000	1992	6	54	1	0	0	0	0	0	0	0	0	NA	NA	NA	0	0	0	0	0	0	0	0	0	0	0	0	0	0	0	1	0	1	1	0	1	0	0	0	0	0	0	0	0	0	0	0
1123	110	11002000	1992	7	55	1	0	0	0	0	0	0	0	0	NA	NA	NA	0	0	0	0	0	0	0	0	0	0	0	0	0	0	0	1	0	1	1	0	1	0	0	0	0	0	0	0	0	0	0	0
1124	110	11002000	1992	8	56	1	0	0	0	0	0	0	0	0	NA	NA	NA	0	0	0	0	0	0	0	0	0	0	0	0	0	0	0	0	0	0	1	0	1	0	0	0	0	0	0	0	0	0	0	0
1125	110	11002000	1992	9	57	1	0	0	0	0	0	0	0	0	NA	NA	NA	0	0	0	0	0	0	0	0	0	0	0	0	0	0	0	0	0	0	1	0	1	0	0	0	0	0	0	0	0	0	0	0
1126	110	11002000	1992	10	58	1	3	3	0	0	2	2	1	1	NA	NA	NA	0	0	0	0	0	0	0	0	0	0	0	0	0	0	0	0	0	0	1	0	1	0	0	0	0	0	0	0	0	0	0	0
1127	110	11002000	1992	11	59	1	0	0	0	0	0	0	0	0	NA	NA	NA	0	0	0	0	0	0	0	0	0	0	0	0	0	0	0	0	0	0	1	0	1	0	0	0	0	0	0	0	0	0	0	0
1128	110	11002000	1992	12	60	1	0	0	0	0	0	0	0	0	NA	NA	NA	0	0	0	0	0	0	0	0	0	0	0	0	0	0	0	0	0	0	1	0	1	0	0	0	0	0	0	0	0	0	0	0
1129	110	11002000	1993	1	61	1	0	0	0	0	0	0	0	0	NA	NA	NA	0	0	0	0	0	0	0	0	0	0	0	0	0	0	0	0	0	0	1	0	1	0	0	0	0	0	0	0	0	0	0	0
1130	110	11002000	1993	2	62	1	0	0	0	0	0	0	0	0	NA	NA	NA	0	0	0	0	0	0	0	0	0	0	0	0	0	0	0	0	0	0	0	0	0	0	0	0	0	0	0	0	0	0	0	0
1131	110	11002000	1993	3	63	1	0	0	0	0	0	0	0	0	NA	NA	NA	0	0	0	0	0	0	0	0	0	0	0	0	0	0	0	0	0	0	0	0	0	0	0	0	0	0	0	0	0	0	0	0
1132	110	11002000	1993	4	64	1	0	0	0	0	0	0	0	0	NA	NA	NA	0	0	0	0	0	0	0	0	0	0	0	0	0	0	0	0	0	0	0	0	0	0	0	0	0	0	0	0	0	0	0	0
1133	110	11002000	1993	5	65	1	0	0	0	0	0	0	0	0	NA	NA	NA	0	0	0	0	0	0	0	0	0	0	0	0	0	0	0	0	0	0	0	0	0	0	0	0	0	0	0	0	0	0	0	0
1134	110	11002000	1993	6	66	1	0	0	0	0	0	0	0	0	NA	NA	NA	0	0	0	0	0	0	0	0	0	0	0	0	0	0	0	0	0	0	0	0	0	0	0	0	0	0	0	0	0	0	0	0
1135	110	11002000	1993	7	67	1	0	0	0	0	0	0	0	0	NA	NA	NA	0	0	0	0	0	0	0	0	0	0	0	0	0	0	0	0	0	0	0	0	0	0	0	0	0	0	0	0	0	0	0	0
1136	110	11002000	1993	8	68	1	0	0	0	0	0	0	0	0	NA	NA	NA	0	0	0	0	0	0	0	0	0	0	0	0	0	0	0	0	0	0	0	0	0	0	0	0	0	0	0	0	0	0	0	0
1137	110	11002000	1993	9	69	1	0	0	0	0	0	0	0	0	NA	NA	NA	0	0	0	0	0	0	0	0	0	0	0	0	0	0	0	0	0	0	0	0	0	0	0	0	0	0	0	0	0	0	0	0
1138	110	11002000	1993	10	70	1	0	0	0	0	0	0	0	0	NA	NA	NA	0	0	0	0	0	0	0	0	0	0	0	0	0	0	0	0	0	0	0	0	0	0	0	0	0	0	0	0	0	0	0	0
1139	110	11002000	1993	11	71	1	0	0	0	0	0	0	0	0	NA	NA	NA	0	0	0	0	0	0	0	0	0	0	0	0	0	0	0	0	0	0	0	0	0	0	0	0	0	0	0	0	0	0	0	0
1140	110	11002000	1993	12	72	1	0	0	0	0	0	0	0	0	NA	NA	NA	0	0	0	0	0	0	0	0	0	0	0	0	0	0	0	0	0	0	0	0	0	0	0	0	0	0	0	0	0	0	0	0
1141	110	11002000	1994	1	73	1	0	0	0	0	0	0	0	0	1.38629436111989	0	0	0	0	0	0	0	0	0	0	0	0	0	0	0	0	0	0	0	0	0	0	0	0	0	0	0	0	0	0	0	0	0	0
1142	110	11002000	1994	2	74	1	0	0	0	0	0	0	0	0	1.38629436111989	0	0	0	0	0	0	0	0	0	0	0	0	0	0	0	0	0	0	0	0	0	0	0	0	0	0	0	0	0	0	0	0	0	0
1143	110	11002000	1994	3	75	1	0	0	0	0	0	0	0	0	1.38629436111989	0	0	0	0	0	0	0	0	0	0	0	0	0	0	0	0	0	0	0	0	0	0	0	0	0	0	0	0	0	0	0	0	0	0
1144	110	11002000	1994	4	76	1	0	0	0	0	0	0	0	0	1.38629436111989	0	0	0	0	0	0	0	0	0	0	0	0	0	0	0	0	0	0	0	0	0	0	0	0	0	0	0	0	0	0	0	0	0	0
1145	110	11002000	1994	5	77	1	0	0	0	0	0	0	0	0	1.38629436111989	0	0	0	0	0	0	0	0	0	0	0	0	0	0	0	0	0	0	0	0	0	0	0	0	0	0	0	0	0	0	0	0	0	0
1146	110	11002000	1994	6	78	1	0	0	0	0	0	0	0	0	1.38629436111989	0	0	0	0	0	0	0	0	0	0	0	0	0	0	0	0	0	0	0	0	0	0	0	0	0	0	0	0	0	0	0	0	0	0
1147	110	11002000	1994	7	79	1	0	0	0	0	0	0	0	0	1.38629436111989	0	0	0	0	0	0	0	0	0	0	0	0	0	0	0	0	0	0	0	0	0	0	0	0	0	0	0	0	0	0	0	0	0	0
1148	110	11002000	1994	8	80	1	0	0	0	0	0	0	0	0	1.38629436111989	0	0	0	0	0	0	0	0	0	0	0	0	0	0	0	0	0	0	0	0	0	0	0	0	0	0	0	0	0	0	0	0	0	0
1149	110	11002000	1994	9	81	1	0	0	0	0	0	0	0	0	1.38629436111989	0	0	0	0	0	0	0	0	0	0	0	0	0	0	0	0	0	0	0	0	0	0	0	0	0	0	0	0	0	0	0	0	0	0
1150	110	11002000	1994	10	82	1	0	0	0	0	0	0	0	0	1.38629436111989	0	0	0	0	0	0	0	0	0	0	0	0	0	0	0	0	0	0	0	0	0	0	0	0	0	0	0	0	0	0	0	0	0	0
1151	110	11002000	1994	11	83	1	0	0	0	0	0	0	0	0	1.38629436111989	0	0	0	0	0	0	0	0	0	0	0	0	0	0	0	0	0	0	0	0	0	0	0	0	0	0	0	0	0	0	0	0	0	0
1152	110	11002000	1994	12	84	1	0	0	0	0	0	0	0	0	1.38629436111989	0	0	0	0	0	0	0	0	0	0	0	0	0	0	0	0	0	0	0	0	0	0	0	0	0	0	0	0	0	0	0	0	0	0
1153	110	11002000	1995	1	85	1	0	0	0	0	0	0	0	0	1.38629436111989	0	0	0	0	0	0	0	0	0	0	0	0	0	0	0	0	0	0	0	0	0	0	0	0	0	0	0	0	0	0	0	0	0	0
1154	110	11002000	1995	2	86	1	0	0	0	0	0	0	0	0	1.38629436111989	0	0	0	0	0	0	0	0	0	0	0	0	0	0	0	0	0	0	0	0	0	0	0	0	0	0	0	0	0	0	0	0	0	0
1155	110	11002000	1995	3	87	1	0	0	0	0	0	0	0	0	1.38629436111989	0	0	0	0	0	0	0	0	0	0	0	0	0	0	0	0	0	0	0	0	0	0	0	0	0	0	0	0	0	0	0	0	0	0
1156	110	11002000	1995	4	88	1	0	0	0	0	0	0	0	0	1.38629436111989	0	0	0	0	0	0	0	0	0	0	0	0	0	0	0	0	0	0	0	0	0	0	0	0	0	0	0	0	0	0	0	0	0	0
1157	110	11002000	1995	5	89	1	0	0	0	0	0	0	0	0	1.38629436111989	0	0	0	0	0	0	0	0	0	0	0	0	0	0	0	0	0	0	0	0	0	0	0	0	0	0	0	0	0	0	0	0	0	0
1158	110	11002000	1995	6	90	1	0	0	0	0	0	0	0	0	1.38629436111989	0	0	0	0	0	0	0	0	0	0	0	0	0	0	0	0	0	0	0	0	0	0	0	0	0	0	0	0	0	0	0	0	0	0
1159	110	11002000	1995	7	91	1	0	0	0	0	0	0	0	0	1.38629436111989	0	0	0	0	0	0	0	0	0	0	0	0	0	0	0	0	0	0	0	0	0	0	0	0	0	0	0	0	0	0	0	0	0	0
1160	110	11002000	1995	8	92	1	0	0	0	0	0	0	0	0	1.38629436111989	0	0	0	0	0	0	0	0	0	0	0	0	0	0	0	0	0	0	0	0	0	0	0	0	0	0	0	0	0	0	0	0	0	0
1161	110	11002000	1995	9	93	1	0	0	0	0	0	0	0	0	1.38629436111989	0	0	0	0	0	0	0	0	0	0	0	0	0	0	0	0	0	0	0	0	0	0	0	0	0	0	0	0	0	0	0	0	0	0
1162	110	11002000	1995	10	94	1	0	0	0	0	0	0	0	0	1.38629436111989	0	0	0	0	0	0	0	0	0	0	0	0	0	0	0	0	0	0	0	0	0	0	0	0	0	0	0	0	0	0	0	0	0	0
1163	110	11002000	1995	11	95	1	0	0	0	0	0	0	0	0	1.38629436111989	0	0	0	0	0	0	0	0	0	0	0	0	0	0	0	0	0	0	0	0	0	0	0	0	0	0	0	0	0	0	0	0	0	0
1164	110	11002000	1995	12	96	1	0	0	0	0	0	0	0	0	1.38629436111989	0	0	0	0	0	0	0	0	0	0	0	0	0	0	0	0	0	0	0	0	0	0	0	0	0	0	0	0	0	0	0	0	0	0
1165	110	11002000	1996	1	97	1	0	0	0	0	0	0	0	0	1.38629436111989	0	0	0	0	0	0	0	0	0	0	0	0	0	0	0	0	0	0	0	0	0	0	0	0	0	0	0	0	0	0	0	0	0	0
1166	110	11002000	1996	2	98	1	0	0	0	0	0	0	0	0	1.38629436111989	0	0	0	0	0	0	0	0	0	0	0	0	0	0	0	0	0	0	0	0	0	0	0	0	0	0	0	0	0	0	0	0	0	0
1167	110	11002000	1996	3	99	1	0	0	0	0	0	0	0	0	1.38629436111989	0	0	0	0	0	0	0	0	0	0	0	0	0	0	0	0	0	0	0	0	0	0	0	0	0	0	0	0	0	0	0	0	0	0
1168	110	11002000	1996	4	100	1	0	0	0	0	0	0	0	0	1.38629436111989	0	0	0	0	0	0	0	0	0	0	0	0	0	0	0	0	0	0	0	0	0	0	0	0	0	0	0	0	0	0	0	0	0	0
1169	110	11002000	1996	5	101	1	0	0	0	0	0	0	0	0	1.38629436111989	0	0	0	0	0	0	0	0	0	0	0	0	0	0	0	0	0	0	0	0	0	0	0	0	0	0	0	0	0	0	0	0	0	0
1170	110	11002000	1996	6	102	1	0	0	0	0	0	0	0	0	1.38629436111989	0	0	0	0	0	0	0	0	0	0	0	0	0	0	0	0	0	0	0	0	0	0	0	0	0	0	0	0	0	0	0	0	0	0
1171	110	11002000	1996	7	103	1	0	0	0	0	0	0	0	0	1.38629436111989	0	0	0	0	0	0	0	0	0	0	0	0	0	0	0	0	0	0	0	0	0	0	0	0	0	0	0	0	0	0	0	0	0	0
1172	110	11002000	1996	8	104	1	0	0	0	0	0	0	0	0	1.38629436111989	0	0	0	0	0	0	0	0	0	0	0	0	0	0	0	0	0	0	0	0	0	0	0	0	0	0	0	0	0	0	0	0	0	0
1173	110	11002000	1996	9	105	1	0	0	0	0	0	0	0	0	1.38629436111989	0	0	0	0	0	0	0	0	0	0	0	0	0	0	0	0	0	0	0	0	0	0	0	0	0	0	0	0	0	0	0	0	0	0
1174	110	11002000	1996	10	106	1	0	0	0	0	0	0	0	0	1.38629436111989	0	0	0	0	0	0	0	0	0	0	0	0	0	0	0	0	0	0	0	0	0	0	0	0	0	0	0	0	0	0	0	0	0	0
1175	110	11002000	1996	11	107	1	0	0	0	0	0	0	0	0	1.38629436111989	0	0	0	0	0	0	0	0	0	0	0	0	0	0	0	0	0	0	0	0	0	0	0	0	0	0	0	0	0	0	0	0	0	0
1176	110	11002000	1996	12	108	1	0	0	0	0	0	0	0	0	1.38629436111989	0	0	0	0	0	0	0	0	0	0	0	0	0	0	0	0	0	0	0	0	0	0	0	0	0	0	0	0	0	0	0	0	0	0
1177	110	11002000	1997	1	109	1	0	0	0	0	0	0	0	0	1.38629436111989	0	0	0	0	0	0	0	0	0	0	0	0	0	0	0	0	0	0	0	0	0	0	0	0	0	0	0	0	0	0	0	0	0	0
1178	110	11002000	1997	2	110	1	0	0	0	0	0	0	0	0	1.38629436111989	0	0	0	0	0	0	0	0	0	0	0	0	0	0	0	0	0	0	0	0	0	0	0	0	0	0	0	0	0	0	0	0	0	0
1179	110	11002000	1997	3	111	1	0	0	0	0	0	0	0	0	1.38629436111989	0	0	0	0	0	0	0	0	0	0	0	0	0	0	0	0	0	0	0	0	0	0	0	0	0	0	0	0	0	0	0	0	0	0
1180	110	11002000	1997	4	112	1	0	0	0	0	0	0	0	0	1.38629436111989	0	0	0	0	0	0	0	0	0	0	0	0	0	0	0	0	0	0	0	0	0	0	0	0	0	0	0	0	0	0	0	0	0	0
1181	110	11002000	1997	5	113	1	0	0	0	0	0	0	0	0	1.38629436111989	0	0	0	0	0	0	0	0	0	0	0	0	0	0	0	0	0	0	0	0	0	0	0	0	0	0	0	0	0	0	0	0	0	0
1182	110	11002000	1997	6	114	1	0	0	0	0	0	0	0	0	1.38629436111989	0	0	0	0	0	0	0	0	0	0	0	0	0	0	0	0	0	0	0	0	0	0	0	0	0	0	0	0	0	0	0	0	0	0
1183	110	11002000	1997	7	115	1	0	0	0	0	0	0	0	0	1.38629436111989	0	0	0	0	0	0	0	0	0	0	0	0	0	0	0	0	0	0	0	0	0	0	0	0	0	0	0	0	0	0	0	0	0	0
1184	110	11002000	1997	8	116	1	0	0	0	0	0	0	0	0	1.38629436111989	0	0	0	0	0	0	0	0	0	0	0	0	0	0	0	0	0	0	0	0	0	0	0	0	0	0	0	0	0	0	0	0	0	0
1185	110	11002000	1997	9	117	1	0	0	0	0	0	0	0	0	1.38629436111989	0	0	0	0	0	0	0	0	0	0	0	0	0	0	0	0	0	0	0	0	0	0	0	0	0	0	0	0	0	0	0	0	0	0
1186	110	11002000	1997	10	118	1	0	0	0	0	0	0	0	0	1.38629436111989	0	0	0	0	0	0	0	0	0	0	0	0	0	0	0	0	0	0	0	0	0	0	0	0	0	0	0	0	0	0	0	0	0	0
1187	110	11002000	1997	11	119	1	0	0	0	0	0	0	0	0	0	0	0	0	0	0	0	0	0	0	0	0	0	0	0	0	0	0	0	0	0	0	0	0	0	0	0	0	0	0	0	0	0	0	0
1188	110	11002000	1997	12	120	1	3	3	0	0	3	2	1	1	0	0	0	0	0	0	0	0	0	0	0	0	0	0	0	0	0	0	0	0	0	0	0	0	0	0	0	0	0	0	0	0	0	0	0
1189	110	11002000	1998	1	121	1	3	3	0	0	3	1	2	1	0	0	0	0	0	0	0	0	0	0	0	0	0	0	0	0	0	0	0	0	0	0	0	0	0	0	0	0	0	0	0	0	0	0	0
1190	110	11002000	1998	2	122	1	1	1	0	0	1	1	0	1	0	0	0	0	0	0	0	0	0	0	0	0	0	0	0	0	0	0	0	0	0	0	0	0	0	0	0	0	0	0	0	0	0	0	0
1191	110	11002000	1998	3	123	1	0	0	0	0	0	0	0	0	0	0	0	0	0	0	0	0	0	0	0	0	0	0	0	0	0	0	0	0	0	0	0	0	0	0	0	0	0	0	0	0	0	0	0
1192	110	11002000	1998	4	124	1	0	0	0	0	0	0	0	0	0	0	0	0	0	0	0	0	0	0	0	0	0	0	0	0	0	0	0	0	0	0	0	0	0	0	0	0	0	0	0	0	0	0	0
1193	110	11002000	1998	5	125	1	0	0	0	0	0	0	0	0	0	0	0	0	0	0	0	0	0	0	0	0	0	0	0	0	0	0	0	0	0	0	0	0	0	0	0	0	0	0	0	0	0	0	0
1194	110	11002000	1998	6	126	1	4	4	0	0	3	1	3	1	0	0	0	0	0	0	0	0	0	0	0	0	0	0	0	0	0	0	0	0	0	0	0	0	0	0	0	0	0	0	0	0	0	0	0
1195	110	11002000	1998	7	127	1	0	0	0	0	0	0	0	0	0	0	0	0	0	0	0	0	0	0	0	0	0	0	0	0	0	0	0	0	0	0	0	0	0	0	0	0	0	0	0	0	0	0	0
1196	110	11002000	1998	8	128	1	0	0	0	0	0	0	0	0	0	0	0	0	0	0	0	0	0	0	0	0	0	0	0	0	0	0	0	0	0	0	0	0	0	0	0	0	0	0	0	0	0	0	0
1197	110	11002000	1998	9	129	1	0	0	0	0	0	0	0	0	0	0	0	0	0	0	0	0	0	0	0	0	0	0	0	0	0	0	0	0	0	0	0	0	0	0	0	0	0	0	0	0	0	0	0
1198	110	11002000	1998	10	130	1	0	0	0	0	0	0	0	0	0	0	0	0	0	0	0	0	0	0	0	0	0	0	0	0	0	0	0	0	0	0	0	0	0	0	0	0	0	0	0	0	0	0	0
1199	110	11002000	1998	11	131	1	0	0	0	0	0	0	0	0	0	0	0	0	0	0	0	0	0	0	0	0	0	0	0	0	0	0	0	0	0	0	0	0	0	0	0	0	0	0	0	0	0	0	0
1200	110	11002000	1998	12	132	1	0	0	0	0	0	0	0	0	0	0	0	0	0	0	0	0	0	0	0	0	0	0	0	0	0	0	0	0	0	0	0	0	0	0	0	0	0	0	0	0	0	0	0
1201	110	11002000	1999	1	133	1	0	0	0	0	0	0	0	0	1.38629436111989	0	0.693147180559945	0	0	0	0	0	0	0	0	0	0	0	0	0	0	0	0	0	0	0	0	0	0	0	0	0	0	0	0	0	0	0	0
1202	110	11002000	1999	2	134	1	0	0	0	0	0	0	0	0	1.94591014905531	0	1.09861228866811	0	0	0	0	0	0	0	0	0	0	0	0	0	0	0	0	0	0	0	0	0	0	0	0	0	0	0	0	0	0	0	0
1203	110	11002000	1999	3	135	1	0	0	0	0	0	0	0	0	2.07944154167984	0	1.09861228866811	0	0	0	0	0	0	0	0	0	0	0	0	0	0	0	0	0	0	0	0	0	0	0	0	0	0	0	0	0	0	0	0
1204	110	11002000	1999	4	136	1	1	1	0	0	1	0	1	1	2.07944154167984	0	1.09861228866811	0	0	0	0	0	0	0	0	0	0	0	0	0	0	0	0	0	0	0	0	0	0	0	0	0	0	0	0	0	0	0	0
1205	110	11002000	1999	5	137	1	1	1	0	0	1	0	1	1	2.07944154167984	0	1.09861228866811	0	0	0	0	0	0	0	0	0	0	0	0	0	0	0	0	0	0	0	0	0	0	0	0	0	0	0	0	0	0	0	0
1206	110	11002000	1999	6	138	1	1	1	0	0	1	0	1	1	2.07944154167984	0	1.09861228866811	0	0	0	0	0	0	0	0	0	0	0	0	0	0	0	0	0	0	0	0	0	0	0	0	0	0	0	0	0	0	0	0
1207	110	11002000	1999	7	139	1	0	0	0	0	0	0	0	0	2.484906649788	0	1.79175946922805	0	0	0	0	0	0	0	0	0	0	0	0	0	0	0	0	0	0	0	0	0	0	0	0	0	0	0	0	0	0	0	0
1208	110	11002000	1999	8	140	1	0	0	0	0	0	0	0	0	2.484906649788	0	1.79175946922805	0	0	0	0	0	0	0	0	0	0	0	0	0	0	0	0	0	0	0	0	0	0	0	0	0	0	0	0	0	0	0	0
1209	110	11002000	1999	9	141	1	0	0	0	0	0	0	0	0	2.484906649788	0	1.79175946922805	0	0	0	0	0	0	0	0	0	0	0	0	0	0	0	0	0	0	0	0	0	0	0	0	0	0	0	0	0	0	0	0
1210	110	11002000	1999	10	142	1	0	0	0	0	0	0	0	0	2.484906649788	0	1.79175946922805	0	0	0	0	0	0	0	0	0	0	0	0	0	0	0	0	0	0	0	0	0	0	0	0	0	0	0	0	0	0	0	0
1211	110	11002000	1999	11	143	1	0	0	0	0	0	0	0	0	2.484906649788	0	1.79175946922805	0	0	0	0	0	0	0	0	0	0	0	0	0	0	0	0	0	0	0	0	0	0	0	0	0	0	0	0	0	0	0	0
1212	110	11002000	1999	12	144	1	0	0	0	0	0	0	0	0	2.484906649788	0	1.79175946922805	0	0	0	0	0	0	0	0	0	0	0	0	0	0	0	0	0	0	0	0	0	0	0	0	0	0	0	0	0	0	0	0
1213	110	11002000	2000	1	145	1	0	0	0	0	0	0	0	0	2.484906649788	0	1.79175946922805	0	0	0	0	0	0	0	0	0	0	0	0	0	0	0	0	0	0	0	0	0	0	0	0	0	0	0	0	0	0	0	0
1214	110	11002000	2000	2	146	1	0	0	0	0	0	0	0	0	2.484906649788	0	1.79175946922805	0	0	0	0	0	0	0	0	0	0	0	0	0	0	0	0	0	0	0	0	0	0	0	0	0	0	0	0	0	0	0	0
1215	110	11002000	2000	3	147	1	0	0	0	0	0	0	0	0	2.484906649788	0	1.79175946922805	0	0	0	0	0	0	0	0	0	0	0	0	0	0	0	0	0	0	0	0	0	0	0	0	0	0	0	0	0	0	0	0
1216	110	11002000	2000	4	148	1	0	0	0	0	0	0	0	0	2.484906649788	0	1.79175946922805	0	0	0	0	0	0	0	0	0	0	0	0	0	0	0	0	0	0	0	0	0	0	0	0	0	0	0	0	0	0	0	0
1217	110	11002000	2000	5	149	1	0	0	0	0	0	0	0	0	2.56494935746154	0	1.79175946922805	0	0	0	0	0	0	0	0	0	0	0	0	0	0	0	0	0	0	0	0	0	0	0	0	0	0	0	0	0	0	0	0
1218	110	11002000	2000	6	150	1	0	0	0	0	0	0	0	0	2.63905732961526	0	1.79175946922805	0	0	0	0	0	0	0	0	0	0	0	0	0	0	0	0	0	0	0	0	0	0	0	0	0	0	0	0	0	0	0	0
1219	110	11002000	2000	7	151	1	0	0	0	0	0	0	0	0	2.70805020110221	0	1.79175946922805	0	0	0	0	0	0	0	0	0	0	0	0	0	0	0	0	0	0	0	0	0	0	0	0	0	0	0	0	0	0	0	0
1220	110	11002000	2000	8	152	1	0	0	0	0	0	0	0	0	2.70805020110221	0	1.79175946922805	0	0	0	0	0	0	0	0	0	0	0	0	0	0	0	0	0	0	1	1	0	0	0	0	0	0	0	0	0	0	0	0
1221	110	11002000	2000	9	153	1	0	0	0	0	0	0	0	0	2.70805020110221	0	1.79175946922805	0	0	0	0	0	0	0	0	0	0	0	0	0	0	0	0	0	0	1	1	0	0	0	0	0	0	0	0	0	0	0	0
1222	110	11002000	2000	10	154	1	0	0	0	0	0	0	0	0	2.70805020110221	0	1.79175946922805	0	0	0	0	0	0	0	0	0	0	0	0	0	0	0	0	0	0	1	1	0	0	0	0	0	0	0	0	0	0	0	0
1223	110	11002000	2000	11	155	1	0	0	0	0	0	0	0	0	2.70805020110221	0	1.79175946922805	0	0	0	0	0	0	0	0	0	0	0	0	0	0	0	0	0	0	1	1	0	0	0	0	0	0	0	0	0	0	0	0
1224	110	11002000	2000	12	156	1	0	0	0	0	0	0	0	0	2.70805020110221	0	1.79175946922805	0	0	0	0	0	0	0	0	0	0	0	0	0	0	0	0	0	0	1	1	0	0	0	0	0	0	0	0	0	0	0	0
1225	110	11002000	2001	1	157	1	0	0	0	0	0	0	0	0	2.70805020110221	0	1.79175946922805	0	0	0	0	0	0	0	0	0	0	0	0	0	0	0	0	0	0	1	1	0	0	0	0	0	0	0	0	0	0	0	0
1226	110	11002000	2001	2	158	1	0	0	0	0	0	0	0	0	2.70805020110221	0	1.79175946922805	0	0	0	0	0	0	0	0	0	0	0	0	0	0	0	1	1	0	1	1	0	0	0	0	0	0	0	0	0	0	0	0
1227	110	11002000	2001	3	159	1	0	0	0	0	0	0	0	0	2.70805020110221	0	1.79175946922805	0	0	0	0	0	0	0	0	0	0	0	0	0	0	0	1	1	0	1	1	0	0	0	0	0	0	0	0	0	0	0	0
1228	110	11002000	2001	4	160	1	1	1	0	0	0	1	0	1	2.70805020110221	0	1.79175946922805	0	0	0	0	0	0	0	0	0	0	0	0	0	0	0	1	1	0	1	1	0	0	0	0	0	0	0	0	0	0	0	0
1229	110	11002000	2001	5	161	1	0	0	0	0	0	0	0	0	2.70805020110221	0	1.79175946922805	1	1	0	0	0	0	1	1	0	0	0	0	0	0	0	1	1	0	1	1	0	1	1	0	0	0	0	0	0	0	0	0
1230	110	11002000	2001	6	162	1	0	0	0	0	0	0	0	0	2.70805020110221	0	1.79175946922805	1	1	0	0	0	0	1	1	0	0	0	0	1	1	0	1	1	0	1	1	0	1	1	0	0	0	0	0	0	0	0	0
1231	110	11002000	2001	7	163	1	0	0	0	0	0	0	0	0	2.70805020110221	0	1.79175946922805	1	1	0	0	0	0	1	1	0	1	1	0	1	1	0	1	1	0	1	1	0	1	1	0	0	0	0	0	0	0	0	0
1232	110	11002000	2001	8	164	1	0	0	0	0	0	0	0	0	2.70805020110221	0	1.79175946922805	1	1	0	0	0	0	1	1	0	1	1	0	1	1	0	1	1	0	1	1	0	1	1	0	1	1	0	1	0	1	1	0
1233	110	11002000	2001	9	165	1	0	0	0	0	0	0	0	0	2.70805020110221	0	1.79175946922805	1	1	0	0	0	0	1	1	0	1	1	0	1	1	0	1	1	0	1	1	0	1	1	0	1	1	0	0	0	0	0	0
1234	110	11002000	2001	10	166	1	0	0	0	0	0	0	0	0	2.70805020110221	0	1.79175946922805	1	1	0	0	0	0	1	1	0	0	0	0	1	1	0	1	1	0	1	1	0	1	1	0	1	1	0	0	0	0	0	0
1235	110	11002000	2001	11	167	1	0	0	0	0	0	0	0	0	2.70805020110221	0	1.79175946922805	1	1	0	0	0	0	1	1	0	0	0	0	0	0	0	1	1	0	1	1	0	1	1	0	1	1	0	0	0	0	0	0
1236	110	11002000	2001	12	168	1	0	0	0	0	0	0	0	0	2.70805020110221	0	1.79175946922805	0	0	0	0	0	0	0	0	0	0	0	0	0	0	0	1	1	0	1	1	0	0	0	0	0	0	0	0	0	0	0	0
1237	110	11002000	2002	1	169	1	0	0	0	0	0	0	0	0	2.70805020110221	0	1.79175946922805	0	0	0	0	0	0	0	0	0	0	0	0	0	0	0	1	1	0	1	1	0	0	0	0	0	0	0	0	0	0	0	0
1238	110	11002000	2002	2	170	1	0	0	0	0	0	0	0	0	2.70805020110221	0	1.79175946922805	0	0	0	0	0	0	0	0	0	0	0	0	0	0	0	1	1	0	1	1	0	0	0	0	0	0	0	0	0	0	0	0
1239	110	11002000	2002	3	171	1	0	0	0	0	0	0	0	0	2.70805020110221	0	1.79175946922805	0	0	0	0	0	0	0	0	0	0	0	0	0	0	0	0	0	0	1	1	0	0	0	0	0	0	0	0	0	0	0	0
1240	110	11002000	2002	4	172	1	0	0	0	0	0	0	0	0	2.70805020110221	0	1.79175946922805	0	0	0	0	0	0	0	0	0	0	0	0	0	0	0	0	0	0	1	1	0	0	0	0	0	0	0	0	0	0	0	0
1241	110	11002000	2002	5	173	1	0	0	0	0	0	0	0	0	2.77258872223978	0	1.94591014905531	0	0	0	0	0	0	0	0	0	0	0	0	0	0	0	0	0	0	1	1	0	0	0	0	0	0	0	0	0	0	0	0
1242	110	11002000	2002	6	174	1	0	0	0	0	0	0	0	0	2.77258872223978	0	1.94591014905531	0	0	0	0	0	0	0	0	0	0	0	0	0	0	0	0	0	0	1	1	0	0	0	0	0	0	0	0	0	0	0	0
1243	110	11002000	2002	7	175	1	1	1	0	0	0	1	0	1	2.77258872223978	0	1.94591014905531	0	0	0	0	0	0	0	0	0	0	0	0	0	0	0	0	0	0	1	1	0	0	0	0	0	0	0	0	0	0	0	0
1244	110	11002000	2002	8	176	1	0	0	0	0	0	0	0	0	2.77258872223978	0	1.94591014905531	0	0	0	0	0	0	0	0	0	0	0	0	0	0	0	0	0	0	1	1	0	0	0	0	0	0	0	0	0	0	0	0
1245	110	11002000	2002	9	177	1	0	0	0	0	0	0	0	0	2.77258872223978	0	1.94591014905531	0	0	0	0	0	0	0	0	0	0	0	0	0	0	0	0	0	0	0	0	0	0	0	0	0	0	0	0	0	0	0	0
1246	110	11002000	2002	10	178	1	0	0	0	0	0	0	0	0	2.77258872223978	0	1.94591014905531	0	0	0	0	0	0	0	0	0	0	0	0	0	0	0	0	0	0	0	0	0	0	0	0	0	0	0	0	0	0	0	0
1247	110	11002000	2002	11	179	1	0	0	0	0	0	0	0	0	2.77258872223978	0	1.94591014905531	0	0	0	0	0	0	0	0	0	0	0	0	0	0	0	0	0	0	0	0	0	0	0	0	0	0	0	0	0	0	0	0
1248	110	11002000	2002	12	180	1	0	0	0	0	0	0	0	0	2.77258872223978	0	1.94591014905531	0	0	0	0	0	0	0	0	0	0	0	0	0	0	0	0	0	0	0	0	0	0	0	0	0	0	0	0	0	0	0	0
1249	110	11002000	2003	1	181	1	0	0	0	0	0	0	0	0	2.56494935746154	0	1.79175946922805	0	0	0	0	0	0	0	0	0	0	0	0	0	0	0	0	0	0	0	0	0	0	0	0	0	0	0	0	0	0	0	0
1250	110	11002000	2003	2	182	1	0	0	0	0	0	0	0	0	2.30258509299405	0	1.6094379124341	0	0	0	0	0	0	0	0	0	0	0	0	0	0	0	0	0	0	0	0	0	0	0	0	0	0	0	0	0	0	0	0
1251	110	11002000	2003	3	183	1	0	0	0	0	0	0	0	0	2.19722457733622	0	1.6094379124341	0	0	0	0	0	0	0	0	0	0	0	0	0	0	0	0	0	0	0	0	0	0	0	0	0	0	0	0	0	0	0	0
1252	110	11002000	2003	4	184	1	1	1	0	0	0	0	1	1	2.19722457733622	0	1.6094379124341	0	0	0	0	0	0	0	0	0	0	0	0	0	0	0	0	0	0	0	0	0	0	0	0	0	0	0	0	0	0	0	0
1253	110	11002000	2003	5	185	1	0	0	0	0	0	0	0	0	2.19722457733622	0	1.6094379124341	0	0	0	0	0	0	0	0	0	0	0	0	0	0	0	0	0	0	0	0	0	0	0	0	0	0	0	0	0	0	0	0
1254	110	11002000	2003	6	186	1	0	0	0	0	0	0	0	0	2.19722457733622	0	1.6094379124341	0	0	0	0	0	0	0	0	0	0	0	0	0	0	0	0	0	0	0	0	0	0	0	0	0	0	0	0	0	0	0	0
1255	110	11002000	2003	7	187	1	0	0	0	0	0	0	0	0	1.6094379124341	0	0.693147180559945	0	0	0	0	0	0	0	0	0	0	0	0	0	0	0	0	0	0	0	0	0	0	0	0	0	0	0	0	0	0	0	0
1256	110	11002000	2003	8	188	1	0	0	0	0	0	0	0	0	1.79175946922805	0	0.693147180559945	0	0	0	0	0	0	0	0	0	0	0	0	0	0	0	0	0	0	0	0	0	0	0	0	0	0	0	0	0	0	0	0
1257	110	11002000	2003	9	189	1	0	0	0	0	0	0	0	0	1.79175946922805	0	0.693147180559945	0	0	0	0	0	0	0	0	0	0	0	0	0	0	0	0	0	0	0	0	0	0	0	0	0	0	0	0	0	0	0	0
1258	110	11002000	2003	10	190	1	0	0	0	0	0	0	0	0	1.79175946922805	0	0.693147180559945	0	0	0	0	0	0	0	0	0	0	0	0	0	0	0	0	0	0	0	0	0	0	0	0	0	0	0	0	0	0	0	0
1259	110	11002000	2003	11	191	1	0	0	0	0	0	0	0	0	1.79175946922805	0	0.693147180559945	0	0	0	0	0	0	0	0	0	0	0	0	0	0	0	0	0	0	0	0	0	0	0	0	0	0	0	0	0	0	0	0
1260	110	11002000	2003	12	192	1	0	0	0	0	0	0	0	0	1.79175946922805	0	0.693147180559945	0	0	0	0	0	0	0	0	0	0	0	0	0	0	0	0	0	0	0	0	0	0	0	0	0	0	0	0	0	0	0	0
1261	110	11002000	2004	1	193	1	0	0	0	0	0	0	0	0	1.79175946922805	0	0.693147180559945	0	0	0	0	0	0	0	0	0	0	0	0	0	0	0	0	0	0	0	0	0	0	0	0	0	0	0	0	0	0	0	0
1262	110	11002000	2004	2	194	1	0	0	0	0	0	0	0	0	1.79175946922805	0	0.693147180559945	0	0	0	0	0	0	0	0	0	0	0	0	0	0	0	0	0	0	0	0	0	0	0	0	0	0	0	0	0	0	0	0
1263	110	11002000	2004	3	195	1	0	0	0	0	0	0	0	0	1.79175946922805	0	0.693147180559945	0	0	0	0	0	0	0	0	0	0	0	0	0	0	0	0	0	0	0	0	0	0	0	0	0	0	0	0	0	0	0	0
1264	110	11002000	2004	4	196	1	0	0	0	0	0	0	0	0	1.79175946922805	0	0.693147180559945	0	0	0	0	0	0	0	0	0	0	0	0	0	0	0	0	0	0	0	0	0	0	0	0	0	0	0	0	0	0	0	0
1265	110	11002000	2004	5	197	1	1	1	0	0	0	0	1	1	1.79175946922805	0	0.693147180559945	0	0	0	0	0	0	0	0	0	0	0	0	0	0	0	0	0	0	0	0	0	0	0	0	0	0	0	0	0	0	0	0
1266	110	11002000	2004	6	198	1	0	0	0	0	0	0	0	0	1.6094379124341	0	0.693147180559945	0	0	0	0	0	0	0	0	0	0	0	0	0	0	0	0	0	0	0	0	0	0	0	0	0	0	0	0	0	0	0	0
1267	110	11002000	2004	7	199	1	0	0	0	0	0	0	0	0	1.38629436111989	0	0.693147180559945	0	0	0	0	0	0	0	0	0	0	0	0	0	0	0	0	0	0	0	0	0	0	0	0	0	0	0	0	0	0	0	0
1268	110	11002000	2004	8	200	1	0	0	0	0	0	0	0	0	1.38629436111989	0	0.693147180559945	0	0	0	0	0	0	0	0	0	0	0	0	0	0	0	0	0	0	0	0	0	0	0	0	0	0	0	0	0	0	0	0
1269	110	11002000	2004	9	201	1	0	0	0	0	0	0	0	0	1.38629436111989	0	0.693147180559945	0	0	0	0	0	0	0	0	0	0	0	0	0	0	0	0	0	0	0	0	0	0	0	0	0	0	0	0	0	0	0	0
1270	110	11002000	2004	10	202	1	0	0	0	0	0	0	0	0	1.38629436111989	0	0.693147180559945	0	0	0	0	0	0	0	0	0	0	0	0	0	0	0	0	0	0	0	0	0	0	0	0	0	0	0	0	0	0	0	0
1271	110	11002000	2004	11	203	1	0	0	0	0	0	0	0	0	1.38629436111989	0	0.693147180559945	0	0	0	0	0	0	0	0	0	0	0	0	0	0	0	0	0	0	0	0	0	0	0	0	0	0	0	0	0	0	0	0
1272	110	11002000	2004	12	204	1	0	0	0	0	0	0	0	0	1.38629436111989	0	0.693147180559945	0	0	0	0	0	0	0	0	0	0	0	0	0	0	0	0	0	0	0	0	0	0	0	0	0	0	0	0	0	0	0	0
1273	110	11002000	2005	1	205	1	0	0	0	0	0	0	0	0	1.38629436111989	0	0.693147180559945	0	0	0	0	0	0	0	0	0	0	0	0	0	0	0	0	0	0	0	0	0	0	0	0	0	0	0	0	0	0	0	0
1274	110	11002000	2005	2	206	1	0	0	0	0	0	0	0	0	1.38629436111989	0	0.693147180559945	0	0	0	0	0	0	0	0	0	0	0	0	0	0	0	0	0	0	0	0	0	0	0	0	0	0	0	0	0	0	0	0
1275	110	11002000	2005	3	207	1	0	0	0	0	0	0	0	0	1.38629436111989	0	0.693147180559945	0	0	0	0	0	0	0	0	0	0	0	0	0	0	0	0	0	0	0	0	0	0	0	0	0	0	0	0	0	0	0	0
1276	110	11002000	2005	4	208	1	0	0	0	0	0	0	0	0	1.38629436111989	0	0.693147180559945	0	0	0	0	0	0	0	0	0	0	0	0	0	0	0	0	0	0	0	0	0	0	0	0	0	0	0	0	0	0	0	0
1277	110	11002000	2005	5	209	1	0	0	0	0	0	0	0	0	1.38629436111989	0	0.693147180559945	0	0	0	0	0	0	0	0	0	0	0	0	0	0	0	0	0	0	0	0	0	0	0	0	0	0	0	0	0	0	0	0
1278	110	11002000	2005	6	210	1	0	0	0	0	0	0	0	0	1.6094379124341	0	0.693147180559945	0	0	0	0	0	0	0	0	0	0	0	0	0	0	0	0	0	0	0	0	0	0	0	0	0	0	0	0	0	0	0	0
1279	110	11002000	2005	7	211	1	0	0	0	0	0	0	0	0	1.6094379124341	0	0.693147180559945	0	0	0	0	0	0	0	0	0	0	0	0	0	0	0	0	0	0	0	0	0	0	0	0	0	0	0	0	0	0	0	0
1280	110	11002000	2005	8	212	1	0	0	0	0	0	0	0	0	1.6094379124341	0	0.693147180559945	0	0	0	0	0	0	0	0	0	0	0	0	0	0	0	0	0	0	0	0	0	0	0	0	0	0	0	0	0	0	0	0
1281	110	11002000	2005	9	213	1	0	0	0	0	0	0	0	0	1.6094379124341	0	0.693147180559945	0	0	0	0	0	0	0	0	0	0	0	0	0	0	0	0	0	0	0	0	0	0	0	0	0	0	0	0	0	0	0	0
1282	110	11002000	2005	10	214	1	0	0	0	0	0	0	0	0	1.6094379124341	0	0.693147180559945	0	0	0	0	0	0	0	0	0	0	0	0	0	0	0	0	0	0	0	0	0	0	0	0	0	0	0	0	0	0	0	0
1283	110	11002000	2005	11	215	1	0	0	0	0	0	0	0	0	1.6094379124341	0	0.693147180559945	0	0	0	0	0	0	0	0	0	0	0	0	0	0	0	0	0	0	0	0	0	0	0	0	0	0	0	0	0	0	0	0
1284	110	11002000	2005	12	216	1	0	0	0	0	0	0	0	0	1.6094379124341	0	0.693147180559945	0	0	0	0	0	0	0	0	0	0	0	0	0	0	0	0	0	0	0	0	0	0	0	0	0	0	0	0	0	0	0	0
1285	110	11002000	2006	1	217	1	1	1	0	0	0	0	1	1	1.6094379124341	0	0.693147180559945	0	0	0	0	0	0	0	0	0	0	0	0	0	0	0	0	0	0	0	0	0	0	0	0	0	0	0	0	0	0	0	0
1286	110	11002000	2006	2	218	1	0	0	0	0	0	0	0	0	1.6094379124341	0	0.693147180559945	0	0	0	0	0	0	0	0	0	0	0	0	0	0	0	0	0	0	0	0	0	0	0	0	0	0	0	0	0	0	0	0
1287	110	11002000	2006	3	219	1	0	0	0	0	0	0	0	0	1.6094379124341	0	0.693147180559945	0	0	0	0	0	0	0	0	0	0	0	0	0	0	0	0	0	0	0	0	0	0	0	0	0	0	0	0	0	0	0	0
1288	110	11002000	2006	4	220	1	0	0	0	0	0	0	0	0	1.6094379124341	0	0.693147180559945	0	0	0	0	0	0	0	0	0	0	0	0	0	0	0	0	0	0	0	0	0	0	0	0	0	0	0	0	0	0	0	0
1289	110	11002000	2006	5	221	1	0	0	0	0	0	0	0	0	1.38629436111989	0	0	0	0	0	0	0	0	0	0	0	0	0	0	0	0	0	0	0	0	0	0	0	0	0	0	0	0	0	0	0	0	0	0
1290	110	11002000	2006	6	222	1	0	0	0	0	0	0	0	0	1.38629436111989	0	0	0	0	0	0	0	0	0	0	0	0	0	0	0	0	0	0	0	0	0	0	0	0	0	0	0	0	0	0	0	0	0	0
1291	110	11002000	2006	7	223	1	0	0	0	0	0	0	0	0	1.38629436111989	0	0	0	0	0	0	0	0	0	0	0	0	0	0	0	0	0	0	0	0	0	0	0	0	0	0	0	0	0	0	0	0	0	0
1292	110	11002000	2006	8	224	1	0	0	0	0	0	0	0	0	1.38629436111989	0	0	0	0	0	0	0	0	0	0	0	0	0	0	0	0	0	0	0	0	0	0	0	0	0	0	0	0	0	0	0	0	0	0
1293	110	11002000	2006	9	225	1	0	0	0	0	0	0	0	0	1.38629436111989	0	0	0	0	0	0	0	0	0	0	0	0	0	0	0	0	0	0	0	0	0	0	0	0	0	0	0	0	0	0	0	0	0	0
1294	110	11002000	2006	10	226	1	0	0	0	0	0	0	0	0	1.38629436111989	0	0	0	0	0	0	0	0	0	0	0	0	0	0	0	0	0	0	0	0	0	0	0	0	0	0	0	0	0	0	0	0	0	0
1295	110	11002000	2006	11	227	1	0	0	0	0	0	0	0	0	1.38629436111989	0	0	0	0	0	0	0	0	0	0	0	0	0	0	0	0	0	0	0	0	0	0	0	0	0	0	0	0	0	0	0	0	0	0
1296	110	11002000	2006	12	228	1	0	0	0	0	0	0	0	0	1.38629436111989	0	0	0	0	0	0	0	0	0	0	0	0	0	0	0	0	0	0	0	0	0	0	0	0	0	0	0	0	0	0	0	0	0	0
1297	110	11002000	2007	1	229	1	0	0	0	0	0	0	0	0	1.38629436111989	0	0	0	0	0	0	0	0	0	0	0	0	0	0	0	0	0	0	0	0	0	0	0	0	0	0	0	0	0	0	0	0	0	0
1298	110	11002000	2007	2	230	1	0	0	0	0	0	0	0	0	1.6094379124341	0	0	0	0	0	0	0	0	0	0	0	0	0	0	0	0	0	0	0	0	0	0	0	0	0	0	0	0	0	0	0	0	0	0
1299	110	11002000	2007	3	231	1	0	0	0	0	0	0	0	0	1.6094379124341	0	0	0	0	0	0	0	0	0	0	0	0	0	0	0	0	0	0	0	0	0	0	0	0	0	0	0	0	0	0	0	0	0	0
1300	110	11002000	2007	4	232	1	0	0	0	0	0	0	0	0	1.6094379124341	0	0	0	0	0	0	0	0	0	0	0	0	0	0	0	0	0	0	0	0	0	0	0	0	0	0	0	0	0	0	0	0	0	0
1301	110	11002000	2007	5	233	1	0	0	0	0	0	0	0	0	1.6094379124341	0	0	0	0	0	0	0	0	0	0	0	0	0	0	0	0	0	0	0	0	0	0	0	0	0	0	0	0	0	0	0	0	0	0
1302	110	11002000	2007	6	234	1	0	0	0	0	0	0	0	0	1.6094379124341	0	0	0	0	0	0	0	0	0	0	0	0	0	0	0	0	0	0	0	0	0	0	0	0	0	0	0	0	0	0	0	0	0	0
1303	110	11002000	2007	7	235	1	0	0	0	0	0	0	0	0	1.6094379124341	0	0	0	0	0	0	0	0	0	0	0	0	0	0	0	0	0	0	0	0	0	0	0	0	0	0	0	0	0	0	0	0	0	0
1304	110	11002000	2007	8	236	1	0	0	0	0	0	0	0	0	1.38629436111989	0	0	0	0	0	0	0	0	0	0	0	0	0	0	0	0	0	0	0	0	0	0	0	0	0	0	0	0	0	0	0	0	0	0
1305	110	11002000	2007	9	237	1	0	0	0	0	0	0	0	0	1.38629436111989	0	0	0	0	0	0	0	0	0	0	0	0	0	0	0	0	0	0	0	0	0	0	0	0	0	0	0	0	0	0	0	0	0	0
1306	110	11002000	2007	10	238	1	1	1	0	0	0	0	1	1	1.38629436111989	0	0	0	0	0	0	0	0	0	0	0	0	0	0	0	0	0	0	0	0	0	0	0	0	0	0	0	0	0	0	0	0	0	0
1307	110	11002000	2007	11	239	1	0	0	0	0	0	0	0	0	1.38629436111989	0	0	0	0	0	0	0	0	0	0	0	0	0	0	0	0	0	0	0	0	0	0	0	0	0	0	0	0	0	0	0	0	0	0
1308	110	11002000	2007	12	240	1	0	0	0	0	0	0	0	0	1.38629436111989	0	0	0	0	0	0	0	0	0	0	0	0	0	0	0	0	0	0	0	0	0	0	0	0	0	0	0	0	0	0	0	0	0	0
1309	110	11002000	2008	1	241	1	0	0	0	0	0	0	0	0	1.38629436111989	0	0	0	0	0	0	0	0	0	0	0	0	0	0	0	0	0	0	0	0	0	0	0	0	0	0	0	0	0	0	0	0	0	0
1310	110	11002000	2008	2	242	1	0	0	0	0	0	0	0	0	1.38629436111989	0	0	0	0	0	0	0	0	0	0	0	0	0	0	0	0	0	0	0	0	0	0	0	0	0	0	0	0	0	0	0	0	0	0
1311	110	11002000	2008	3	243	1	0	0	0	0	0	0	0	0	1.38629436111989	0	0	0	0	0	0	0	0	0	0	0	0	0	0	0	0	0	0	0	0	0	0	0	0	0	0	0	0	0	0	0	0	0	0
1312	110	11002000	2008	4	244	1	0	0	0	0	0	0	0	0	1.38629436111989	0	0	0	0	0	0	0	0	0	0	0	0	0	0	0	0	0	0	0	0	0	0	0	0	0	0	0	0	0	0	0	0	0	0
1313	110	11002000	2008	5	245	1	1	1	0	0	0	0	1	1	1.09861228866811	0	0	0	0	0	0	0	0	0	0	0	0	0	0	0	0	0	0	0	0	0	0	0	0	0	0	0	0	0	0	0	0	0	0
1314	110	11002000	2008	6	246	1	1	1	0	0	1	0	1	1	1.09861228866811	0	0	0	0	0	0	0	0	0	0	0	0	0	0	0	0	0	0	0	0	0	0	0	0	0	0	0	0	0	0	0	0	0	0
1315	110	11002000	2008	7	247	1	0	0	0	0	0	0	0	0	1.09861228866811	0	0	0	0	0	0	0	0	0	0	0	0	0	0	0	0	0	0	0	0	0	0	0	0	0	0	0	0	0	0	0	0	0	0
1316	110	11002000	2008	8	248	1	0	0	0	0	0	0	0	0	1.09861228866811	0	0	0	0	0	0	0	0	0	0	0	0	0	0	0	0	0	0	0	0	0	0	0	0	0	0	0	0	0	0	0	0	0	0
1317	110	11002000	2008	9	249	1	0	0	0	0	0	0	0	0	1.09861228866811	0	0	0	0	0	0	0	0	0	0	0	0	0	0	0	0	0	0	0	0	0	0	0	0	0	0	0	0	0	0	0	0	0	0
1318	110	11002000	2008	10	250	1	0	0	0	0	0	0	0	0	1.09861228866811	0	0	0	0	0	0	0	0	0	0	0	0	0	0	0	0	0	0	0	0	0	0	0	0	0	0	0	0	0	0	0	0	0	0
1319	110	11002000	2008	11	251	1	0	0	0	0	0	0	0	0	1.38629436111989	0	0	0	0	0	0	0	0	0	0	0	0	0	0	0	0	0	0	0	0	0	0	0	0	0	0	0	0	0	0	0	0	0	0
1320	110	11002000	2008	12	252	1	0	0	0	0	0	0	0	0	1.38629436111989	0	0	0	0	0	0	0	0	0	0	0	0	0	0	0	0	0	0	0	0	0	0	0	0	0	0	0	0	0	0	0	0	0	0
1321	110	11002000	2009	1	253	1	0	0	0	0	0	0	0	0	1.38629436111989	0	0	0	0	0	0	0	0	0	0	0	0	0	0	0	0	0	0	0	0	0	0	0	0	0	0	0	0	0	0	0	0	0	0
1322	110	11002000	2009	2	254	1	0	0	0	0	0	0	0	0	1.38629436111989	0	0	0	0	0	0	0	0	0	0	0	0	0	0	0	0	0	0	0	0	0	0	0	0	0	0	0	0	0	0	0	0	0	0
1323	110	11002000	2009	3	255	1	0	0	0	0	0	0	0	0	1.38629436111989	0	0	0	0	0	0	0	0	0	0	0	0	0	0	0	0	0	0	0	0	0	0	0	0	0	0	0	0	0	0	0	0	0	0
1324	110	11002000	2009	4	256	1	0	0	0	0	0	0	0	0	1.38629436111989	0	0	0	0	0	0	0	0	0	0	0	0	0	0	0	0	0	0	0	0	0	0	0	0	0	0	0	0	0	0	0	0	0	0
1325	110	11002000	2009	5	257	1	0	0	0	0	0	0	0	0	1.38629436111989	0	0	0	0	0	0	0	0	0	0	0	0	0	0	0	0	0	0	0	0	0	0	0	0	0	0	0	0	0	0	0	0	0	0
1326	110	11002000	2009	6	258	1	0	0	0	0	0	0	0	0	1.38629436111989	0	0	0	0	0	0	0	0	0	0	0	0	0	0	0	0	0	0	0	0	0	0	0	0	0	0	0	0	0	0	0	0	0	0
1327	110	11002000	2009	7	259	1	0	0	0	0	0	0	0	0	1.6094379124341	0	0	0	0	0	0	0	0	0	0	0	0	0	0	0	0	0	0	0	0	0	0	0	0	0	0	0	0	0	0	0	0	0	0
1328	110	11002000	2009	8	260	1	0	0	0	0	0	0	0	0	1.6094379124341	0	0	0	0	0	0	0	0	0	0	0	0	0	0	0	0	0	0	0	0	0	0	0	0	0	0	0	0	0	0	0	0	0	0
1329	110	11002000	2009	9	261	1	0	0	0	0	0	0	0	0	1.6094379124341	0	0	0	0	0	0	0	0	0	0	0	0	0	0	0	0	0	0	0	0	0	0	0	0	0	0	0	0	0	0	0	0	0	0
1330	110	11002000	2009	10	262	1	0	0	0	0	0	0	0	0	1.6094379124341	0	0	0	0	0	0	0	0	0	0	0	0	0	0	0	0	0	0	0	0	0	0	0	0	0	0	0	0	0	0	0	0	0	0
1331	110	11002000	2009	11	263	1	0	0	0	0	0	0	0	0	1.6094379124341	0	0	0	0	0	0	0	0	0	0	0	0	0	0	0	0	0	0	0	0	0	0	0	0	0	0	0	0	0	0	0	0	0	0
1332	110	11002000	2009	12	264	1	0	0	0	0	0	0	0	0	1.6094379124341	0	0	0	0	0	0	0	0	0	0	0	0	0	0	0	0	0	0	0	0	0	0	0	0	0	0	0	0	0	0	0	0	0	0
1333	110	11002000	2010	1	265	1	0	0	0	0	0	0	0	0	1.6094379124341	0	0	0	0	0	0	0	0	0	0	0	0	0	0	0	0	0	0	0	0	0	0	0	0	0	0	0	0	0	0	0	0	0	0
1334	110	11002000	2010	2	266	1	0	0	0	0	0	0	0	0	1.6094379124341	0	0	0	0	0	0	0	0	0	0	0	0	0	0	0	0	0	0	0	0	0	0	0	0	0	0	0	0	0	0	0	0	0	0
1335	110	11002000	2010	3	267	1	0	0	0	0	0	0	0	0	1.6094379124341	0	0	0	0	0	0	0	0	0	0	0	0	0	0	0	0	0	0	0	0	0	0	0	0	0	0	0	0	0	0	0	0	0	0
1336	110	11002000	2010	4	268	1	0	0	0	0	0	0	0	0	1.6094379124341	0	0	0	0	0	0	0	0	0	0	0	0	0	0	0	0	0	0	0	0	0	0	0	0	0	0	0	0	0	0	0	0	0	0
1337	110	11002000	2010	5	269	1	0	0	0	0	0	0	0	0	1.6094379124341	0	0	0	0	0	0	0	0	0	0	0	0	0	0	0	0	0	0	0	0	0	0	0	0	0	0	0	0	0	0	0	0	0	0
1338	110	11002000	2010	6	270	1	0	0	0	0	0	0	0	0	1.6094379124341	0	0	0	0	0	0	0	0	0	0	0	0	0	0	0	0	0	0	0	0	0	0	0	0	0	0	0	0	0	0	0	0	0	0
1339	110	11002000	2010	7	271	1	0	0	0	0	0	0	0	0	1.6094379124341	0	0	0	0	0	0	0	0	0	0	0	0	0	0	0	0	0	0	0	0	0	0	0	0	0	0	0	0	0	0	0	0	0	0
1340	110	11002000	2010	8	272	1	0	0	0	0	0	0	0	0	1.6094379124341	0	0	0	0	0	0	0	0	0	0	0	0	0	0	0	0	0	0	0	0	0	0	0	0	0	0	0	0	0	0	0	0	0	0
1341	110	11002000	2010	9	273	1	0	0	0	0	0	0	0	0	1.6094379124341	0	0	0	0	0	0	0	0	0	0	0	0	0	0	0	0	0	0	0	0	0	0	0	0	0	0	0	0	0	0	0	0	0	0
1342	110	11002000	2010	10	274	1	0	0	0	0	0	0	0	0	1.6094379124341	0	0	0	0	0	0	0	0	0	0	0	0	0	0	0	0	0	0	0	0	0	0	0	0	0	0	0	0	0	0	0	0	0	0
1343	110	11002000	2010	11	275	1	0	0	0	0	0	0	0	0	1.6094379124341	0	0	0	0	0	0	0	0	0	0	0	0	0	0	0	0	0	0	0	0	0	0	0	0	0	0	0	0	0	0	0	0	0	0
1344	110	11002000	2010	12	276	1	0	0	0	0	0	0	0	0	1.6094379124341	0	0	0	0	0	0	0	0	0	0	0	0	0	0	0	0	0	0	0	0	0	0	0	0	0	0	0	0	0	0	0	0	0	0
1345	110	11002000	2011	1	277	1	0	0	0	0	0	0	0	0	1.6094379124341	0	0	0	0	0	0	0	0	0	0	0	0	0	0	0	0	0	0	0	0	0	0	0	0	0	0	0	0	0	0	0	0	0	0
1346	110	11002000	2011	2	278	1	0	0	0	0	0	0	0	0	1.38629436111989	0	0	0	0	0	0	0	0	0	0	0	0	0	0	0	0	0	0	0	0	0	0	0	0	0	0	0	0	0	0	0	0	0	0
1347	110	11002000	2011	3	279	1	0	0	0	0	0	0	0	0	1.38629436111989	0	0	0	0	0	0	0	0	0	0	0	0	0	0	0	0	0	0	0	0	0	0	0	0	0	0	0	0	0	0	0	0	0	0
1348	110	11002000	2011	4	280	1	1	1	0	0	0	0	1	1	1.38629436111989	0	0	0	0	0	0	0	0	0	0	0	0	0	0	0	0	0	0	0	0	0	0	0	0	0	0	0	0	0	0	0	0	0	0
1349	110	11002000	2011	5	281	1	0	0	0	0	0	0	0	0	1.38629436111989	0	0	0	0	0	0	0	0	0	0	0	0	0	0	0	0	0	0	0	0	0	0	0	0	0	0	0	0	0	0	0	0	0	0
1350	110	11002000	2011	6	282	1	0	0	0	0	0	0	0	0	1.38629436111989	0	0	0	0	0	0	0	0	0	0	0	0	0	0	0	0	0	0	0	0	0	0	0	0	0	0	0	0	0	0	0	0	0	0
1351	110	11002000	2011	7	283	1	0	0	0	0	0	0	0	0	1.38629436111989	0	0	0	0	0	0	0	0	0	0	0	0	0	0	0	0	0	0	0	0	0	0	0	0	0	0	0	0	0	0	0	0	0	0
1352	110	11002000	2011	8	284	1	0	0	0	0	0	0	0	0	1.38629436111989	0	0	0	0	0	0	0	0	0	0	0	0	0	0	0	0	0	0	0	0	0	0	0	0	0	0	0	0	0	0	0	0	0	0
1353	110	11002000	2011	9	285	1	0	0	0	0	0	0	0	0	1.38629436111989	0	0	0	0	0	0	0	0	0	0	0	0	0	0	0	0	0	0	0	0	0	0	0	0	0	0	0	0	0	0	0	0	0	0
1354	110	11002000	2011	10	286	1	0	0	0	0	0	0	0	0	1.38629436111989	0	0	0	0	0	0	0	0	0	0	0	0	0	0	0	0	0	0	0	0	0	0	0	0	0	0	0	0	0	0	0	0	0	0
1355	110	11002000	2011	11	287	1	1	1	0	0	0	0	1	1	1.38629436111989	0	0	0	0	0	0	0	0	0	0	0	0	0	0	0	0	0	0	0	0	0	0	0	0	0	0	0	0	0	0	0	0	0	0
1356	110	11002000	2011	12	288	1	1	1	0	0	0	0	1	1	1.38629436111989	0	0	0	0	0	0	0	0	0	0	0	0	0	0	0	0	0	0	0	0	0	0	0	0	0	0	0	0	0	0	0	0	0	0
1357	110	11002000	2012	1	289	1	0	0	0	0	0	0	0	0	1.38629436111989	0	0	0	0	0	0	0	0	0	0	0	0	0	0	0	0	0	0	0	0	0	0	0	0	0	0	0	0	0	0	0	0	0	0
1358	110	11002000	2012	2	290	1	0	0	0	0	0	0	0	0	1.38629436111989	0	0	0	0	0	0	0	0	0	0	0	0	0	0	0	0	0	0	0	0	0	0	0	0	0	0	0	0	0	0	0	0	0	0
1359	110	11002000	2012	3	291	1	0	0	0	0	0	0	0	0	1.38629436111989	0	0	0	0	0	0	0	0	0	0	0	0	0	0	0	0	0	0	0	0	0	0	0	0	0	0	0	0	0	0	0	0	0	0
1360	110	11002000	2012	4	292	1	0	0	0	0	0	0	0	0	1.38629436111989	0	0	0	0	0	0	0	0	0	0	0	0	0	0	0	0	0	0	0	0	0	0	0	0	0	0	0	0	0	0	0	0	0	0
1361	110	11002000	2012	5	293	1	0	0	0	0	0	0	0	0	1.6094379124341	0	0	0	0	0	0	0	0	0	0	0	0	0	0	0	0	0	0	0	0	0	0	0	0	0	0	0	0	0	0	0	0	0	0
1362	110	11002000	2012	6	294	1	0	0	0	0	0	0	0	0	1.6094379124341	0	0	0	0	0	0	0	0	0	0	0	0	0	0	0	0	0	0	0	0	0	0	0	0	0	0	0	0	0	0	0	0	0	0
1363	110	11002000	2012	7	295	1	1	1	0	0	0	1	0	1	1.6094379124341	0	0	0	0	0	0	0	0	0	0	0	0	0	0	0	0	0	0	0	0	0	0	0	0	0	0	0	0	0	0	0	0	0	0
1364	110	11002000	2012	8	296	1	1	1	0	0	0	1	0	1	1.6094379124341	0	0	0	0	0	0	0	0	0	0	0	0	0	0	0	0	0	0	0	0	0	0	0	0	0	0	0	0	0	0	0	0	0	0
1365	110	11002000	2012	9	297	1	0	0	0	0	0	0	0	0	1.6094379124341	0	0	0	0	0	0	0	0	0	0	0	0	0	0	0	0	0	0	0	0	0	0	0	0	0	0	0	0	0	0	0	0	0	0
1366	110	11002000	2012	10	298	1	0	0	0	0	0	0	0	0	1.6094379124341	0	0	0	0	0	0	0	0	0	0	0	0	0	0	0	0	0	0	0	0	0	0	0	0	0	0	0	0	0	0	0	0	0	0
1367	110	11002000	2012	11	299	1	0	0	0	0	0	0	0	0	1.38629436111989	0	0	0	0	0	0	0	0	0	0	0	0	0	0	0	0	0	0	0	0	0	0	0	0	0	0	0	0	0	0	0	0	0	0
1368	110	11002000	2012	12	300	1	0	0	0	0	0	0	0	0	1.6094379124341	0	0	0	0	0	0	0	0	0	0	0	0	0	0	0	0	0	0	0	0	0	0	0	0	0	0	0	0	0	0	0	0	0	0
1369	110	11002000	2013	1	301	1	0	0	0	0	0	0	0	0	1.79175946922805	0	0	0	0	0	0	0	0	0	0	0	0	0	0	0	0	0	0	0	0	0	0	0	0	0	0	0	0	0	0	0	0	0	0
1370	110	11002000	2013	2	302	1	0	0	0	0	0	0	0	0	1.79175946922805	0	0	0	0	0	0	0	0	0	0	0	0	0	0	0	0	0	0	0	0	0	0	0	0	0	0	0	0	0	0	0	0	0	0
1371	110	11002000	2013	3	303	1	0	0	0	0	0	0	0	0	1.79175946922805	0	0	0	0	0	0	0	0	0	0	0	0	0	0	0	0	0	0	0	0	0	0	0	0	0	0	0	0	0	0	0	0	0	0
1372	110	11002000	2013	4	304	1	0	0	0	0	0	0	0	0	1.79175946922805	0	0	0	0	0	0	0	0	0	0	0	0	0	0	0	0	0	0	0	0	0	0	0	0	0	0	0	0	0	0	0	0	0	0
1373	110	11002000	2013	5	305	1	0	0	0	0	0	0	0	0	1.79175946922805	0	0	0	0	0	0	0	0	0	0	0	0	0	0	0	0	0	0	0	0	0	0	0	0	0	0	0	0	0	0	0	0	0	0
1374	110	11002000	2013	6	306	1	0	0	0	0	0	0	0	0	1.6094379124341	0	0	0	0	0	0	0	0	0	0	0	0	0	0	0	0	0	0	0	0	0	0	0	0	0	0	0	0	0	0	0	0	0	0
1375	110	11002000	2013	7	307	1	0	0	0	0	0	0	0	0	1.38629436111989	0	0	0	0	0	0	0	0	0	0	0	0	0	0	0	0	0	0	0	0	0	0	0	0	0	0	0	0	0	0	0	0	0	0
1376	110	11002000	2013	8	308	1	0	0	0	0	0	0	0	0	1.6094379124341	0	0	0	0	0	0	0	0	0	0	0	0	0	0	0	0	0	0	0	0	0	0	0	0	0	0	0	0	0	0	0	0	0	0
1377	110	11002000	2013	9	309	1	0	0	0	0	0	0	0	0	1.79175946922805	0	0	0	0	0	0	0	0	0	0	0	0	0	0	0	0	0	0	0	0	0	0	0	0	0	0	0	0	0	0	0	0	0	0
1378	110	11002000	2013	10	310	1	0	0	0	0	0	0	0	0	1.79175946922805	0	0	0	0	0	0	0	0	0	0	0	0	0	0	0	0	0	0	0	0	0	0	0	0	0	0	0	0	0	0	0	0	0	0
1379	110	11002000	2013	11	311	1	0	0	0	0	0	0	0	0	1.79175946922805	0	0	0	0	0	0	0	0	0	0	0	0	0	0	0	0	0	0	0	0	0	0	0	0	0	0	0	0	0	0	0	0	0	0
1380	110	11002000	2013	12	312	1	1	1	0	0	0	0	1	1	1.79175946922805	0	0	0	0	0	0	0	0	0	0	0	0	0	0	0	0	0	0	0	0	0	0	0	0	0	0	0	0	0	0	0	0	0	0
1381	110	11002000	2014	1	313	1	0	0	0	0	0	0	0	0	1.79175946922805	0	0	0	0	0	0	0	0	0	0	0	0	0	0	0	0	0	0	0	0	0	0	0	0	0	0	0	0	0	0	0	0	0	0
1382	110	11002000	2014	2	314	1	0	0	0	0	0	0	0	0	1.79175946922805	0	0	0	0	0	0	0	0	0	0	0	0	0	0	0	0	0	0	0	0	0	0	0	0	0	0	0	0	0	0	0	0	0	0
1383	110	11002000	2014	3	315	1	0	0	0	0	0	0	0	0	1.79175946922805	0	0	0	0	0	0	0	0	0	0	0	0	0	0	0	0	0	0	0	0	0	0	0	0	0	0	0	0	0	0	0	0	0	0
1384	110	11002000	2014	4	316	1	0	0	0	0	0	0	0	0	1.79175946922805	0	0	0	0	0	0	0	0	0	0	0	0	0	0	0	0	0	0	0	0	0	0	0	0	0	0	0	0	0	0	0	0	0	0
1385	110	11002000	2014	5	317	1	0	0	0	0	0	0	0	0	1.79175946922805	0	0	0	0	0	0	0	0	0	0	0	0	0	0	0	0	0	0	0	0	0	0	0	0	0	0	0	0	0	0	0	0	0	0
1386	110	11002000	2014	6	318	1	0	0	0	0	0	0	0	0	1.79175946922805	0	0	0	0	0	0	0	0	0	0	0	0	0	0	0	0	0	0	0	0	0	0	0	0	0	0	0	0	0	0	0	0	0	0
1387	110	11002000	2014	7	319	1	1	1	0	0	1	1	0	1	1.79175946922805	0	0	0	0	0	0	0	0	0	0	0	0	0	0	0	0	0	0	0	0	0	0	0	0	0	0	0	0	0	0	0	0	0	0
1388	110	11002000	2014	8	320	1	0	0	0	0	0	0	0	0	1.79175946922805	0	0	0	0	0	0	0	0	0	0	0	0	0	0	0	0	0	0	0	0	0	0	0	0	0	0	0	0	0	0	0	0	0	0
1389	110	11002000	2014	9	321	1	0	0	0	0	0	0	0	0	1.79175946922805	0	0.693147180559945	0	0	0	0	0	0	0	0	0	0	0	0	0	0	0	0	0	0	0	0	0	0	0	0	0	0	0	0	0	0	0	0
1390	110	11002000	2014	10	322	1	1	1	0	0	0	0	1	1	1.79175946922805	0	0.693147180559945	0	0	0	0	0	0	0	0	0	0	0	0	0	0	0	0	0	0	0	0	0	0	0	0	0	0	0	0	0	0	0	0
1391	110	11002000	2014	11	323	1	1	1	0	0	1	1	0	1	1.79175946922805	0	0.693147180559945	0	0	0	0	0	0	0	0	0	0	0	0	0	0	0	0	0	0	0	0	0	0	0	0	0	0	0	0	0	0	0	0
1392	110	11002000	2014	12	324	1	0	0	0	0	0	0	0	0	1.79175946922805	0	0.693147180559945	0	0	0	0	0	0	0	0	0	0	0	0	0	0	0	0	0	0	0	0	0	0	0	0	0	0	0	0	0	0	0	0
1393	110	11002000	2015	1	325	1	0	0	0	0	0	0	0	0	1.94591014905531	0	0.693147180559945	0	0	0	0	0	0	0	0	0	0	0	0	0	0	0	0	0	0	0	0	0	0	0	0	0	0	0	0	0	0	0	0
1394	110	11002000	2015	2	326	1	1	1	0	0	0	0	1	1	1.94591014905531	0	0.693147180559945	0	0	0	0	0	0	0	0	0	0	0	0	0	0	0	0	0	0	0	0	0	0	0	0	0	0	0	0	0	0	0	0
1395	110	11002000	2015	3	327	1	0	0	0	0	0	0	0	0	1.94591014905531	0	0.693147180559945	0	0	0	0	0	0	0	0	0	0	0	0	0	0	0	0	0	0	0	0	0	1	0	1	0	0	0	0	0	0	0	0
1396	110	11002000	2015	4	328	1	0	0	0	0	0	0	0	0	1.94591014905531	0	0.693147180559945	0	0	0	0	0	0	0	0	0	0	0	0	0	0	0	0	0	0	0	0	0	1	0	1	0	0	0	0	0	0	0	0
1397	110	11002000	2015	5	329	1	1	1	0	0	0	1	0	1	1.94591014905531	0	0.693147180559945	0	0	0	0	0	0	0	0	0	0	0	0	0	0	0	0	0	0	0	0	0	1	0	1	0	0	0	0	0	0	0	0
1398	110	11002000	2015	6	330	1	0	0	0	0	0	0	0	0	1.94591014905531	0	0.693147180559945	0	0	0	0	0	0	0	0	0	0	0	0	0	0	0	0	0	0	0	0	0	1	0	1	0	0	0	0	0	0	0	0
1399	110	11002000	2015	7	331	1	0	0	0	0	0	0	0	0	1.94591014905531	0	0.693147180559945	0	0	0	0	0	0	0	0	0	0	0	0	0	0	0	0	0	0	0	0	0	1	0	1	0	0	0	0	0	0	0	0
1400	110	11002000	2015	8	332	1	0	0	0	0	0	0	0	0	2.07944154167984	0	0.693147180559945	0	0	0	0	0	0	0	0	0	0	0	0	0	0	0	0	0	0	0	0	0	1	0	1	0	0	0	0	0	0	0	0
1401	110	11002000	2015	9	333	1	0	0	0	0	0	0	0	0	2.07944154167984	0	0.693147180559945	0	0	0	0	0	0	0	0	0	0	0	0	0	0	0	0	0	0	0	0	0	1	0	1	0	0	0	0	0	0	0	0
1402	110	11002000	2015	10	334	1	0	0	0	0	0	0	0	0	2.07944154167984	0	0.693147180559945	0	0	0	0	0	0	0	0	0	0	0	0	0	0	0	0	0	0	0	0	0	0	0	0	0	0	0	0	0	0	0	0
1403	110	11002000	2015	11	335	1	0	0	0	0	0	0	0	0	2.19722457733622	0	0.693147180559945	0	0	0	0	0	0	0	0	0	0	0	0	0	0	0	0	0	0	0	0	0	0	0	0	0	0	0	0	0	0	0	0
1404	110	11002000	2015	12	336	1	0	0	0	0	0	0	0	0	2.30258509299405	0	0.693147180559945	0	0	0	0	0	0	0	0	0	0	0	0	0	0	0	0	0	0	0	0	0	0	0	0	0	0	0	0	0	0	0	0
1405	110	11002000	2016	1	337	1	0	0	0	0	0	0	0	0	2.30258509299405	0	0.693147180559945	0	0	0	0	0	0	0	0	0	0	0	0	0	0	0	0	0	0	0	0	0	0	0	0	0	0	0	0	0	0	0	0
1406	110	11002000	2016	2	338	1	0	0	0	0	0	0	0	0	2.30258509299405	0	0.693147180559945	0	0	0	0	0	0	0	0	0	0	0	0	0	0	0	0	0	0	0	0	0	0	0	0	0	0	0	0	0	0	0	0
1407	110	11002000	2016	3	339	1	1	1	0	0	0	1	0	1	2.39789527279837	0	0.693147180559945	0	0	0	0	0	0	0	0	0	0	0	0	0	0	0	0	0	0	0	0	0	0	0	0	0	0	0	0	0	0	0	0
1408	110	11002000	2016	4	340	1	0	0	0	0	0	0	0	0	2.39789527279837	0	0.693147180559945	0	0	0	0	0	0	0	0	0	0	0	0	0	0	0	0	0	0	0	0	0	0	0	0	0	0	0	0	0	0	0	0
1409	110	11002000	2016	5	341	1	0	0	0	0	0	0	0	0	2.30258509299405	0	0.693147180559945	0	0	0	0	0	0	0	0	0	0	0	0	0	0	0	0	0	0	0	0	0	0	0	0	0	0	0	0	0	0	0	0
1410	110	11002000	2016	6	342	1	0	0	0	0	0	0	0	0	2.39789527279837	0	0.693147180559945	0	0	0	0	0	0	0	0	0	0	0	0	0	0	0	0	0	0	0	0	0	0	0	0	0	0	0	0	0	0	0	0
1411	110	11002000	2016	7	343	1	0	0	0	0	0	0	0	0	2.39789527279837	0	0.693147180559945	0	0	0	0	0	0	0	0	0	0	0	0	0	0	0	0	0	0	0	0	0	0	0	0	0	0	0	0	0	0	0	0
1412	110	11002000	2016	8	344	1	0	0	0	0	0	0	0	0	2.39789527279837	0	0.693147180559945	0	0	0	0	0	0	0	0	0	0	0	0	0	0	0	0	0	0	0	0	0	0	0	0	0	0	0	0	0	0	0	0
1413	110	11002000	2016	9	345	1	0	0	0	0	0	0	0	0	2.39789527279837	0	0.693147180559945	0	0	0	0	0	0	0	0	0	0	0	0	0	0	0	0	0	0	0	0	0	0	0	0	0	0	0	0	0	0	0	0
1414	110	11002000	2016	10	346	1	0	0	0	0	0	0	0	0	2.39789527279837	0	0.693147180559945	0	0	0	0	0	0	0	0	0	0	0	0	0	0	0	0	0	0	0	0	0	0	0	0	0	0	0	0	0	0	0	0
1415	110	11002000	2016	11	347	1	0	0	0	0	0	0	0	0	2.39789527279837	0	0.693147180559945	0	0	0	0	0	0	0	0	0	0	0	0	0	0	0	0	0	0	0	0	0	0	0	0	0	0	0	0	0	0	0	0
1416	110	11002000	2016	12	348	1	0	0	0	0	0	0	0	0	2.30258509299405	0	0.693147180559945	0	0	0	0	0	0	0	0	0	0	0	0	0	0	0	0	0	0	0	0	0	0	0	0	0	0	0	0	0	0	0	0
1417	110	11002000	2017	1	349	1	0	0	0	0	0	0	0	0	2.19722457733622	0	0.693147180559945	0	0	0	0	0	0	0	0	0	0	0	0	0	0	0	0	0	0	0	0	0	0	0	0	0	0	0	0	0	0	0	0
1418	110	11002000	2017	2	350	1	0	0	0	0	0	0	0	0	2.19722457733622	0	0.693147180559945	0	0	0	0	0	0	0	0	0	0	0	0	0	0	0	0	0	0	0	0	0	0	0	0	0	0	0	0	0	0	0	0
1419	110	11002000	2017	3	351	1	0	0	0	0	0	0	0	0	2.19722457733622	0	0.693147180559945	0	0	0	0	0	0	0	0	0	0	0	0	0	0	0	0	0	0	0	0	0	0	0	0	0	0	0	0	0	0	0	0
1420	110	11002000	2017	4	352	1	0	0	0	0	0	0	0	0	2.30258509299405	0	0.693147180559945	0	0	0	0	0	0	0	0	0	0	0	0	0	0	0	0	0	0	0	0	0	0	0	0	0	0	0	0	0	0	0	0
1421	110	11002000	2017	5	353	1	0	0	0	0	0	0	0	0	2.30258509299405	0	0.693147180559945	0	0	0	0	0	0	0	0	0	0	0	0	0	0	0	0	0	0	0	0	0	0	0	0	0	0	0	0	0	0	0	0
1422	110	11002000	2017	6	354	1	0	0	0	0	0	0	0	0	2.30258509299405	0	0.693147180559945	0	0	0	0	0	0	0	0	0	0	0	0	0	0	0	0	0	0	0	0	0	0	0	0	0	0	0	0	0	0	0	0
1423	110	11002000	2017	7	355	1	0	0	0	0	0	0	0	0	2.30258509299405	0	0.693147180559945	0	0	0	0	0	0	0	0	0	0	0	0	0	0	0	0	0	0	0	0	0	0	0	0	0	0	0	0	0	0	0	0
1424	110	11002000	2017	8	356	1	0	0	0	0	0	0	0	0	2.19722457733622	0	0.693147180559945	0	0	0	0	0	0	0	0	0	0	0	0	0	0	0	0	0	0	0	0	0	0	0	0	0	0	0	0	0	0	0	0
1425	110	11002000	2017	9	357	1	0	0	0	0	0	0	0	0	2.07944154167984	0	0.693147180559945	0	0	0	0	0	0	0	0	0	0	0	0	0	0	0	0	0	0	0	0	0	0	0	0	0	0	0	0	0	0	0	0
1426	110	11002000	2017	10	358	1	0	0	0	0	0	0	0	0	2.07944154167984	0	0.693147180559945	0	0	0	0	0	0	0	0	0	0	0	0	0	0	0	0	0	0	0	0	0	0	0	0	0	0	0	0	0	0	0	0
1427	110	11002000	2017	11	359	1	0	0	0	0	0	0	0	0	2.07944154167984	0	0.693147180559945	0	0	0	0	0	0	0	0	0	0	0	0	0	0	0	0	0	0	0	0	0	0	0	0	0	0	0	0	0	0	0	0
1428	110	11002000	2017	12	360	1	0	0	0	0	0	0	0	0	2.07944154167984	0	0.693147180559945	0	0	0	0	0	0	0	0	0	0	0	0	0	0	0	0	0	0	0	0	0	0	0	0	0	0	0	0	0	0	0	0
1429	110	11002000	2018	1	361	1	0	0	0	0	0	0	0	0	2.07944154167984	0	0.693147180559945	0	0	0	0	0	0	0	0	0	0	0	0	0	0	0	0	0	0	0	0	0	0	0	0	0	0	0	0	0	0	0	0
1430	110	11002000	2018	2	362	1	0	0	0	0	0	0	0	0	2.07944154167984	0	0.693147180559945	0	0	0	0	0	0	0	0	0	0	0	0	0	0	0	0	0	0	0	0	0	0	0	0	0	0	0	0	0	0	0	0
1431	110	11002000	2018	3	363	1	0	0	0	0	0	0	0	0	2.07944154167984	0	0.693147180559945	0	0	0	0	0	0	0	0	0	0	0	0	0	0	0	0	0	0	0	0	0	0	0	0	0	0	0	0	0	0	0	0
1432	110	11002000	2018	4	364	1	0	0	0	0	0	0	0	0	2.07944154167984	0	0.693147180559945	0	0	0	0	0	0	0	0	0	0	0	0	0	0	0	0	0	0	0	0	0	0	0	0	0	0	0	0	0	0	0	0
1433	110	11002000	2018	5	365	1	0	0	0	0	0	0	0	0	2.07944154167984	0	0.693147180559945	0	0	0	0	0	0	0	0	0	0	0	0	0	0	0	0	0	0	0	0	0	0	0	0	0	0	0	0	0	0	0	0
1434	110	11002000	2018	6	366	1	0	0	0	0	0	0	0	0	2.07944154167984	0	0.693147180559945	0	0	0	0	0	0	0	0	0	0	0	0	0	0	0	0	0	0	0	0	0	0	0	0	0	0	0	0	0	0	0	0
1435	110	11002000	2018	7	367	1	0	0	0	0	0	0	0	0	2.07944154167984	0	0.693147180559945	0	0	0	0	0	0	0	0	0	0	0	0	0	0	0	0	0	0	0	0	0	0	0	0	0	0	0	0	0	0	0	0
1436	110	11002000	2018	8	368	1	0	0	0	0	0	0	0	0	2.07944154167984	0	0.693147180559945	0	0	0	0	0	0	0	0	0	0	0	0	0	0	0	0	0	0	0	0	0	0	0	0	0	0	0	0	0	0	0	0
1437	110	11002000	2018	9	369	1	0	0	0	0	0	0	0	0	2.07944154167984	0	0	0	0	0	0	0	0	0	0	0	0	0	0	0	0	0	0	0	0	0	0	0	0	0	0	0	0	0	0	0	0	0	0
1438	110	11002000	2018	10	370	1	0	0	0	0	0	0	0	0	2.07944154167984	0	0	0	0	0	0	0	0	0	0	0	0	0	0	0	0	0	0	0	0	0	0	0	0	0	0	0	0	0	0	0	0	0	0
1439	110	11002000	2018	11	371	1	0	0	0	0	0	0	0	0	2.07944154167984	0	0	0	0	0	0	0	0	0	0	0	0	0	0	0	0	0	0	0	0	0	0	0	0	0	0	0	0	0	0	0	0	0	0
1440	110	11002000	2018	12	372	1	0	0	0	0	0	0	0	0	2.07944154167984	0	0	0	0	0	0	0	0	0	0	0	0	0	0	0	0	0	0	0	0	0	0	0	0	0	0	0	0	0	0	0	0	0	0
1441	115	11501000	1989	1	13	0	0	0	0	0	0	0	0	0	NA	NA	NA	0	0	0	0	0	0	0	0	0	0	0	0	0	0	0	0	0	0	0	0	0	0	0	0	0	0	0	0	0	0	0	0
1442	115	11501000	1989	2	14	0	0	0	0	0	0	0	0	0	NA	NA	NA	0	0	0	0	0	0	0	0	0	0	0	0	0	0	0	0	0	0	0	0	0	0	0	0	0	0	0	0	0	0	0	0
1443	115	11501000	1989	3	15	0	0	0	0	0	0	0	0	0	NA	NA	NA	0	0	0	0	0	0	0	0	0	0	0	0	0	0	0	0	0	0	0	0	0	0	0	0	0	0	0	0	0	0	0	0
1444	115	11501000	1989	4	16	0	0	0	0	0	0	0	0	0	NA	NA	NA	0	0	0	0	0	0	0	0	0	0	0	0	0	0	0	0	0	0	0	0	0	0	0	0	0	0	0	0	0	0	0	0
1445	115	11501000	1989	5	17	0	0	0	0	0	0	0	0	0	NA	NA	NA	0	0	0	0	0	0	0	0	0	0	0	0	0	0	0	0	0	0	0	0	0	0	0	0	0	0	0	0	0	0	0	0
1446	115	11501000	1989	6	18	0	0	0	0	0	0	0	0	0	NA	NA	NA	0	0	0	0	0	0	0	0	0	0	0	0	0	0	0	0	0	0	0	0	0	0	0	0	0	0	0	0	0	0	0	0
1447	115	11501000	1989	7	19	0	0	0	0	0	0	0	0	0	NA	NA	NA	0	0	0	0	0	0	0	0	0	0	0	0	0	0	0	0	0	0	0	0	0	0	0	0	0	0	0	0	0	0	0	0
1448	115	11501000	1989	8	20	0	0	0	0	0	0	0	0	0	NA	NA	NA	0	0	0	0	0	0	0	0	0	0	0	0	0	0	0	0	0	0	0	0	0	0	0	0	0	0	0	0	0	0	0	0
1449	115	11501000	1989	9	21	0	0	0	0	0	0	0	0	0	NA	NA	NA	0	0	0	0	0	0	0	0	0	0	0	0	0	0	0	0	0	0	0	0	0	0	0	0	0	0	0	0	0	0	0	0
1450	115	11501000	1989	10	22	0	0	0	0	0	0	0	0	0	NA	NA	NA	0	0	0	0	0	0	0	0	0	0	0	0	0	0	0	0	0	0	0	0	0	0	0	0	0	0	0	0	0	0	0	0
1451	115	11501000	1989	11	23	0	0	0	0	0	0	0	0	0	NA	NA	NA	0	0	0	0	0	0	0	0	0	0	0	0	0	0	0	0	0	0	0	0	0	0	0	0	0	0	0	0	0	0	0	0
1452	115	11501000	1989	12	24	0	0	0	0	0	0	0	0	0	NA	NA	NA	0	0	0	0	0	0	0	0	0	0	0	0	0	0	0	0	0	0	0	0	0	0	0	0	0	0	0	0	0	0	0	0
1453	115	11501000	1990	1	25	1	0	0	0	0	0	0	0	0	NA	NA	NA	0	0	0	0	0	0	0	0	0	0	0	0	0	0	0	0	0	0	0	0	0	0	0	0	0	0	0	0	0	0	0	0
1454	115	11501000	1990	2	26	1	0	0	0	0	0	0	0	0	NA	NA	NA	0	0	0	0	0	0	0	0	0	0	0	0	0	0	0	0	0	0	0	0	0	0	0	0	0	0	0	0	0	0	0	0
1455	115	11501000	1990	3	27	1	0	0	0	0	0	0	0	0	NA	NA	NA	0	0	0	0	0	0	0	0	0	0	0	0	0	0	0	0	0	0	0	0	0	0	0	0	0	0	0	0	0	0	0	0
1456	115	11501000	1990	4	28	1	0	0	0	0	0	0	0	0	NA	NA	NA	0	0	0	0	0	0	0	0	0	0	0	0	0	0	0	0	0	0	0	0	0	0	0	0	0	0	0	0	0	0	0	0
1457	115	11501000	1990	5	29	1	1	1	0	0	1	0	1	1	NA	NA	NA	0	0	0	0	0	0	0	0	0	0	0	0	0	0	0	0	0	0	0	0	0	0	0	0	0	0	0	0	0	0	0	0
1458	115	11501000	1990	6	30	1	1	1	0	0	0	0	1	1	NA	NA	NA	0	0	0	0	0	0	0	0	0	0	0	0	0	0	0	0	0	0	0	0	0	0	0	0	0	0	0	0	0	0	0	0
1459	115	11501000	1990	7	31	1	0	0	0	0	0	0	0	0	NA	NA	NA	0	0	0	0	0	0	0	0	0	0	0	0	0	0	0	0	0	0	0	0	0	0	0	0	0	0	0	0	0	0	0	0
1460	115	11501000	1990	8	32	1	2	2	0	0	1	0	2	1	NA	NA	NA	0	0	0	0	0	0	0	0	0	0	0	0	0	0	0	0	0	0	0	0	0	0	0	0	0	0	0	0	0	0	0	0
1461	115	11501000	1990	9	33	1	0	0	0	0	0	0	0	0	NA	NA	NA	0	0	0	0	0	0	0	0	0	0	0	0	0	0	0	0	0	0	0	0	0	0	0	0	0	0	0	0	0	0	0	0
1462	115	11501000	1990	10	34	1	0	0	0	0	0	0	0	0	NA	NA	NA	0	0	0	0	0	0	0	0	0	0	0	0	0	0	0	0	0	0	0	0	0	0	0	0	0	0	0	0	0	0	0	0
1463	115	11501000	1990	11	35	1	0	0	0	0	0	0	0	0	NA	NA	NA	0	0	0	0	0	0	0	0	0	0	0	0	0	0	0	0	0	0	0	0	0	0	0	0	0	0	0	0	0	0	0	0
1464	115	11501000	1990	12	36	1	0	0	0	0	0	0	0	0	NA	NA	NA	0	0	0	0	0	0	0	0	0	0	0	0	0	0	0	0	0	0	0	0	0	0	0	0	0	0	0	0	0	0	0	0
1465	115	11501000	1991	1	37	1	0	0	0	0	0	0	0	0	NA	NA	NA	0	0	0	0	0	0	0	0	0	0	0	0	0	0	0	0	0	0	0	0	0	0	0	0	0	0	0	0	0	0	0	0
1466	115	11501000	1991	2	38	1	0	0	0	0	0	0	0	0	NA	NA	NA	0	0	0	0	0	0	0	0	0	0	0	0	0	0	0	0	0	0	0	0	0	0	0	0	0	0	0	0	0	0	0	0
1467	115	11501000	1991	3	39	1	0	0	0	0	0	0	0	0	NA	NA	NA	0	0	0	0	0	0	0	0	0	0	0	0	0	0	0	0	0	0	0	0	0	0	0	0	0	0	0	0	0	0	0	0
1468	115	11501000	1991	4	40	1	0	0	0	0	0	0	0	0	NA	NA	NA	0	0	0	0	0	0	0	0	0	0	0	0	0	0	0	0	0	0	0	0	0	0	0	0	0	0	0	0	0	0	0	0
1469	115	11501000	1991	5	41	1	0	0	0	0	0	0	0	0	NA	NA	NA	0	0	0	0	0	0	0	0	0	0	0	0	0	0	0	0	0	0	0	0	0	0	0	0	0	0	0	0	0	0	0	0
1470	115	11501000	1991	6	42	1	0	0	0	0	0	0	0	0	NA	NA	NA	0	0	0	0	0	0	0	0	0	0	0	0	0	0	0	0	0	0	0	0	0	0	0	0	0	0	0	0	0	0	0	0
1471	115	11501000	1991	7	43	1	0	0	0	0	0	0	0	0	NA	NA	NA	0	0	0	0	0	0	0	0	0	0	0	0	0	0	0	0	0	0	0	0	0	0	0	0	0	0	0	0	0	0	0	0
1472	115	11501000	1991	8	44	1	0	0	0	0	0	0	0	0	NA	NA	NA	0	0	0	0	0	0	0	0	0	0	0	0	0	0	0	0	0	0	0	0	0	0	0	0	0	0	0	0	0	0	0	0
1473	115	11501000	1991	9	45	1	0	0	0	0	0	0	0	0	NA	NA	NA	0	0	0	0	0	0	0	0	0	0	0	0	0	0	0	0	0	0	0	0	0	0	0	0	0	0	0	0	0	0	0	0
1474	115	11501000	1991	10	46	1	0	0	0	0	0	0	0	0	NA	NA	NA	0	0	0	0	0	0	0	0	0	0	0	0	0	0	0	0	0	0	0	0	0	0	0	0	0	0	0	0	0	0	0	0
1475	115	11501000	1991	11	47	1	0	0	0	0	0	0	0	0	NA	NA	NA	0	0	0	0	0	0	0	0	0	0	0	0	0	0	0	0	0	0	0	0	0	0	0	0	0	0	0	0	0	0	0	0
1476	115	11501000	1991	12	48	1	0	0	0	0	0	0	0	0	NA	NA	NA	0	0	0	0	0	0	0	0	0	0	0	0	0	0	0	0	0	0	0	0	0	0	0	0	0	0	0	0	0	0	0	0
1477	115	11501000	1992	1	49	1	0	0	0	0	0	0	0	0	NA	NA	NA	0	0	0	0	0	0	0	0	0	0	0	0	0	0	0	0	0	0	0	0	0	0	0	0	0	0	0	0	0	0	0	0
1478	115	11501000	1992	2	50	1	0	0	0	0	0	0	0	0	NA	NA	NA	0	0	0	0	0	0	0	0	0	0	0	0	0	0	0	0	0	0	0	0	0	0	0	0	0	0	0	0	0	0	0	0
1479	115	11501000	1992	3	51	1	0	0	0	0	0	0	0	0	NA	NA	NA	0	0	0	0	0	0	0	0	0	0	0	0	0	0	0	0	0	0	0	0	0	0	0	0	0	0	0	0	0	0	0	0
1480	115	11501000	1992	4	52	1	0	0	0	0	0	0	0	0	NA	NA	NA	0	0	0	0	0	0	0	0	0	0	0	0	0	0	0	0	0	0	0	0	0	0	0	0	0	0	0	0	0	0	0	0
1481	115	11501000	1992	5	53	1	0	0	0	0	0	0	0	0	NA	NA	NA	0	0	0	0	0	0	0	0	0	0	0	0	0	0	0	0	0	0	0	0	0	0	0	0	0	0	0	0	0	0	0	0
1482	115	11501000	1992	6	54	1	0	0	0	0	0	0	0	0	NA	NA	NA	0	0	0	0	0	0	0	0	0	0	0	0	0	0	0	0	0	0	0	0	0	0	0	0	0	0	0	0	0	0	0	0
1483	115	11501000	1992	7	55	1	0	0	0	0	0	0	0	0	NA	NA	NA	0	0	0	0	0	0	0	0	0	0	0	0	0	0	0	0	0	0	0	0	0	0	0	0	0	0	0	0	0	0	0	0
1484	115	11501000	1992	8	56	1	0	0	0	0	0	0	0	0	NA	NA	NA	0	0	0	0	0	0	0	0	0	0	0	0	0	0	0	0	0	0	0	0	0	0	0	0	0	0	0	0	0	0	0	0
1485	115	11501000	1992	9	57	1	0	0	0	0	0	0	0	0	NA	NA	NA	0	0	0	0	0	0	0	0	0	0	0	0	0	0	0	0	0	0	0	0	0	0	0	0	0	0	0	0	0	0	0	0
1486	115	11501000	1992	10	58	1	0	0	0	0	0	0	0	0	NA	NA	NA	0	0	0	0	0	0	0	0	0	0	0	0	0	0	0	0	0	0	0	0	0	0	0	0	0	0	0	0	0	0	0	0
1487	115	11501000	1992	11	59	1	0	0	0	0	0	0	0	0	NA	NA	NA	0	0	0	0	0	0	0	0	0	0	0	0	0	0	0	0	0	0	0	0	0	0	0	0	0	0	0	0	0	0	0	0
1488	115	11501000	1992	12	60	1	0	0	0	0	0	0	0	0	NA	NA	NA	0	0	0	0	0	0	0	0	0	0	0	0	0	0	0	0	0	0	0	0	0	0	0	0	0	0	0	0	0	0	0	0
1489	115	11501000	1993	1	61	1	0	0	0	0	0	0	0	0	NA	NA	NA	0	0	0	0	0	0	0	0	0	0	0	0	0	0	0	0	0	0	0	0	0	0	0	0	0	0	0	0	0	0	0	0
1490	115	11501000	1993	2	62	1	0	0	0	0	0	0	0	0	NA	NA	NA	0	0	0	0	0	0	0	0	0	0	0	0	0	0	0	0	0	0	0	0	0	0	0	0	0	0	0	0	0	0	0	0
1491	115	11501000	1993	3	63	1	0	0	0	0	0	0	0	0	NA	NA	NA	0	0	0	0	0	0	0	0	0	0	0	0	0	0	0	0	0	0	0	0	0	0	0	0	0	0	0	0	0	0	0	0
1492	115	11501000	1993	4	64	1	0	0	0	0	0	0	0	0	NA	NA	NA	0	0	0	0	0	0	0	0	0	0	0	0	0	0	0	0	0	0	0	0	0	0	0	0	0	0	0	0	0	0	0	0
1493	115	11501000	1993	5	65	1	0	0	0	0	0	0	0	0	NA	NA	NA	0	0	0	0	0	0	0	0	0	0	0	0	0	0	0	0	0	0	0	0	0	0	0	0	0	0	0	0	0	0	0	0
1494	115	11501000	1993	6	66	1	0	0	0	0	0	0	0	0	NA	NA	NA	0	0	0	0	0	0	0	0	0	0	0	0	0	0	0	0	0	0	0	0	0	0	0	0	0	0	0	0	0	0	0	0
1495	115	11501000	1993	7	67	1	0	0	0	0	0	0	0	0	NA	NA	NA	0	0	0	0	0	0	0	0	0	0	0	0	0	0	0	0	0	0	0	0	0	0	0	0	0	0	0	0	0	0	0	0
1496	115	11501000	1993	8	68	1	0	0	0	0	0	0	0	0	NA	NA	NA	0	0	0	0	0	0	0	0	0	0	0	0	0	0	0	0	0	0	0	0	0	0	0	0	0	0	0	0	0	0	0	0
1497	115	11501000	1993	9	69	1	0	0	0	0	0	0	0	0	NA	NA	NA	0	0	0	0	0	0	0	0	0	0	0	0	0	0	0	0	0	0	0	0	0	0	0	0	0	0	0	0	0	0	0	0
1498	115	11501000	1993	10	70	1	1	1	0	0	1	0	1	1	NA	NA	NA	0	0	0	0	0	0	0	0	0	0	0	0	0	0	0	0	0	0	0	0	0	0	0	0	0	0	0	0	0	0	0	0
1499	115	11501000	1993	11	71	1	0	0	0	0	0	0	0	0	NA	NA	NA	0	0	0	0	0	0	0	0	0	0	0	0	0	0	0	0	0	0	0	0	0	0	0	0	0	0	0	0	0	0	0	0
1500	115	11501000	1993	12	72	1	0	0	0	0	0	0	0	0	NA	NA	NA	0	0	0	0	0	0	0	0	0	0	0	0	0	0	0	0	0	0	0	0	0	0	0	0	0	0	0	0	0	0	0	0
1501	115	11501000	1994	1	73	1	0	0	0	0	0	0	0	0	1.6094379124341	0	0	0	0	0	0	0	0	0	0	0	0	0	0	0	0	0	0	0	0	0	0	0	0	0	0	0	0	0	0	0	0	0	0
1502	115	11501000	1994	2	74	1	0	0	0	0	0	0	0	0	1.6094379124341	0	0	0	0	0	0	0	0	0	0	0	0	0	0	0	0	0	0	0	0	0	0	0	0	0	0	0	0	0	0	0	0	0	0
1503	115	11501000	1994	3	75	1	0	0	0	0	0	0	0	0	1.6094379124341	0	0	0	0	0	0	0	0	0	0	0	0	0	0	0	0	0	0	0	0	0	0	0	0	0	0	0	0	0	0	0	0	0	0
1504	115	11501000	1994	4	76	1	0	0	0	0	0	0	0	0	1.6094379124341	0	0	0	0	0	0	0	0	0	0	0	0	0	0	0	0	0	0	0	0	0	0	0	0	0	0	0	0	0	0	0	0	0	0
1505	115	11501000	1994	5	77	1	0	0	0	0	0	0	0	0	1.6094379124341	0	0	0	0	0	0	0	0	0	0	0	0	0	0	0	0	0	0	0	0	0	0	0	0	0	0	0	0	0	0	0	0	0	0
1506	115	11501000	1994	6	78	1	0	0	0	0	0	0	0	0	1.6094379124341	0	0	0	0	0	0	0	0	0	0	0	0	0	0	0	0	0	0	0	0	0	0	0	0	0	0	0	0	0	0	0	0	0	0
1507	115	11501000	1994	7	79	1	0	0	0	0	0	0	0	0	1.6094379124341	0	0	0	0	0	0	0	0	0	0	0	0	0	0	0	0	0	0	0	0	0	0	0	0	0	0	0	0	0	0	0	0	0	0
1508	115	11501000	1994	8	80	1	0	0	0	0	0	0	0	0	1.6094379124341	0	0	0	0	0	0	0	0	0	0	0	0	0	0	0	0	0	0	0	0	0	0	0	0	0	0	0	0	0	0	0	0	0	0
1509	115	11501000	1994	9	81	1	0	0	0	0	0	0	0	0	1.6094379124341	0	0	0	0	0	0	0	0	0	0	0	0	0	0	0	0	0	0	0	0	0	0	0	0	0	0	0	0	0	0	0	0	0	0
1510	115	11501000	1994	10	82	1	0	0	0	0	0	0	0	0	1.6094379124341	0	0	0	0	0	0	0	0	0	0	0	0	0	0	0	0	0	0	0	0	0	0	0	0	0	0	0	0	0	0	0	0	0	0
1511	115	11501000	1994	11	83	1	3	3	0	0	2	1	2	1	1.79175946922805	0	0	0	0	0	0	0	0	0	0	0	0	0	0	0	0	0	0	0	0	0	0	0	0	0	0	0	0	0	0	0	0	0	0
1512	115	11501000	1994	12	84	1	1	1	0	0	1	0	1	1	1.79175946922805	0	0	0	0	0	0	0	0	0	0	0	0	0	0	0	0	0	0	0	0	0	0	0	0	0	0	0	0	0	0	0	0	0	0
1513	115	11501000	1995	1	85	1	0	0	0	0	0	0	0	0	1.79175946922805	0	0	0	0	0	0	0	0	0	0	0	0	0	0	0	0	0	0	0	0	0	0	0	0	0	0	0	0	0	0	0	0	0	0
1514	115	11501000	1995	2	86	1	0	0	0	0	0	0	0	0	1.79175946922805	0	0	0	0	0	0	0	0	0	0	0	0	0	0	0	0	0	0	0	0	0	0	0	0	0	0	0	0	0	0	0	0	0	0
1515	115	11501000	1995	3	87	1	1	1	0	0	1	0	1	1	1.79175946922805	0	0	0	0	0	0	0	0	0	0	0	0	0	0	0	0	0	0	0	0	0	0	0	0	0	0	0	0	0	0	0	0	0	0
1516	115	11501000	1995	4	88	1	0	0	0	0	0	0	0	0	1.79175946922805	0	0	0	0	0	0	0	0	0	0	0	0	0	0	0	0	0	0	0	0	0	0	0	0	0	0	0	0	0	0	0	0	0	0
1517	115	11501000	1995	5	89	1	0	0	0	0	0	0	0	0	1.79175946922805	0	0	0	0	0	0	0	0	0	0	0	0	0	0	0	0	0	0	0	0	0	0	0	0	0	0	0	0	0	0	0	0	0	0
1518	115	11501000	1995	6	90	1	0	0	0	0	0	0	0	0	1.6094379124341	0	0	0	0	0	0	0	0	0	0	0	0	0	0	0	0	0	0	0	0	0	0	0	0	0	0	0	0	0	0	0	0	0	0
1519	115	11501000	1995	7	91	1	0	0	0	0	0	0	0	0	1.38629436111989	0	0	0	0	0	0	0	0	0	0	0	0	0	0	0	0	0	0	0	0	0	0	0	0	0	0	0	0	0	0	0	0	0	0
1520	115	11501000	1995	8	92	1	0	0	0	0	0	0	0	0	1.38629436111989	0	0	0	0	0	0	0	0	0	0	0	0	0	0	0	0	0	0	0	0	0	0	0	0	0	0	0	0	0	0	0	0	0	0
1521	115	11501000	1995	9	93	1	0	0	0	0	0	0	0	0	0.693147180559945	0	0	0	0	0	0	0	0	0	0	0	0	0	0	0	0	0	0	0	0	0	0	0	0	0	0	0	0	0	0	0	0	0	0
1522	115	11501000	1995	10	94	1	0	0	0	0	0	0	0	0	0.693147180559945	0	0	0	0	0	0	0	0	0	0	0	0	0	0	0	0	0	0	0	0	0	0	0	0	0	0	0	0	0	0	0	0	0	0
1523	115	11501000	1995	11	95	1	0	0	0	0	0	0	0	0	0.693147180559945	0	0	0	0	0	0	0	0	0	0	0	0	0	0	0	0	0	0	0	0	0	0	0	0	0	0	0	0	0	0	0	0	0	0
1524	115	11501000	1995	12	96	1	0	0	0	0	0	0	0	0	1.6094379124341	0	0	0	0	0	0	0	0	0	0	0	0	0	0	0	0	0	0	0	0	0	0	0	0	0	0	0	0	0	0	0	0	0	0
1525	115	11501000	1996	1	97	1	0	0	0	0	0	0	0	0	1.79175946922805	0	0	0	0	0	0	0	0	0	0	0	0	0	0	0	0	0	0	0	0	0	0	0	0	0	0	0	0	0	0	0	0	0	0
1526	115	11501000	1996	2	98	1	0	0	0	0	0	0	0	0	1.79175946922805	0	0	0	0	0	0	0	0	0	0	0	0	0	0	0	0	0	0	0	0	0	0	0	0	0	0	0	0	0	0	0	0	0	0
1527	115	11501000	1996	3	99	1	0	0	0	0	0	0	0	0	1.79175946922805	0	0	0	0	0	0	0	0	0	0	0	0	0	0	0	0	0	0	0	0	0	0	0	0	0	0	0	0	0	0	0	0	0	0
1528	115	11501000	1996	4	100	1	0	0	0	0	0	0	0	0	1.94591014905531	0	0	0	0	0	0	0	0	0	0	0	0	0	0	0	0	0	0	0	0	0	0	0	0	0	0	0	0	0	0	0	0	0	0
1529	115	11501000	1996	5	101	1	0	0	0	0	0	0	0	0	1.94591014905531	0	0	0	0	0	0	0	0	0	0	0	0	0	0	0	0	0	0	0	0	0	0	0	0	0	0	0	0	0	0	0	0	0	0
1530	115	11501000	1996	6	102	1	0	0	0	0	0	0	0	0	1.94591014905531	0	0	0	0	0	0	0	0	0	0	0	0	0	0	0	0	0	0	0	0	0	0	0	0	0	0	0	0	0	0	0	0	0	0
1531	115	11501000	1996	7	103	1	0	0	0	0	0	0	0	0	1.94591014905531	0	0	0	0	0	0	0	0	0	0	0	0	0	0	0	0	0	0	0	0	0	0	0	0	0	0	0	0	0	0	0	0	0	0
1532	115	11501000	1996	8	104	1	0	0	0	0	0	0	0	0	1.94591014905531	0	0	0	0	0	0	0	0	0	0	0	0	0	0	0	0	0	0	0	0	0	0	0	0	0	0	0	0	0	0	0	0	0	0
1533	115	11501000	1996	9	105	1	0	0	0	0	0	0	0	0	1.94591014905531	0	0	0	0	0	0	0	0	0	0	0	0	0	0	0	0	0	0	0	0	0	0	0	0	0	0	0	0	0	0	0	0	0	0
1534	115	11501000	1996	10	106	1	0	0	0	0	0	0	0	0	1.94591014905531	0	0	0	0	0	0	0	0	0	0	0	0	0	0	0	0	0	0	0	0	0	0	0	0	0	0	0	0	0	0	0	0	0	0
1535	115	11501000	1996	11	107	1	0	0	0	0	0	0	0	0	1.94591014905531	0	0	0	0	0	0	0	0	0	0	0	0	0	0	0	0	0	0	0	0	0	0	0	0	0	0	0	0	0	0	0	0	0	0
1536	115	11501000	1996	12	108	1	0	0	0	0	0	0	0	0	1.94591014905531	0	0	0	0	0	0	0	0	0	0	0	0	0	0	0	0	0	0	0	0	0	0	0	0	0	0	0	0	0	0	0	0	0	0
1537	115	11501000	1997	1	109	1	0	0	0	0	0	0	0	0	1.94591014905531	0	0	0	0	0	0	0	0	0	0	0	0	0	0	0	0	0	0	0	0	0	0	0	0	0	0	0	0	0	0	0	0	0	0
1538	115	11501000	1997	2	110	1	0	0	0	0	0	0	0	0	1.94591014905531	0	0	0	0	0	0	0	0	0	0	0	0	0	0	0	0	0	0	0	0	0	0	0	0	0	0	0	0	0	0	0	0	0	0
1539	115	11501000	1997	3	111	1	0	0	0	0	0	0	0	0	1.94591014905531	0	0	0	0	0	0	0	0	0	0	0	0	0	0	0	0	0	0	0	0	0	0	0	0	0	0	0	0	0	0	0	0	0	0
1540	115	11501000	1997	4	112	1	0	0	0	0	0	0	0	0	1.94591014905531	0	0	0	0	0	0	0	0	0	0	0	0	0	0	0	0	0	0	0	0	0	0	0	0	0	0	0	0	0	0	0	0	0	0
1541	115	11501000	1997	5	113	1	0	0	0	0	0	0	0	0	1.94591014905531	0	0	0	0	0	0	0	0	0	0	0	0	0	0	0	0	0	0	0	0	0	0	0	0	0	0	0	0	0	0	0	0	0	0
1542	115	11501000	1997	6	114	1	0	0	0	0	0	0	0	0	1.94591014905531	0	0	0	0	0	0	0	0	0	0	0	0	0	0	0	0	0	0	0	0	0	0	0	0	0	0	0	0	0	0	0	0	0	0
1543	115	11501000	1997	7	115	1	0	0	0	0	0	0	0	0	1.94591014905531	0	0	0	0	0	0	0	0	0	0	0	0	0	0	0	0	0	0	0	0	0	0	0	0	0	0	0	0	0	0	0	0	0	0
1544	115	11501000	1997	8	116	1	0	0	0	0	0	0	0	0	1.94591014905531	0	0	0	0	0	0	0	0	0	0	0	0	0	0	0	0	0	0	0	0	0	0	0	0	0	0	0	0	0	0	0	0	0	0
1545	115	11501000	1997	9	117	1	0	0	0	0	0	0	0	0	1.94591014905531	0	0	0	0	0	0	0	0	0	0	0	0	0	0	0	0	0	0	0	0	0	0	0	0	0	0	0	0	0	0	0	0	0	0
1546	115	11501000	1997	10	118	1	0	0	0	0	0	0	0	0	1.94591014905531	0	0	0	0	0	0	0	0	0	0	0	0	0	0	0	0	0	0	0	0	0	0	0	0	0	0	0	0	0	0	0	0	0	0
1547	115	11501000	1997	11	119	1	0	0	0	0	0	0	0	0	1.94591014905531	0	0	0	0	0	0	0	0	0	0	0	0	0	0	0	0	0	0	0	0	0	0	0	0	0	0	0	0	0	0	0	0	0	0
1548	115	11501000	1997	12	120	1	0	0	0	0	0	0	0	0	1.94591014905531	0	0	0	0	0	0	0	0	0	0	0	0	0	0	0	0	0	0	0	0	0	0	0	0	0	0	0	0	0	0	0	0	0	0
1549	115	11501000	1998	1	121	1	0	0	0	0	0	0	0	0	1.94591014905531	0	0	0	0	0	0	0	0	0	0	0	0	0	0	0	0	0	0	0	0	0	0	0	0	0	0	0	0	0	0	0	0	0	0
1550	115	11501000	1998	2	122	1	0	0	0	0	0	0	0	0	1.94591014905531	0	0	0	0	0	0	0	0	0	0	0	0	0	0	0	0	0	0	0	0	0	0	0	0	0	0	0	0	0	0	0	0	0	0
1551	115	11501000	1998	3	123	1	2	2	0	0	2	0	2	1	1.94591014905531	0	0	0	0	0	0	0	0	0	0	0	0	0	0	0	0	0	0	0	0	0	0	0	0	0	0	0	0	0	0	0	0	0	0
1552	115	11501000	1998	4	124	1	1	1	0	0	1	0	1	1	1.94591014905531	0	0	0	0	0	0	0	0	0	0	0	0	0	0	0	0	0	0	0	0	0	0	0	0	0	0	0	0	0	0	0	0	0	0
1553	115	11501000	1998	5	125	1	1	1	0	0	1	0	1	1	1.94591014905531	0	0	0	0	0	0	0	0	0	0	0	0	0	0	0	0	0	0	0	0	0	0	0	0	0	0	0	0	0	0	0	0	0	0
1554	115	11501000	1998	6	126	1	2	2	0	0	1	0	2	1	1.94591014905531	0	0	0	0	0	0	0	0	0	0	0	0	0	0	0	0	0	0	0	0	0	0	0	0	0	0	0	0	0	0	0	0	0	0
1555	115	11501000	1998	7	127	1	0	0	0	0	0	0	0	0	1.94591014905531	0	0	0	0	0	0	0	0	0	0	0	0	0	0	0	0	0	0	0	0	0	0	0	0	0	0	0	0	0	0	0	0	0	0
1556	115	11501000	1998	8	128	1	0	0	0	0	0	0	0	0	1.94591014905531	0	0	0	0	0	0	0	0	0	0	0	0	0	0	0	0	0	0	0	0	0	0	0	0	0	0	0	0	0	0	0	0	0	0
1557	115	11501000	1998	9	129	1	0	0	0	0	0	0	0	0	1.94591014905531	0	0	0	0	0	0	0	0	0	0	0	0	0	0	0	0	0	0	0	0	0	0	0	0	0	0	0	0	0	0	0	0	0	0
1558	115	11501000	1998	10	130	1	1	1	0	0	1	0	1	1	1.94591014905531	0	0	0	0	0	0	0	0	0	0	0	0	0	0	0	0	0	0	0	0	0	0	0	0	0	0	0	0	0	0	0	0	0	0
1559	115	11501000	1998	11	131	1	3	3	0	0	0	0	3	1	1.79175946922805	0	0	0	0	0	0	0	0	0	0	0	0	0	0	0	0	0	0	0	0	0	0	0	0	0	0	0	0	0	0	0	0	0	0
1560	115	11501000	1998	12	132	1	2	2	0	0	1	0	2	1	1.79175946922805	0	0	0	0	0	0	0	0	0	0	0	0	0	0	0	0	0	0	0	0	0	0	0	0	0	0	0	0	0	0	0	0	0	0
1561	115	11501000	1999	1	133	1	1	1	0	0	0	0	1	1	1.79175946922805	0	0	0	0	0	0	0	0	0	0	0	0	0	0	0	0	0	0	0	0	0	0	0	0	0	0	0	0	0	0	0	0	0	0
1562	115	11501000	1999	2	134	1	1	1	0	0	0	0	1	1	1.79175946922805	0	0	0	0	0	0	0	0	0	0	0	0	0	0	0	0	0	0	0	0	0	0	0	0	0	0	0	0	0	0	0	0	0	0
1563	115	11501000	1999	3	135	1	1	1	0	0	1	0	1	1	1.79175946922805	0	0	0	0	0	0	0	0	0	0	0	0	0	0	0	0	0	0	0	0	0	0	0	0	0	0	0	0	0	0	0	0	0	0
1564	115	11501000	1999	4	136	1	0	0	0	0	0	0	0	0	2.07944154167984	0	0	0	0	0	0	0	0	0	0	0	0	0	0	0	0	0	0	0	0	0	0	0	0	0	0	0	0	0	0	0	0	0	0
1565	115	11501000	1999	5	137	1	7	7	0	0	3	4	3	1	2.19722457733622	0	0	0	0	0	0	0	0	0	0	0	0	0	0	0	0	0	0	0	0	0	0	0	0	0	0	0	0	0	0	0	0	0	0
1566	115	11501000	1999	6	138	1	0	0	0	0	0	0	0	0	2.30258509299405	0	0	0	0	0	0	0	0	0	0	0	0	0	0	0	0	0	0	0	0	0	0	0	0	0	0	0	0	0	0	0	0	0	0
1567	115	11501000	1999	7	139	1	0	0	0	0	0	0	0	0	2.484906649788	0	0	0	0	0	0	0	0	0	0	0	0	0	0	0	0	0	0	0	0	0	0	0	0	0	0	0	0	0	0	0	0	0	0
1568	115	11501000	1999	8	140	1	2	2	0	0	2	1	1	1	2.484906649788	0	0	0	0	0	0	0	0	0	0	0	0	0	0	0	0	0	0	0	0	0	0	0	0	0	0	0	0	0	0	0	0	0	0
1569	115	11501000	1999	9	141	1	0	0	0	0	0	0	0	0	2.484906649788	0	0	0	0	0	0	0	0	0	0	0	0	0	0	0	0	0	0	0	0	0	0	0	0	0	0	0	0	0	0	0	0	0	0
1570	115	11501000	1999	10	142	1	2	2	0	0	1	0	2	1	2.484906649788	0	0	0	0	0	0	0	0	0	0	0	0	0	0	0	0	0	0	0	0	0	0	0	0	0	0	0	0	0	0	0	0	0	0
1571	115	11501000	1999	11	143	1	0	0	0	0	0	0	0	0	2.56494935746154	0	0	0	0	0	0	0	0	0	0	0	0	0	0	0	0	0	0	0	0	0	0	0	0	0	0	0	0	0	0	0	0	0	0
1572	115	11501000	1999	12	144	1	0	0	0	0	0	0	0	0	2.56494935746154	0	0	0	0	0	0	0	0	0	0	0	0	0	0	0	0	0	0	0	0	0	0	0	0	0	0	0	0	0	0	0	0	0	0
1573	115	11501000	2000	1	145	1	0	0	0	0	0	0	0	0	2.63905732961526	0	0	0	0	0	0	0	0	0	0	0	0	0	0	0	0	0	0	0	0	0	0	0	0	0	0	0	0	0	0	0	0	0	0
1574	115	11501000	2000	2	146	1	0	0	0	0	0	0	0	0	2.70805020110221	0	0	0	0	0	0	0	0	0	0	0	0	0	0	0	0	0	0	0	0	0	0	0	0	0	0	0	0	0	0	0	0	0	0
1575	115	11501000	2000	3	147	1	0	0	0	0	0	0	0	0	2.77258872223978	0	0	0	0	0	0	0	0	0	0	0	0	0	0	0	0	0	0	0	0	0	0	0	0	0	0	0	0	0	0	0	0	0	0
1576	115	11501000	2000	4	148	1	0	0	0	0	0	0	0	0	2.77258872223978	0	0	0	0	0	0	0	0	0	0	0	0	0	0	0	0	0	0	0	0	0	0	0	0	0	0	0	0	0	0	0	0	0	0
1577	115	11501000	2000	5	149	1	0	0	0	0	0	0	0	0	2.77258872223978	0	0	0	0	0	0	0	0	0	0	0	0	0	0	0	0	0	0	0	0	0	0	0	0	0	0	0	0	0	0	0	0	0	0
1578	115	11501000	2000	6	150	1	0	0	0	0	0	0	0	0	3.13549421592915	0	0	0	0	0	0	0	0	0	0	0	0	0	0	0	0	0	0	0	0	0	0	0	0	0	0	0	0	0	0	0	0	0	0
1579	115	11501000	2000	7	151	1	0	0	0	0	0	0	0	0	3.13549421592915	0	0	0	0	0	0	0	0	0	0	0	0	0	0	0	0	0	0	0	0	0	0	0	0	0	0	0	0	0	0	0	0	0	0
1580	115	11501000	2000	8	152	1	0	0	0	0	0	0	0	0	3.13549421592915	0	0	0	0	0	0	0	0	0	0	0	0	0	0	0	0	0	0	0	0	0	0	0	0	0	0	0	0	0	0	0	0	0	0
1581	115	11501000	2000	9	153	1	0	0	0	0	0	0	0	0	3.2188758248682	0	0	0	0	0	0	0	0	0	0	0	0	0	0	0	0	0	0	0	0	0	0	0	0	0	0	0	0	0	0	0	0	0	0
1582	115	11501000	2000	10	154	1	0	0	0	0	0	0	0	0	3.2188758248682	0	0	0	0	0	0	0	0	0	0	0	0	0	0	0	0	0	0	0	0	0	0	0	0	0	0	0	0	0	0	0	0	0	0
1583	115	11501000	2000	11	155	1	0	0	0	0	0	0	0	0	3.29583686600433	0	0	0	0	0	0	0	0	0	0	0	0	0	0	0	0	0	0	0	0	0	0	0	0	0	0	0	0	0	0	0	0	0	0
1584	115	11501000	2000	12	156	1	0	0	0	0	0	0	0	0	3.29583686600433	0	0	0	0	0	0	0	0	0	0	0	0	0	0	0	0	0	0	0	0	0	0	0	0	0	0	0	0	0	0	0	0	0	0
1585	115	11501000	2001	1	157	1	0	0	0	0	0	0	0	0	3.29583686600433	0	0	0	0	0	0	0	0	0	0	0	0	0	0	0	0	0	0	0	0	0	0	0	0	0	0	0	0	0	0	0	0	0	0
1586	115	11501000	2001	2	158	1	0	0	0	0	0	0	0	0	3.29583686600433	0	0	0	0	0	0	0	0	0	0	0	0	0	0	0	0	0	0	0	0	0	0	0	0	0	0	0	0	0	0	0	0	0	0
1587	115	11501000	2001	3	159	1	0	0	0	0	0	0	0	0	3.29583686600433	0	0	0	0	0	0	0	0	0	0	0	0	0	0	0	0	0	0	0	0	0	0	0	0	0	0	0	0	0	0	0	0	0	0
1588	115	11501000	2001	4	160	1	0	0	0	0	0	0	0	0	3.29583686600433	0	0	0	0	0	0	0	0	0	0	0	0	0	0	0	0	0	0	0	0	0	0	0	0	0	0	0	0	0	0	0	0	0	0
1589	115	11501000	2001	5	161	1	0	0	0	0	0	0	0	0	3.29583686600433	0	0	0	0	0	0	0	0	0	0	0	0	0	0	0	0	0	0	0	0	0	0	0	0	0	0	0	0	0	0	0	0	0	0
1590	115	11501000	2001	6	162	1	0	0	0	0	0	0	0	0	3.29583686600433	0	0	0	0	0	0	0	0	0	0	0	0	0	0	0	0	0	0	0	0	0	0	0	0	0	0	0	0	0	0	0	0	0	0
1591	115	11501000	2001	7	163	1	0	0	0	0	0	0	0	0	3.29583686600433	0	0	0	0	0	0	0	0	0	0	0	0	0	0	0	0	0	0	0	0	0	0	0	0	0	0	0	0	0	0	0	0	0	0
1592	115	11501000	2001	8	164	1	0	0	0	0	0	0	0	0	3.29583686600433	0	0	0	0	0	0	0	0	0	0	0	0	0	0	0	0	0	0	0	0	0	0	0	0	0	0	0	0	0	0	0	0	0	0
1593	115	11501000	2001	9	165	1	0	0	0	0	0	0	0	0	3.29583686600433	0	0	0	0	0	0	0	0	0	0	0	0	0	0	0	0	0	0	0	0	0	0	0	0	0	0	0	0	0	0	0	0	0	0
1594	115	11501000	2001	10	166	1	0	0	0	0	0	0	0	0	3.29583686600433	0	0	0	0	0	0	0	0	0	0	0	0	0	0	0	0	0	0	0	0	0	0	0	0	0	0	0	0	0	0	0	0	0	0
1595	115	11501000	2001	11	167	1	0	0	0	0	0	0	0	0	3.29583686600433	0	0	0	0	0	0	0	0	0	0	0	0	0	0	0	0	0	0	0	0	0	0	0	0	0	0	0	0	0	0	0	0	0	0
1596	115	11501000	2001	12	168	1	0	0	0	0	0	0	0	0	3.29583686600433	0	0	0	0	0	0	0	0	0	0	0	0	0	0	0	0	0	0	0	0	0	0	0	0	0	0	0	0	0	0	0	0	0	0
1597	115	11501000	2002	1	169	1	2	2	0	0	2	0	2	1	3.29583686600433	0	0	0	0	0	0	0	0	0	0	0	0	0	0	0	0	0	0	0	0	0	0	0	0	0	0	0	0	0	0	0	0	0	0
1598	115	11501000	2002	2	170	1	0	0	0	0	0	0	0	0	3.29583686600433	0	0	0	0	0	0	0	0	0	0	0	0	0	0	0	0	0	0	0	0	0	0	0	0	0	0	0	0	0	0	0	0	0	0
1599	115	11501000	2002	3	171	1	1	1	0	0	0	0	1	1	3.29583686600433	0	0	0	0	0	0	0	0	0	0	0	0	0	0	0	0	0	0	0	0	0	0	0	0	0	0	0	0	0	0	0	0	0	0
1600	115	11501000	2002	4	172	1	0	0	0	0	0	0	0	0	3.29583686600433	0	0	0	0	0	0	0	0	0	0	0	0	0	0	0	0	0	0	0	0	0	0	0	0	0	0	0	0	0	0	0	0	0	0
1601	115	11501000	2002	5	173	1	0	0	0	0	0	0	0	0	3.29583686600433	0	0	0	0	0	0	0	0	0	0	0	0	0	0	0	0	0	0	0	0	0	0	0	0	0	0	0	0	0	0	0	0	0	0
1602	115	11501000	2002	6	174	1	1	1	0	0	1	0	1	1	3.29583686600433	0	0	0	0	0	0	0	0	0	0	0	0	0	0	0	0	0	0	0	0	0	0	0	0	0	0	0	0	0	0	0	0	0	0
1603	115	11501000	2002	7	175	1	0	0	0	0	0	0	0	0	3.29583686600433	0	0	0	0	0	0	0	0	0	0	0	0	0	0	0	0	0	0	0	0	0	0	0	0	0	0	0	0	0	0	0	0	0	0
1604	115	11501000	2002	8	176	1	0	0	0	0	0	0	0	0	3.29583686600433	0	0	0	0	0	0	0	0	0	0	0	0	0	0	0	0	0	0	0	0	0	0	0	0	0	0	0	0	0	0	0	0	0	0
1605	115	11501000	2002	9	177	1	0	0	0	0	0	0	0	0	3.29583686600433	0	0	0	0	0	0	0	0	0	0	0	0	0	0	0	0	0	0	0	0	0	0	0	0	0	0	0	0	0	0	0	0	0	0
1606	115	11501000	2002	10	178	1	0	0	0	0	0	0	0	0	3.29583686600433	0	0	0	0	0	0	0	0	0	0	0	0	0	0	0	0	0	0	0	0	0	0	0	0	0	0	0	0	0	0	0	0	0	0
1607	115	11501000	2002	11	179	1	0	0	0	0	0	0	0	0	3.29583686600433	0	0	0	0	0	0	0	0	0	0	0	0	0	0	0	0	0	0	0	0	0	0	0	0	0	0	0	0	0	0	0	0	0	0
1608	115	11501000	2002	12	180	1	0	0	0	0	0	0	0	0	3.29583686600433	0	0	0	0	0	0	0	0	0	0	0	0	0	0	0	0	0	0	0	0	0	0	0	0	0	0	0	0	0	0	0	0	0	0
1609	115	11501000	2003	1	181	1	1	1	0	0	1	0	1	1	3.29583686600433	0	0	0	0	0	0	0	0	0	0	0	0	0	0	0	0	0	0	0	0	0	0	0	0	0	0	0	0	0	0	0	0	0	0
1610	115	11501000	2003	2	182	1	0	0	0	0	0	0	0	0	3.36729582998647	0	0	0	0	0	0	0	0	0	0	0	0	0	0	0	0	0	0	0	0	0	0	0	0	0	0	0	0	0	0	0	0	0	0
1611	115	11501000	2003	3	183	1	0	0	0	0	0	0	0	0	3.36729582998647	0	0	0	0	0	0	0	0	0	0	0	0	0	0	0	0	0	0	0	0	0	0	0	0	0	0	0	0	0	0	0	0	0	0
1612	115	11501000	2003	4	184	1	0	0	0	0	0	0	0	0	3.3322045101752	0	0	0	0	0	0	0	0	0	0	0	0	0	0	0	0	0	0	0	0	0	0	0	0	0	0	0	0	0	0	0	0	0	0
1613	115	11501000	2003	5	185	1	0	0	0	0	0	0	0	0	3.29583686600433	0	0	0	0	0	0	0	0	0	0	0	0	0	0	0	0	0	0	0	0	0	0	0	0	0	0	0	0	0	0	0	0	0	0
1614	115	11501000	2003	6	186	1	0	0	0	0	0	0	0	0	3.25809653802148	0	0	0	0	0	0	0	0	0	0	0	0	0	0	0	0	0	0	0	0	0	0	0	0	0	0	0	0	0	0	0	0	0	0
1615	115	11501000	2003	7	187	1	0	0	0	0	0	0	0	0	3.2188758248682	0	0	0	0	0	0	0	0	0	0	0	0	0	0	0	0	0	0	0	0	0	0	0	0	0	0	0	0	0	0	0	0	0	0
1616	115	11501000	2003	8	188	1	0	0	0	0	0	0	0	0	3.2188758248682	0	0	0	0	0	0	0	0	0	0	0	0	0	0	0	0	0	0	0	0	0	0	0	0	0	0	0	0	0	0	0	0	0	0
1617	115	11501000	2003	9	189	1	0	0	0	0	0	0	0	0	3.2188758248682	0	0	0	0	0	0	0	0	0	0	0	0	0	0	0	0	0	0	0	0	0	0	0	0	0	0	0	0	0	0	0	0	0	0
1618	115	11501000	2003	10	190	1	0	0	0	0	0	0	0	0	3.2188758248682	0	0	0	0	0	0	0	0	0	0	0	0	0	0	0	0	0	0	0	0	0	0	0	0	0	0	0	0	0	0	0	0	0	0
1619	115	11501000	2003	11	191	1	0	0	0	0	0	0	0	0	3.17805383034795	0	0	0	0	0	0	0	0	0	0	0	0	0	0	0	0	0	0	0	0	0	0	0	0	0	0	0	0	0	0	0	0	0	0
1620	115	11501000	2003	12	192	1	0	0	0	0	0	0	0	0	3.04452243772342	0	0	0	0	0	0	0	0	0	0	0	0	0	0	0	0	0	0	0	0	0	0	0	0	0	0	0	0	0	0	0	0	0	0
1621	115	11501000	2004	1	193	1	0	0	0	0	0	0	0	0	2.94443897916644	0	0	0	0	0	0	0	0	0	0	0	0	0	0	0	0	0	0	0	0	0	0	0	0	0	0	0	0	0	0	0	0	0	0
1622	115	11501000	2004	2	194	1	1	1	0	0	1	0	1	1	2.94443897916644	0	0	0	0	0	0	0	0	0	0	0	0	0	0	0	0	0	0	0	0	0	0	0	0	0	0	0	0	0	0	0	0	0	0
1623	115	11501000	2004	3	195	1	1	1	0	0	1	0	1	1	2.89037175789616	0	0	0	0	0	0	0	0	0	0	0	0	0	0	0	0	0	0	0	0	0	0	0	0	0	0	0	0	0	0	0	0	0	0
1624	115	11501000	2004	4	196	1	0	0	0	0	0	0	0	0	2.83321334405622	0	0	0	0	0	0	0	0	0	0	0	0	0	0	0	0	0	0	0	0	0	0	0	0	0	0	0	0	0	0	0	0	0	0
1625	115	11501000	2004	5	197	1	0	0	0	0	0	0	0	0	2.83321334405622	0	0	0	0	0	0	0	0	0	0	0	0	0	0	0	0	0	0	0	0	0	0	0	0	0	0	0	0	0	0	0	0	0	0
1626	115	11501000	2004	6	198	1	0	0	0	0	0	0	0	0	2.30258509299405	0	0	0	0	0	0	0	0	0	0	0	0	0	0	0	0	0	0	0	0	0	0	0	0	0	0	0	0	0	0	0	0	0	0
1627	115	11501000	2004	7	199	1	0	0	0	0	0	0	0	0	2.30258509299405	0	0	0	0	0	0	0	0	0	0	0	0	0	0	0	0	0	0	0	0	0	0	0	0	0	0	0	0	0	0	0	0	0	0
1628	115	11501000	2004	8	200	1	0	0	0	0	0	0	0	0	2.30258509299405	0	0	0	0	0	0	0	0	0	0	0	0	0	0	0	0	0	0	0	0	0	0	0	0	0	0	0	0	0	0	0	0	0	0
1629	115	11501000	2004	9	201	1	0	0	0	0	0	0	0	0	2.07944154167984	0	0	0	0	0	0	0	0	0	0	0	0	0	0	0	0	0	0	0	0	0	0	0	0	0	0	0	0	0	0	0	0	0	0
1630	115	11501000	2004	10	202	1	0	0	0	0	0	0	0	0	2.07944154167984	0	0	0	0	0	0	0	0	0	0	0	0	0	0	0	0	0	0	0	0	0	0	0	0	0	0	0	0	0	0	0	0	0	0
1631	115	11501000	2004	11	203	1	0	0	0	0	0	0	0	0	1.79175946922805	0	0	0	0	0	0	0	0	0	0	0	0	0	0	0	0	0	0	0	0	0	0	0	0	0	0	0	0	0	0	0	0	0	0
1632	115	11501000	2004	12	204	1	0	0	0	0	0	0	0	0	1.79175946922805	0	0	0	0	0	0	0	0	0	0	0	0	0	0	0	0	0	0	0	0	0	0	0	0	0	0	0	0	0	0	0	0	0	0
1633	115	11501000	2005	1	205	1	0	0	0	0	0	0	0	0	1.79175946922805	0	0	0	0	0	0	0	0	0	0	0	0	0	0	0	0	0	0	0	0	0	0	0	0	0	0	0	0	0	0	0	0	0	0
1634	115	11501000	2005	2	206	1	0	0	0	0	0	0	0	0	1.79175946922805	0	0	0	0	0	0	0	0	0	0	0	0	0	0	0	0	0	0	0	0	0	0	0	0	0	0	0	0	0	0	0	0	0	0
1635	115	11501000	2005	3	207	1	0	0	0	0	0	0	0	0	1.94591014905531	0	0	0	0	0	0	0	0	0	0	0	0	0	0	0	0	0	0	0	0	0	0	0	0	0	0	0	0	0	0	0	0	0	0
1636	115	11501000	2005	4	208	1	0	0	0	0	0	0	0	0	2.07944154167984	0	0	0	0	0	0	0	0	0	0	0	0	0	0	0	0	0	0	0	0	0	0	0	0	0	0	0	0	0	0	0	0	0	0
1637	115	11501000	2005	5	209	1	0	0	0	0	0	0	0	0	2.07944154167984	0	0	0	0	0	0	0	0	0	0	0	0	0	0	0	0	0	0	0	0	0	0	0	0	0	0	0	0	0	0	0	0	0	0
1638	115	11501000	2005	6	210	1	0	0	0	0	0	0	0	0	2.07944154167984	0	0	0	0	0	0	0	0	0	0	0	0	0	0	0	0	0	0	0	0	0	0	0	0	0	0	0	0	0	0	0	0	0	0
1639	115	11501000	2005	7	211	1	0	0	0	0	0	0	0	0	2.07944154167984	0	0	0	0	0	0	0	0	0	0	0	0	0	0	0	0	0	0	0	0	0	0	0	0	0	0	0	0	0	0	0	0	0	0
1640	115	11501000	2005	8	212	1	0	0	0	0	0	0	0	0	2.07944154167984	0	0	0	0	0	0	0	0	0	0	0	0	0	0	0	0	0	0	0	0	0	0	0	0	0	0	0	0	0	0	0	0	0	0
1641	115	11501000	2005	9	213	1	0	0	0	0	0	0	0	0	2.07944154167984	0	0	0	0	0	0	0	0	0	0	0	0	0	0	0	0	0	0	0	0	0	0	0	0	0	0	0	0	0	0	0	0	0	0
1642	115	11501000	2005	10	214	1	0	0	0	0	0	0	0	0	2.07944154167984	0	0	0	0	0	0	0	0	0	0	0	0	0	0	0	0	0	0	0	0	0	0	0	0	0	0	0	0	0	0	0	0	0	0
1643	115	11501000	2005	11	215	1	1	1	0	0	0	0	1	1	2.07944154167984	0	0	0	0	0	0	0	0	0	0	0	0	0	0	0	0	0	0	0	0	0	0	0	0	0	0	0	0	0	0	0	0	0	0
1644	115	11501000	2005	12	216	1	0	0	0	0	0	0	0	0	2.07944154167984	0	0	0	0	0	0	0	0	0	0	0	0	0	0	0	0	0	0	0	0	0	0	0	0	0	0	0	0	0	0	0	0	0	0
1645	115	11501000	2006	1	217	1	0	0	0	0	0	0	0	0	2.07944154167984	0	0	0	0	0	0	0	0	0	0	0	0	0	0	0	0	0	0	0	0	0	0	0	0	0	0	0	0	0	0	0	0	0	0
1646	115	11501000	2006	2	218	1	0	0	0	0	0	0	0	0	2.07944154167984	0	0	0	0	0	0	0	0	0	0	0	0	0	0	0	0	0	0	0	0	0	0	0	0	0	0	0	0	0	0	0	0	0	0
1647	115	11501000	2006	3	219	1	0	0	0	0	0	0	0	0	2.07944154167984	0	0	0	0	0	0	0	0	0	0	0	0	0	0	0	0	0	0	0	0	0	0	0	0	0	0	0	0	0	0	0	0	0	0
1648	115	11501000	2006	4	220	1	0	0	0	0	0	0	0	0	2.07944154167984	0	0	0	0	0	0	0	0	0	0	0	0	0	0	0	0	0	0	0	0	0	0	0	0	0	0	0	0	0	0	0	0	0	0
1649	115	11501000	2006	5	221	1	0	0	0	0	0	0	0	0	2.07944154167984	0	0	0	0	0	0	0	0	0	0	0	0	0	0	0	0	0	0	0	0	0	0	0	0	0	0	0	0	0	0	0	0	0	0
1650	115	11501000	2006	6	222	1	0	0	0	0	0	0	0	0	2.07944154167984	0	0	0	0	0	0	0	0	0	0	0	0	0	0	0	0	0	0	0	0	0	0	0	0	0	0	0	0	0	0	0	0	0	0
1651	115	11501000	2006	7	223	1	0	0	0	0	0	0	0	0	2.07944154167984	0	0	0	0	0	0	0	0	0	0	0	0	0	0	0	0	0	0	0	0	0	0	0	0	0	0	0	0	0	0	0	0	0	0
1652	115	11501000	2006	8	224	1	0	0	0	0	0	0	0	0	2.07944154167984	0	0	0	0	0	0	0	0	0	0	0	0	0	0	0	0	0	0	0	0	0	0	0	0	0	0	0	0	0	0	0	0	0	0
1653	115	11501000	2006	9	225	1	0	0	0	0	0	0	0	0	2.07944154167984	0	0	0	0	0	0	0	0	0	0	0	0	0	0	0	0	0	0	0	0	0	0	0	0	0	0	0	0	0	0	0	0	0	0
1654	115	11501000	2006	10	226	1	0	0	0	0	0	0	0	0	2.07944154167984	0	0	0	0	0	0	0	0	0	0	0	0	0	0	0	0	0	0	0	0	0	0	0	0	0	0	0	0	0	0	0	0	0	0
1655	115	11501000	2006	11	227	1	0	0	0	0	0	0	0	0	2.07944154167984	0	0	0	0	0	0	0	0	0	0	0	0	0	0	0	0	0	0	0	0	0	0	0	0	0	0	0	0	0	0	0	0	0	0
1656	115	11501000	2006	12	228	1	0	0	0	0	0	0	0	0	2.19722457733622	0	0	0	0	0	0	0	0	0	0	0	0	0	0	0	0	0	0	0	0	0	0	0	0	0	0	0	0	0	0	0	0	0	0
1657	115	11501000	2007	1	229	1	0	0	0	0	0	0	0	0	2.19722457733622	0	0	0	0	0	0	0	0	0	0	0	0	0	0	0	0	0	0	0	0	0	0	0	0	0	0	0	0	0	0	0	0	0	0
1658	115	11501000	2007	2	230	1	0	0	0	0	0	0	0	0	1.94591014905531	0	0	0	0	0	0	0	0	0	0	0	0	0	0	0	0	0	0	0	0	0	0	0	0	0	0	0	0	0	0	0	0	0	0
1659	115	11501000	2007	3	231	1	0	0	0	0	0	0	0	0	1.94591014905531	0	0	0	0	0	0	0	0	0	0	0	0	0	0	0	0	0	0	0	0	0	0	0	0	0	0	0	0	0	0	0	0	0	0
1660	115	11501000	2007	4	232	1	1	1	0	0	0	0	1	1	1.79175946922805	0	0	0	0	0	0	0	0	0	0	0	0	0	0	0	0	0	0	0	0	0	0	0	0	0	0	0	0	0	0	0	0	0	0
1661	115	11501000	2007	5	233	1	1	1	0	0	0	0	1	1	1.79175946922805	0	0	0	0	0	0	0	0	0	0	0	0	0	0	0	0	0	0	0	0	0	0	0	0	0	0	0	0	0	0	0	0	0	0
1662	115	11501000	2007	6	234	1	0	0	0	0	0	0	0	0	1.79175946922805	0	0	0	0	0	0	0	0	0	0	0	0	0	0	0	0	0	0	0	0	0	0	0	0	0	0	0	0	0	0	0	0	0	0
1663	115	11501000	2007	7	235	1	0	0	0	0	0	0	0	0	1.6094379124341	0	0	0	0	0	0	0	0	0	0	0	0	0	0	0	0	0	0	0	0	0	0	0	0	0	0	0	0	0	0	0	0	0	0
1664	115	11501000	2007	8	236	1	0	0	0	0	0	0	0	0	1.6094379124341	0	0	0	0	0	0	0	0	0	0	0	0	0	0	0	0	0	0	0	0	0	0	0	0	0	0	0	0	0	0	0	0	0	0
1665	115	11501000	2007	9	237	1	0	0	0	0	0	0	0	0	1.6094379124341	0	0	0	0	0	0	0	0	0	0	0	0	0	0	0	0	0	0	0	0	0	0	0	0	0	0	0	0	0	0	0	0	0	0
1666	115	11501000	2007	10	238	1	1	1	0	0	1	0	1	1	1.6094379124341	0	0	0	0	0	0	0	0	0	0	0	0	0	0	0	0	0	0	0	0	0	0	0	0	0	0	0	0	0	0	0	0	0	0
1667	115	11501000	2007	11	239	1	2	2	0	0	0	0	2	1	1.6094379124341	0	0	0	0	0	0	0	0	0	0	0	0	0	0	0	0	0	0	0	0	0	0	0	0	0	0	0	0	0	0	0	0	0	0
1668	115	11501000	2007	12	240	1	0	0	0	0	0	0	0	0	1.6094379124341	0	0	0	0	0	0	0	0	0	0	0	0	0	0	0	0	0	0	0	0	0	0	0	0	0	0	0	0	0	0	0	0	0	0
1669	115	11501000	2008	1	241	1	0	0	0	0	0	0	0	0	1.6094379124341	0	0	0	0	0	0	0	0	0	0	0	0	0	0	0	0	0	0	0	0	0	0	0	0	0	0	0	0	0	0	0	0	0	0
1670	115	11501000	2008	2	242	1	0	0	0	0	0	0	0	0	1.38629436111989	0	0	0	0	0	0	0	0	0	0	0	0	0	0	0	0	0	0	0	0	0	0	0	0	0	0	0	0	0	0	0	0	0	0
1671	115	11501000	2008	3	243	1	0	0	0	0	0	0	0	0	1.38629436111989	0	0	0	0	0	0	0	0	0	0	0	0	0	0	0	0	0	0	0	0	0	0	0	0	0	0	0	0	0	0	0	0	0	0
1672	115	11501000	2008	4	244	1	0	0	0	0	0	0	0	0	1.38629436111989	0	0	0	0	0	0	0	0	0	0	0	0	0	0	0	0	0	0	0	0	0	0	0	0	0	0	0	0	0	0	0	0	0	0
1673	115	11501000	2008	5	245	1	2	2	0	0	2	0	2	1	1.6094379124341	0	0	0	0	0	0	0	0	0	0	0	0	0	0	0	0	0	0	0	0	0	0	0	0	0	0	0	0	0	0	0	0	0	0
1674	115	11501000	2008	6	246	1	0	0	0	0	0	0	0	0	1.79175946922805	0	0	0	0	0	0	0	0	0	0	0	0	0	0	0	0	0	0	0	0	0	0	0	0	0	0	0	0	0	0	0	0	0	0
1675	115	11501000	2008	7	247	1	0	0	0	0	0	0	0	0	1.79175946922805	0	0	0	0	0	0	0	0	0	0	0	0	0	0	0	0	0	0	0	0	0	0	0	0	0	0	0	0	0	0	0	0	0	0
1676	115	11501000	2008	8	248	1	0	0	0	0	0	0	0	0	1.79175946922805	0	0	0	0	0	0	0	0	0	0	0	0	0	0	0	0	0	0	0	0	0	0	0	0	0	0	0	0	0	0	0	0	0	0
1677	115	11501000	2008	9	249	1	0	0	0	0	0	0	0	0	1.79175946922805	0	0	0	0	0	0	0	0	0	0	0	0	0	0	0	0	0	0	0	0	0	0	0	0	0	0	0	0	0	0	0	0	0	0
1678	115	11501000	2008	10	250	1	0	0	0	0	0	0	0	0	1.79175946922805	0	0	0	0	0	0	0	0	0	0	0	0	0	0	0	0	0	0	0	0	0	0	0	0	0	0	0	0	0	0	0	0	0	0
1679	115	11501000	2008	11	251	1	0	0	0	0	0	0	0	0	1.94591014905531	0	0	0	0	0	0	0	0	0	0	0	0	0	0	0	0	0	0	0	0	0	0	0	0	0	0	0	0	0	0	0	0	0	0
1680	115	11501000	2008	12	252	1	0	0	0	0	0	0	0	0	2.19722457733622	0	0	0	0	0	0	0	0	0	0	0	0	0	0	0	0	0	0	0	0	0	0	0	0	0	0	0	0	0	0	0	0	0	0
1681	115	11501000	2009	1	253	1	0	0	0	0	0	0	0	0	2.19722457733622	0	0	0	0	0	0	0	0	0	0	0	0	0	0	0	0	0	0	0	0	0	0	0	0	0	0	0	0	0	0	0	0	0	0
1682	115	11501000	2009	2	254	1	0	0	0	0	0	0	0	0	2.19722457733622	0	0	0	0	0	0	0	0	0	0	0	0	0	0	0	0	0	0	0	0	0	0	0	0	0	0	0	0	0	0	0	0	0	0
1683	115	11501000	2009	3	255	1	0	0	0	0	0	0	0	0	2.07944154167984	0	0	0	0	0	0	0	0	0	0	0	0	0	0	0	0	0	0	0	0	0	0	0	0	0	0	0	0	0	0	0	0	0	0
1684	115	11501000	2009	4	256	1	1	1	0	0	1	0	1	1	1.94591014905531	0	0	0	0	0	0	0	0	0	0	0	0	0	0	0	0	0	0	0	0	0	0	0	0	0	0	0	0	0	0	0	0	0	0
1685	115	11501000	2009	5	257	1	0	0	0	0	0	0	0	0	1.94591014905531	0	0	0	0	0	0	0	0	0	0	0	0	0	0	0	0	0	0	0	0	0	0	0	0	0	0	0	0	0	0	0	0	0	0
1686	115	11501000	2009	6	258	1	0	0	0	0	0	0	0	0	2.19722457733622	0	0	0	0	0	0	0	0	0	0	0	0	0	0	0	0	0	0	0	0	0	0	0	0	0	0	0	0	0	0	0	0	0	0
1687	115	11501000	2009	7	259	1	0	0	0	0	0	0	0	0	2.19722457733622	0	0	0	0	0	0	0	0	0	0	0	0	0	0	0	0	0	0	0	0	0	0	0	0	0	0	0	0	0	0	0	0	0	0
1688	115	11501000	2009	8	260	1	0	0	0	0	0	0	0	0	2.19722457733622	0	0	0	0	0	0	0	0	0	0	0	0	0	0	0	0	0	0	0	0	0	0	0	0	0	0	0	0	0	0	0	0	0	0
1689	115	11501000	2009	9	261	1	0	0	0	0	0	0	0	0	2.19722457733622	0	0	0	0	0	0	0	0	0	0	0	0	0	0	0	0	0	0	0	0	0	0	0	0	0	0	0	0	0	0	0	0	0	0
1690	115	11501000	2009	10	262	1	0	0	0	0	0	0	0	0	2.19722457733622	0	0	0	0	0	0	0	0	0	0	0	0	0	0	0	0	0	0	0	0	0	0	0	0	0	0	0	0	0	0	0	0	0	0
1691	115	11501000	2009	11	263	1	0	0	0	0	0	0	0	0	2.19722457733622	0	0	0	0	0	0	0	0	0	0	0	0	0	0	0	0	0	0	0	0	0	0	0	0	0	0	0	0	0	0	0	0	0	0
1692	115	11501000	2009	12	264	1	0	0	0	0	0	0	0	0	2.19722457733622	0	0	0	0	0	0	0	0	0	0	0	0	0	0	0	0	0	0	0	0	0	0	0	0	0	0	0	0	0	0	0	0	0	0
1693	115	11501000	2010	1	265	1	0	0	0	0	0	0	0	0	2.19722457733622	0	0	0	0	0	0	0	0	0	0	0	0	0	0	0	0	0	0	0	0	0	0	0	0	0	0	0	0	0	0	0	0	0	0
1694	115	11501000	2010	2	266	1	1	1	0	0	0	0	1	1	2.19722457733622	0	0	0	0	0	0	0	0	0	0	0	0	0	0	0	0	0	0	0	0	0	0	0	0	0	0	0	0	0	0	0	0	0	0
1695	115	11501000	2010	3	267	1	1	1	0	0	0	0	1	1	2.19722457733622	0	0	0	0	0	0	0	0	0	0	0	0	0	0	0	0	0	0	0	0	0	0	0	0	0	0	0	0	0	0	0	0	0	0
1696	115	11501000	2010	4	268	1	0	0	0	0	0	0	0	0	2.19722457733622	0	0	0	0	0	0	0	0	0	0	0	0	0	0	0	0	0	0	0	0	0	0	0	0	0	0	0	0	0	0	0	0	0	0
1697	115	11501000	2010	5	269	1	0	0	0	0	0	0	0	0	2.30258509299405	0	0	0	0	0	0	0	0	0	0	0	0	0	0	0	0	0	0	0	0	0	0	0	0	0	0	0	0	0	0	0	0	0	0
1698	115	11501000	2010	6	270	1	0	0	0	0	0	0	0	0	2.30258509299405	0	0	0	0	0	0	0	0	0	0	0	0	0	0	0	0	0	0	0	0	0	0	0	0	0	0	0	0	0	0	0	0	0	0
1699	115	11501000	2010	7	271	1	0	0	0	0	0	0	0	0	2.30258509299405	0	0	0	0	0	0	0	0	0	0	0	0	0	0	0	0	0	0	0	0	0	0	0	0	0	0	0	0	0	0	0	0	0	0
1700	115	11501000	2010	8	272	1	0	0	0	0	0	0	0	0	2.30258509299405	0	0	0	0	0	0	0	0	0	0	0	0	0	0	0	0	0	0	0	0	0	0	0	0	0	0	0	0	0	0	0	0	0	0
1701	115	11501000	2010	9	273	1	0	0	0	0	0	0	0	0	2.30258509299405	0	0	0	0	0	0	0	0	0	0	0	0	0	0	0	0	0	0	0	0	0	0	0	0	0	0	0	0	0	0	0	0	0	0
1702	115	11501000	2010	10	274	1	0	0	0	0	0	0	0	0	2.30258509299405	0	0	0	0	0	0	0	0	0	0	0	0	0	0	0	0	0	0	0	0	0	0	0	0	0	0	0	0	0	0	0	0	0	0
1703	115	11501000	2010	11	275	1	0	0	0	0	0	0	0	0	2.30258509299405	0	0	0	0	0	0	0	0	0	0	0	0	0	0	0	0	0	0	0	0	0	0	0	0	0	0	0	0	0	0	0	0	0	0
1704	115	11501000	2010	12	276	1	0	0	0	0	0	0	0	0	2.19722457733622	0	0	0	0	0	0	0	0	0	0	0	0	0	0	0	0	0	0	0	0	0	0	0	0	0	0	0	0	0	0	0	0	0	0
1705	115	11501000	2011	1	277	1	0	0	0	0	0	0	0	0	2.19722457733622	0	0	0	0	0	0	0	0	0	0	0	0	0	0	0	0	0	0	0	0	0	0	0	0	0	0	0	0	0	0	0	0	0	0
1706	115	11501000	2011	2	278	1	0	0	0	0	0	0	0	0	2.19722457733622	0	0	0	0	0	0	0	0	0	0	0	0	0	0	0	0	0	0	0	0	0	0	0	0	0	0	0	0	0	0	0	0	0	0
1707	115	11501000	2011	3	279	1	0	0	0	0	0	0	0	0	2.30258509299405	0	0	0	0	0	0	0	0	0	0	0	0	0	0	0	0	0	0	0	0	0	0	0	0	0	0	0	0	0	0	0	0	0	0
1708	115	11501000	2011	4	280	1	0	0	0	0	0	0	0	0	2.39789527279837	0	0	0	0	0	0	0	0	0	0	0	0	0	0	0	0	0	0	0	0	0	0	0	0	0	0	0	0	0	0	0	0	0	0
1709	115	11501000	2011	5	281	1	0	0	0	0	0	0	0	0	2.39789527279837	0	0	0	0	0	0	0	0	0	0	0	0	0	0	0	0	0	0	0	0	0	0	0	0	0	0	0	0	0	0	0	0	0	0
1710	115	11501000	2011	6	282	1	0	0	0	0	0	0	0	0	2.39789527279837	0	0	0	0	0	0	0	0	0	0	0	0	0	0	0	0	0	0	0	0	0	0	0	0	0	0	0	0	0	0	0	0	0	0
1711	115	11501000	2011	7	283	1	0	0	0	0	0	0	0	0	2.39789527279837	0	0	0	0	0	0	0	0	0	0	0	0	0	0	0	0	0	0	0	0	0	0	0	0	0	0	0	0	0	0	0	0	0	0
1712	115	11501000	2011	8	284	1	1	1	0	0	0	0	1	1	2.39789527279837	0	0	0	0	0	0	0	0	0	0	0	0	0	0	0	0	0	0	0	0	0	0	0	0	0	0	0	0	0	0	0	0	0	0
1713	115	11501000	2011	9	285	1	0	0	0	0	0	0	0	0	2.39789527279837	0	0	0	0	0	0	0	0	0	0	0	0	0	0	0	0	0	0	0	0	0	0	0	0	0	0	0	0	0	0	0	0	0	0
1714	115	11501000	2011	10	286	1	0	0	0	0	0	0	0	0	2.39789527279837	0	0	0	0	0	0	0	0	0	0	0	0	0	0	0	0	0	0	0	0	0	0	0	0	0	0	0	0	0	0	0	0	0	0
1715	115	11501000	2011	11	287	1	0	0	0	0	0	0	0	0	2.39789527279837	0	0	0	0	0	0	0	0	0	0	0	0	0	0	0	0	0	0	0	0	0	0	0	0	0	0	0	0	0	0	0	0	0	0
1716	115	11501000	2011	12	288	1	0	0	0	0	0	0	0	0	2.39789527279837	0	0	0	0	0	0	0	0	0	0	0	0	0	0	0	0	0	0	0	0	0	0	0	0	0	0	0	0	0	0	0	0	0	0
1717	115	11501000	2012	1	289	1	0	0	0	0	0	0	0	0	2.39789527279837	0	0	0	0	0	0	0	0	0	0	0	0	0	0	0	0	0	0	0	0	0	0	0	0	0	0	0	0	0	0	0	0	0	0
1718	115	11501000	2012	2	290	1	0	0	0	0	0	0	0	0	2.39789527279837	0	0	0	0	0	0	0	0	0	0	0	0	0	0	0	0	0	0	0	0	0	0	0	0	0	0	0	0	0	0	0	0	0	0
1719	115	11501000	2012	3	291	1	0	0	0	0	0	0	0	0	2.39789527279837	0	0	0	0	0	0	0	0	0	0	0	0	0	0	0	0	0	0	0	0	0	0	0	0	0	0	0	0	0	0	0	0	0	0
1720	115	11501000	2012	4	292	1	1	1	0	0	0	0	1	1	2.39789527279837	0	0	0	0	0	0	0	0	0	0	0	0	0	0	0	0	0	0	0	0	0	0	0	0	0	0	0	0	0	0	0	0	0	0
1721	115	11501000	2012	5	293	1	0	0	0	0	0	0	0	0	2.30258509299405	0	0	0	0	0	0	0	0	0	0	0	0	0	0	0	0	0	0	0	0	0	0	0	0	0	0	0	0	0	0	0	0	0	0
1722	115	11501000	2012	6	294	1	0	0	0	0	0	0	0	0	2.19722457733622	0	0	0	0	0	0	0	0	0	0	0	0	0	0	0	0	0	0	0	0	0	0	0	0	0	0	0	0	0	0	0	0	0	0
1723	115	11501000	2012	7	295	1	0	0	0	0	0	0	0	0	2.19722457733622	0	0	0	0	0	0	0	0	0	0	0	0	0	0	0	0	0	0	0	0	0	0	0	0	0	0	0	0	0	0	0	0	0	0
1724	115	11501000	2012	8	296	1	0	0	0	0	0	0	0	0	2.19722457733622	0	0	0	0	0	0	0	0	0	0	0	0	0	0	0	0	0	0	0	0	0	0	0	0	0	0	0	0	0	0	0	0	0	0
1725	115	11501000	2012	9	297	1	0	0	0	0	0	0	0	0	2.30258509299405	0	0	0	0	0	0	0	0	0	0	0	0	0	0	0	0	0	0	0	0	0	0	0	0	0	0	0	0	0	0	0	0	0	0
1726	115	11501000	2012	10	298	1	0	0	0	0	0	0	0	0	2.30258509299405	0	0	0	0	0	0	0	0	0	0	0	0	0	0	0	0	0	0	0	0	0	0	0	0	0	0	0	0	0	0	0	0	0	0
1727	115	11501000	2012	11	299	1	0	0	0	0	0	0	0	0	2.19722457733622	0	0	0	0	0	0	0	0	0	0	0	0	0	0	0	0	0	0	0	0	0	0	0	0	0	0	0	0	0	0	0	0	0	0
1728	115	11501000	2012	12	300	1	0	0	0	0	0	0	0	0	1.94591014905531	0	0	0	0	0	0	0	0	0	0	0	0	0	0	0	0	0	0	0	0	0	0	0	0	0	0	0	0	0	0	0	0	0	0
1729	115	11501000	2013	1	301	1	0	0	0	0	0	0	0	0	1.94591014905531	0	0	0	0	0	0	0	0	0	0	0	0	0	0	0	0	0	0	0	0	0	0	0	0	0	0	0	0	0	0	0	0	0	0
1730	115	11501000	2013	2	302	1	0	0	0	0	0	0	0	0	1.94591014905531	0	0	0	0	0	0	0	0	0	0	0	0	0	0	0	0	0	0	0	0	0	0	0	0	0	0	0	0	0	0	0	0	0	0
1731	115	11501000	2013	3	303	1	0	0	0	0	0	0	0	0	1.94591014905531	0	0	0	0	0	0	0	0	0	0	0	0	0	0	0	0	0	0	0	0	0	0	0	0	0	0	0	0	0	0	0	0	0	0
1732	115	11501000	2013	4	304	1	0	0	0	0	0	0	0	0	1.94591014905531	0	0	0	0	0	0	0	0	0	0	0	0	0	0	0	0	0	0	0	0	0	0	0	0	0	0	0	0	0	0	0	0	0	0
1733	115	11501000	2013	5	305	1	0	0	0	0	0	0	0	0	2.07944154167984	0	0	0	0	0	0	0	0	0	0	0	0	0	0	0	0	0	0	0	0	0	0	0	0	0	0	0	0	0	0	0	0	0	0
1734	115	11501000	2013	6	306	1	0	0	0	0	0	0	0	0	1.79175946922805	0	0	0	0	0	0	0	0	0	0	0	0	0	0	0	0	0	0	0	0	0	0	0	0	0	0	0	0	0	0	0	0	0	0
1735	115	11501000	2013	7	307	1	0	0	0	0	0	0	0	0	1.79175946922805	0	0	0	0	0	0	0	0	0	0	0	0	0	0	0	0	0	0	0	0	0	0	0	0	0	0	0	0	0	0	0	0	0	0
1736	115	11501000	2013	8	308	1	0	0	0	0	0	0	0	0	1.79175946922805	0	0	0	0	0	0	0	0	0	0	0	0	0	0	0	0	0	0	0	0	0	0	0	0	0	0	0	0	0	0	0	0	0	0
1737	115	11501000	2013	9	309	1	0	0	0	0	0	0	0	0	1.79175946922805	0	0	0	0	0	0	0	0	0	0	0	0	0	0	0	0	0	0	0	0	0	0	0	0	0	0	0	0	0	0	0	0	0	0
1738	115	11501000	2013	10	310	1	0	0	0	0	0	0	0	0	1.79175946922805	0	0	0	0	0	0	0	0	0	0	0	0	0	0	0	0	0	0	0	0	0	0	0	0	0	0	0	0	0	0	0	0	0	0
1739	115	11501000	2013	11	311	1	0	0	0	0	0	0	0	0	1.79175946922805	0	0	0	0	0	0	0	0	0	0	0	0	0	0	0	0	0	0	0	0	0	0	0	0	0	0	0	0	0	0	0	0	0	0
1740	115	11501000	2013	12	312	1	0	0	0	0	0	0	0	0	1.79175946922805	0	0	0	0	0	0	0	0	0	0	0	0	0	0	0	0	0	0	0	0	0	0	0	0	0	0	0	0	0	0	0	0	0	0
1741	115	11501000	2014	1	313	1	0	0	0	0	0	0	0	0	1.79175946922805	0	0	0	0	0	0	0	0	0	0	0	0	0	0	0	0	0	0	0	0	0	0	0	0	0	0	0	0	0	0	0	0	0	0
1742	115	11501000	2014	2	314	1	0	0	0	0	0	0	0	0	1.79175946922805	0	0	0	0	0	0	0	0	0	0	0	0	0	0	0	0	0	0	0	0	0	0	0	0	0	0	0	0	0	0	0	0	0	0
1743	115	11501000	2014	3	315	1	0	0	0	0	0	0	0	0	1.79175946922805	0	0	0	0	0	0	0	0	0	0	0	0	0	0	0	0	0	0	0	0	0	0	0	0	0	0	0	0	0	0	0	0	0	0
1744	115	11501000	2014	4	316	1	0	0	0	0	0	0	0	0	1.79175946922805	0	0	0	0	0	0	0	0	0	0	0	0	0	0	0	0	0	0	0	0	0	0	0	0	0	0	0	0	0	0	0	0	0	0
1745	115	11501000	2014	5	317	1	0	0	0	0	0	0	0	0	1.6094379124341	0	0	0	0	0	0	0	0	0	0	0	0	0	0	0	0	0	0	0	0	0	0	0	0	0	0	0	0	0	0	0	0	0	0
1746	115	11501000	2014	6	318	1	0	0	0	0	0	0	0	0	1.6094379124341	0	0	0	0	0	0	0	0	0	0	0	0	0	0	0	0	0	0	0	0	0	0	0	0	0	0	0	0	0	0	0	0	0	0
1747	115	11501000	2014	7	319	1	0	0	0	0	0	0	0	0	1.6094379124341	0	0	0	0	0	0	0	0	0	0	0	0	0	0	0	0	0	0	0	0	0	0	0	0	0	0	0	0	0	0	0	0	0	0
1748	115	11501000	2014	8	320	1	0	0	0	0	0	0	0	0	1.6094379124341	0	0	0	0	0	0	0	0	0	0	0	0	0	0	0	0	0	0	0	0	0	0	0	0	0	0	0	0	0	0	0	0	0	0
1749	115	11501000	2014	9	321	1	0	0	0	0	0	0	0	0	1.6094379124341	0	0	0	0	0	0	0	0	0	0	0	0	0	0	0	0	0	0	0	0	0	0	0	0	0	0	0	0	0	0	0	0	0	0
1750	115	11501000	2014	10	322	1	0	0	0	0	0	0	0	0	1.6094379124341	0	0	0	0	0	0	0	0	0	0	0	0	0	0	0	0	0	0	0	0	0	0	0	0	0	0	0	0	0	0	0	0	0	0
1751	115	11501000	2014	11	323	1	0	0	0	0	0	0	0	0	1.6094379124341	0	0	0	0	0	0	0	0	0	0	0	0	0	0	0	0	0	0	0	0	0	0	0	0	0	0	0	0	0	0	0	0	0	0
1752	115	11501000	2014	12	324	1	0	0	0	0	0	0	0	0	1.6094379124341	0	0	0	0	0	0	0	0	0	0	0	0	0	0	0	0	0	0	0	0	0	0	0	0	0	0	0	0	0	0	0	0	0	0
1753	115	11501000	2015	1	325	1	0	0	0	0	0	0	0	0	1.6094379124341	0	0	0	0	0	0	0	0	0	0	0	0	0	0	0	0	0	0	0	0	0	0	0	0	0	0	0	0	0	0	0	0	0	0
1754	115	11501000	2015	2	326	1	0	0	0	0	0	0	0	0	1.6094379124341	0	0	0	0	0	0	0	0	0	0	0	0	0	0	0	0	0	0	0	0	0	0	0	0	0	0	0	0	0	0	0	0	0	0
1755	115	11501000	2015	3	327	1	0	0	0	0	0	0	0	0	1.38629436111989	0	0	0	0	0	0	0	0	0	0	0	0	0	0	0	0	0	0	0	0	0	0	0	0	0	0	0	0	0	0	0	0	0	0
1756	115	11501000	2015	4	328	1	0	0	0	0	0	0	0	0	1.09861228866811	0	0	0	0	0	0	0	0	0	0	0	0	0	0	0	0	0	0	0	0	0	0	0	0	0	0	0	0	0	0	0	0	0	0
1757	115	11501000	2015	5	329	1	0	0	0	0	0	0	0	0	1.09861228866811	0	0	0	0	0	0	0	0	0	0	0	0	0	0	0	0	0	0	0	0	0	0	0	0	0	0	0	0	0	0	0	0	0	0
1758	115	11501000	2015	6	330	1	0	0	0	0	0	0	0	0	1.09861228866811	0	0	0	0	0	0	0	0	0	0	0	0	0	0	0	0	0	0	0	0	0	0	0	0	0	0	0	0	0	0	0	0	0	0
1759	115	11501000	2015	7	331	1	0	0	0	0	0	0	0	0	1.09861228866811	0	0	0	0	0	0	0	0	0	0	0	0	0	0	0	0	0	0	0	0	0	0	0	0	0	0	0	0	0	0	0	0	0	0
1760	115	11501000	2015	8	332	1	0	0	0	0	0	0	0	0	1.09861228866811	0	0	0	0	0	0	0	0	0	0	0	0	0	0	0	0	0	0	0	0	0	0	0	0	0	0	0	0	0	0	0	0	0	0
1761	115	11501000	2015	9	333	1	0	0	0	0	0	0	0	0	1.09861228866811	0	0	0	0	0	0	0	0	0	0	0	0	0	0	0	0	0	0	0	0	0	0	0	0	0	0	0	0	0	0	0	0	0	0
1762	115	11501000	2015	10	334	1	0	0	0	0	0	0	0	0	1.09861228866811	0	0	0	0	0	0	0	0	0	0	0	0	0	0	0	0	0	0	0	0	0	0	0	0	0	0	0	0	0	0	0	0	0	0
1763	115	11501000	2015	11	335	1	0	0	0	0	0	0	0	0	1.09861228866811	0	0	0	0	0	0	0	0	0	0	0	0	0	0	0	0	0	0	0	0	0	0	0	0	0	0	0	0	0	0	0	0	0	0
1764	115	11501000	2015	12	336	1	0	0	0	0	0	0	0	0	1.09861228866811	0	0	0	0	0	0	0	0	0	0	0	0	0	0	0	0	0	0	0	0	0	0	0	0	0	0	0	0	0	0	0	0	0	0
1765	115	11501000	2016	1	337	1	0	0	0	0	0	0	0	0	1.09861228866811	0	0	0	0	0	0	0	0	0	0	0	0	0	0	0	0	0	0	0	0	0	0	0	0	0	0	0	0	0	0	0	0	0	0
1766	115	11501000	2016	2	338	1	0	0	0	0	0	0	0	0	1.09861228866811	0	0	0	0	0	0	0	0	0	0	0	0	0	0	0	0	0	0	0	0	0	0	0	0	0	0	0	0	0	0	0	0	0	0
1767	115	11501000	2016	3	339	1	0	0	0	0	0	0	0	0	1.09861228866811	0	0	0	0	0	0	0	0	0	0	0	0	0	0	0	0	0	0	0	0	0	0	0	0	0	0	0	0	0	0	0	0	0	0
1768	115	11501000	2016	4	340	1	0	0	0	0	0	0	0	0	1.09861228866811	0	0	0	0	0	0	0	0	0	0	0	0	0	0	0	0	0	0	0	0	0	0	0	0	0	0	0	0	0	0	0	0	0	0
1769	115	11501000	2016	5	341	1	0	0	0	0	0	0	0	0	1.09861228866811	0	0	0	0	0	0	0	0	0	0	0	0	0	0	0	0	0	0	0	0	0	0	0	0	0	0	0	0	0	0	0	0	0	0
1770	115	11501000	2016	6	342	1	0	0	0	0	0	0	0	0	1.09861228866811	0	0	0	0	0	0	0	0	0	0	0	0	0	0	0	0	0	0	0	0	0	0	0	0	0	0	0	0	0	0	0	0	0	0
1771	115	11501000	2016	7	343	1	0	0	0	0	0	0	0	0	1.09861228866811	0	0	0	0	0	0	0	0	0	0	0	0	0	0	0	0	0	0	0	0	0	0	0	0	0	0	0	0	0	0	0	0	0	0
1772	115	11501000	2016	8	344	1	0	0	0	0	0	0	0	0	1.09861228866811	0	0	0	0	0	0	0	0	0	0	0	0	0	0	0	0	0	0	0	0	0	0	0	0	0	0	0	0	0	0	0	0	0	0
1773	115	11501000	2016	9	345	1	0	0	0	0	0	0	0	0	0.693147180559945	0	0	0	0	0	0	0	0	0	0	0	0	0	0	0	0	0	0	0	0	0	0	0	0	0	0	0	0	0	0	0	0	0	0
1774	115	11501000	2016	10	346	1	0	0	0	0	0	0	0	0	0.693147180559945	0	0	0	0	0	0	0	0	0	0	0	0	0	0	0	0	0	0	0	0	0	0	0	0	0	0	0	0	0	0	0	0	0	0
1775	115	11501000	2016	11	347	1	0	0	0	0	0	0	0	0	0.693147180559945	0	0	0	0	0	0	0	0	0	0	0	0	0	0	0	0	0	0	0	0	0	0	0	0	0	0	0	0	0	0	0	0	0	0
1776	115	11501000	2016	12	348	1	0	0	0	0	0	0	0	0	0.693147180559945	0	0	0	0	0	0	0	0	0	0	0	0	0	0	0	0	0	0	0	0	0	0	0	0	0	0	0	0	0	0	0	0	0	0
1777	115	11501000	2017	1	349	1	0	0	0	0	0	0	0	0	0.693147180559945	0	0	0	0	0	0	0	0	0	0	0	0	0	0	0	0	0	0	0	0	0	0	0	0	0	0	0	0	0	0	0	0	0	0
1778	115	11501000	2017	2	350	1	0	0	0	0	0	0	0	0	0.693147180559945	0	0	0	0	0	0	0	0	0	0	0	0	0	0	0	0	0	0	0	0	0	0	0	0	0	0	0	0	0	0	0	0	0	0
1779	115	11501000	2017	3	351	1	0	0	0	0	0	0	0	0	0.693147180559945	0	0	0	0	0	0	0	0	0	0	0	0	0	0	0	0	0	0	0	0	0	0	0	0	0	0	0	0	0	0	0	0	0	0
1780	115	11501000	2017	4	352	1	1	1	0	0	1	0	1	1	0.693147180559945	0	0	0	0	0	0	0	0	0	0	0	0	0	0	0	0	0	0	0	0	0	0	0	0	0	0	0	0	0	0	0	0	0	0
1781	115	11501000	2017	5	353	1	0	0	0	0	0	0	0	0	0	0	0	0	0	0	0	0	0	0	0	0	0	0	0	0	0	0	0	0	0	0	0	0	0	0	0	0	0	0	0	0	0	0	0
1782	115	11501000	2017	6	354	1	0	0	0	0	0	0	0	0	0	0	0	0	0	0	0	0	0	0	0	0	0	0	0	0	0	0	0	0	0	0	0	0	0	0	0	0	0	0	0	0	0	0	0
1783	115	11501000	2017	7	355	1	0	0	0	0	0	0	0	0	0	0	0	0	0	0	0	0	0	0	0	0	0	0	0	0	0	0	0	0	0	0	0	0	0	0	0	0	0	0	0	0	0	0	0
1784	115	11501000	2017	8	356	1	0	0	0	0	0	0	0	0	0	0	0	0	0	0	0	0	0	0	0	0	0	0	0	0	0	0	0	0	0	0	0	0	0	0	0	0	0	0	0	0	0	0	0
1785	115	11501000	2017	9	357	1	0	0	0	0	0	0	0	0	0	0	0	0	0	0	0	0	0	0	0	0	0	0	0	0	0	0	0	0	0	0	0	0	0	0	0	0	0	0	0	0	0	0	0
1786	115	11501000	2017	10	358	1	0	0	0	0	0	0	0	0	0	0	0	0	0	0	0	0	0	0	0	0	0	0	0	0	0	0	0	0	0	0	0	0	0	0	0	0	0	0	0	0	0	0	0
1787	115	11501000	2017	11	359	1	0	0	0	0	0	0	0	0	0	0	0	0	0	0	0	0	0	0	0	0	0	0	0	0	0	0	0	0	0	0	0	0	0	0	0	0	0	0	0	0	0	0	0
1788	115	11501000	2017	12	360	1	0	0	0	0	0	0	0	0	0	0	0	0	0	0	0	0	0	0	0	0	0	0	0	0	0	0	0	0	0	0	0	0	0	0	0	0	0	0	0	0	0	0	0
1789	115	11501000	2018	1	361	1	0	0	0	0	0	0	0	0	0	0	0	0	0	0	0	0	0	0	0	0	0	0	0	0	0	0	0	0	0	0	0	0	0	0	0	0	0	0	0	0	0	0	0
1790	115	11501000	2018	2	362	1	0	0	0	0	0	0	0	0	0	0	0	0	0	0	0	0	0	0	0	0	0	0	0	0	0	0	0	0	0	0	0	0	0	0	0	0	0	0	0	0	0	0	0
1791	115	11501000	2018	3	363	1	0	0	0	0	0	0	0	0	0	0	0	0	0	0	0	0	0	0	0	0	0	0	0	0	0	0	0	0	0	0	0	0	0	0	0	0	0	0	0	0	0	0	0
1792	115	11501000	2018	4	364	1	0	0	0	0	0	0	0	0	0	0	0	0	0	0	0	0	0	0	0	0	0	0	0	0	0	0	0	0	0	0	0	0	0	0	0	0	0	0	0	0	0	0	0
1793	115	11501000	2018	5	365	1	0	0	0	0	0	0	0	0	0.693147180559945	0	0	0	0	0	0	0	0	0	0	0	0	0	0	0	0	0	0	0	0	0	0	0	0	0	0	0	0	0	0	0	0	0	0
1794	115	11501000	2018	6	366	1	0	0	0	0	0	0	0	0	0.693147180559945	0	0	0	0	0	0	0	0	0	0	0	0	0	0	0	0	0	0	0	0	0	0	0	0	0	0	0	0	0	0	0	0	0	0
1795	115	11501000	2018	7	367	1	0	0	0	0	0	0	0	0	0.693147180559945	0	0	0	0	0	0	0	0	0	0	0	0	0	0	0	0	0	0	0	0	0	0	0	0	0	0	0	0	0	0	0	0	0	0
1796	115	11501000	2018	8	368	1	0	0	0	0	0	0	0	0	0.693147180559945	0	0	0	0	0	0	0	0	0	0	0	0	0	0	0	0	0	0	0	0	0	0	0	0	0	0	0	0	0	0	0	0	0	0
1797	115	11501000	2018	9	369	1	0	0	0	0	0	0	0	0	0.693147180559945	0	0	0	0	0	0	0	0	0	0	0	0	0	0	0	0	0	0	0	0	0	0	0	0	0	0	0	0	0	0	0	0	0	0
1798	115	11501000	2018	10	370	1	0	0	0	0	0	0	0	0	0.693147180559945	0	0	0	0	0	0	0	0	0	0	0	0	0	0	0	0	0	0	0	0	0	0	0	0	0	0	0	0	0	0	0	0	0	0
1799	115	11501000	2018	11	371	1	0	0	0	0	0	0	0	0	0.693147180559945	0	0	0	0	0	0	0	0	0	0	0	0	0	0	0	0	0	0	0	0	0	0	0	0	0	0	0	0	0	0	0	0	0	0
1800	115	11501000	2018	12	372	1	0	0	0	0	0	0	0	0	0.693147180559945	0	0	0	0	0	0	0	0	0	0	0	0	0	0	0	0	0	0	0	0	0	0	0	0	0	0	0	0	0	0	0	0	0	0
1801	130	13002000	1989	1	13	0	0	0	0	0	0	0	0	0	NA	NA	NA	0	0	0	0	0	0	0	0	0	0	0	0	0	0	0	0	0	0	0	0	0	0	0	0	0	0	0	0	0	0	0	0
1802	130	13002000	1989	2	14	0	0	0	0	0	0	0	0	0	NA	NA	NA	0	0	0	0	0	0	0	0	0	0	0	0	0	0	0	0	0	0	0	0	0	0	0	0	0	0	0	0	0	0	0	0
1803	130	13002000	1989	3	15	0	0	0	0	0	0	0	0	0	NA	NA	NA	0	0	0	0	0	0	0	0	0	0	0	0	0	0	0	0	0	0	0	0	0	0	0	0	0	0	0	0	0	0	0	0
1804	130	13002000	1989	4	16	0	0	0	0	0	0	0	0	0	NA	NA	NA	0	0	0	0	0	0	0	0	0	0	0	0	0	0	0	0	0	0	0	0	0	0	0	0	0	0	0	0	0	0	0	0
1805	130	13002000	1989	5	17	0	0	0	0	0	0	0	0	0	NA	NA	NA	0	0	0	0	0	0	0	0	0	0	0	0	0	0	0	0	0	0	0	0	0	0	0	0	0	0	0	0	0	0	0	0
1806	130	13002000	1989	6	18	0	0	0	0	0	0	0	0	0	NA	NA	NA	0	0	0	0	0	0	0	0	0	0	0	0	0	0	0	0	0	0	0	0	0	0	0	0	0	0	0	0	0	0	0	0
1807	130	13002000	1989	7	19	0	0	0	0	0	0	0	0	0	NA	NA	NA	0	0	0	0	0	0	0	0	0	0	0	0	0	0	0	0	0	0	0	0	0	0	0	0	0	0	0	0	0	0	0	0
1808	130	13002000	1989	8	20	0	0	0	0	0	0	0	0	0	NA	NA	NA	0	0	0	0	0	0	0	0	0	0	0	0	0	0	0	0	0	0	0	0	0	0	0	0	0	0	0	0	0	0	0	0
1809	130	13002000	1989	9	21	0	0	0	0	0	0	0	0	0	NA	NA	NA	0	0	0	0	0	0	0	0	0	0	0	0	0	0	0	0	0	0	0	0	0	0	0	0	0	0	0	0	0	0	0	0
1810	130	13002000	1989	10	22	0	0	0	0	0	0	0	0	0	NA	NA	NA	0	0	0	0	0	0	0	0	0	0	0	0	0	0	0	0	0	0	0	0	0	0	0	0	0	0	0	0	0	0	0	0
1811	130	13002000	1989	11	23	0	0	0	0	0	0	0	0	0	NA	NA	NA	0	0	0	0	0	0	0	0	0	0	0	0	0	0	0	0	0	0	0	0	0	0	0	0	0	0	0	0	0	0	0	0
1812	130	13002000	1989	12	24	0	0	0	0	0	0	0	0	0	NA	NA	NA	0	0	0	0	0	0	0	0	0	0	0	0	0	0	0	0	0	0	0	0	0	0	0	0	0	0	0	0	0	0	0	0
1813	130	13002000	1990	1	25	1	0	0	0	0	0	0	0	0	NA	NA	NA	0	0	0	0	0	0	0	0	0	0	0	0	0	0	0	0	0	0	0	0	0	0	0	0	0	0	0	0	0	0	0	0
1814	130	13002000	1990	2	26	1	0	0	0	0	0	0	0	0	NA	NA	NA	0	0	0	0	0	0	0	0	0	0	0	0	0	0	0	0	0	0	0	0	0	0	0	0	0	0	0	0	0	0	0	0
1815	130	13002000	1990	3	27	1	0	0	0	0	0	0	0	0	NA	NA	NA	0	0	0	0	0	0	0	0	0	0	0	0	0	0	0	0	0	0	0	0	0	0	0	0	0	0	0	0	0	0	0	0
1816	130	13002000	1990	4	28	1	1	1	0	0	0	1	0	1	NA	NA	NA	0	0	0	0	0	0	0	0	0	0	0	0	0	0	0	0	0	0	0	0	0	0	0	0	0	0	0	0	0	0	0	0
1817	130	13002000	1990	5	29	1	0	0	0	0	0	0	0	0	NA	NA	NA	0	0	0	0	0	0	0	0	0	0	0	0	0	0	0	0	0	0	0	0	0	0	0	0	0	0	0	0	0	0	0	0
1818	130	13002000	1990	6	30	1	0	0	0	0	0	0	0	0	NA	NA	NA	0	0	0	0	0	0	0	0	0	0	0	0	0	0	0	0	0	0	0	0	0	0	0	0	0	0	0	0	0	0	0	0
1819	130	13002000	1990	7	31	1	0	0	0	0	0	0	0	0	NA	NA	NA	0	0	0	0	0	0	0	0	0	0	0	0	0	0	0	0	0	0	0	0	0	0	0	0	0	0	0	0	0	0	0	0
1820	130	13002000	1990	8	32	1	0	0	0	0	0	0	0	0	NA	NA	NA	0	0	0	0	0	0	0	0	0	0	0	0	0	0	0	0	0	0	0	0	0	0	0	0	0	0	0	0	0	0	0	0
1821	130	13002000	1990	9	33	1	0	0	0	0	0	0	0	0	NA	NA	NA	0	0	0	0	0	0	0	0	0	0	0	0	0	0	0	0	0	0	0	0	0	0	0	0	0	0	0	0	0	0	0	0
1822	130	13002000	1990	10	34	1	1	1	0	0	0	0	1	1	NA	NA	NA	0	0	0	0	0	0	0	0	0	0	0	0	0	0	0	0	0	0	0	0	0	0	0	0	0	0	0	0	0	0	0	0
1823	130	13002000	1990	11	35	1	0	0	0	0	0	0	0	0	NA	NA	NA	0	0	0	0	0	0	0	0	0	0	0	0	0	0	0	0	0	0	0	0	0	0	0	0	0	0	0	0	0	0	0	0
1824	130	13002000	1990	12	36	1	0	0	0	0	0	0	0	0	NA	NA	NA	0	0	0	0	0	0	0	0	0	0	0	0	0	0	0	0	0	0	0	0	0	0	0	0	0	0	0	0	0	0	0	0
1825	130	13002000	1991	1	37	1	0	0	0	0	0	0	0	0	NA	NA	NA	0	0	0	0	0	0	0	0	0	0	0	0	0	0	0	0	0	0	0	0	0	0	0	0	0	0	0	0	0	0	0	0
1826	130	13002000	1991	2	38	1	1	1	0	0	0	1	0	1	NA	NA	NA	0	0	0	0	0	0	0	0	0	0	0	0	0	0	0	0	0	0	0	0	0	0	0	0	0	0	0	0	0	0	0	0
1827	130	13002000	1991	3	39	1	0	0	0	0	0	0	0	0	NA	NA	NA	0	0	0	0	0	0	0	0	0	0	0	0	0	0	0	0	0	0	0	0	0	0	0	0	0	0	0	0	0	0	0	0
1828	130	13002000	1991	4	40	1	0	0	0	0	0	0	0	0	NA	NA	NA	0	0	0	0	0	0	0	0	0	0	0	0	0	0	0	0	0	0	0	0	0	0	0	0	0	0	0	0	0	0	0	0
1829	130	13002000	1991	5	41	1	0	0	0	0	0	0	0	0	NA	NA	NA	0	0	0	0	0	0	0	0	0	0	0	0	0	0	0	0	0	0	0	0	0	0	0	0	0	0	0	0	0	0	0	0
1830	130	13002000	1991	6	42	1	1	1	0	0	0	0	1	1	NA	NA	NA	0	0	0	0	0	0	0	0	0	0	0	0	0	0	0	0	0	0	0	0	0	0	0	0	0	0	0	0	0	0	0	0
1831	130	13002000	1991	7	43	1	0	0	0	0	0	0	0	0	NA	NA	NA	0	0	0	0	0	0	0	0	0	0	0	0	0	0	0	0	0	0	0	0	0	0	0	0	0	0	0	0	0	0	0	0
1832	130	13002000	1991	8	44	1	0	0	0	0	0	0	0	0	NA	NA	NA	0	0	0	0	0	0	0	0	0	0	0	0	0	0	0	0	0	0	0	0	0	0	0	0	0	0	0	0	0	0	0	0
1833	130	13002000	1991	9	45	1	0	0	0	0	0	0	0	0	NA	NA	NA	0	0	0	0	0	0	0	0	0	0	0	0	0	0	0	0	0	0	0	0	0	0	0	0	0	0	0	0	0	0	0	0
1834	130	13002000	1991	10	46	1	0	0	0	0	0	0	0	0	NA	NA	NA	0	0	0	0	0	0	0	0	0	0	0	0	0	0	0	0	0	0	0	0	0	0	0	0	0	0	0	0	0	0	0	0
1835	130	13002000	1991	11	47	1	1	1	0	0	1	1	0	1	NA	NA	NA	0	0	0	0	0	0	0	0	0	0	0	0	0	0	0	0	0	0	0	0	0	0	0	0	0	0	0	0	0	0	0	0
1836	130	13002000	1991	12	48	1	0	0	0	0	0	0	0	0	NA	NA	NA	0	0	0	0	0	0	0	0	0	0	0	0	0	0	0	0	0	0	0	0	0	0	0	0	0	0	0	0	0	0	0	0
1837	130	13002000	1992	1	49	1	0	0	0	0	0	0	0	0	NA	NA	NA	0	0	0	0	0	0	0	0	0	0	0	0	0	0	0	0	0	0	0	0	0	0	0	0	0	0	0	0	0	0	0	0
1838	130	13002000	1992	2	50	1	0	0	0	0	0	0	0	0	NA	NA	NA	0	0	0	0	0	0	0	0	0	0	0	0	0	0	0	0	0	0	0	0	0	0	0	0	0	0	0	0	0	0	0	0
1839	130	13002000	1992	3	51	1	0	0	0	0	0	0	0	0	NA	NA	NA	0	0	0	0	0	0	0	0	0	0	0	0	0	0	0	0	0	0	0	0	0	0	0	0	0	0	0	0	0	0	0	0
1840	130	13002000	1992	4	52	1	0	0	0	0	0	0	0	0	NA	NA	NA	0	0	0	0	0	0	0	0	0	0	0	0	0	0	0	0	0	0	0	0	0	0	0	0	0	0	0	0	0	0	0	0
1841	130	13002000	1992	5	53	1	0	0	0	0	0	0	0	0	NA	NA	NA	0	0	0	0	0	0	0	0	0	0	0	0	0	0	0	0	0	0	0	0	0	0	0	0	0	0	0	0	0	0	0	0
1842	130	13002000	1992	6	54	1	0	0	0	0	0	0	0	0	NA	NA	NA	0	0	0	0	0	0	0	0	0	0	0	0	0	0	0	0	0	0	1	1	0	0	0	0	0	0	0	0	0	0	0	0
1843	130	13002000	1992	7	55	1	0	0	0	0	0	0	0	0	NA	NA	NA	0	0	0	0	0	0	0	0	0	0	0	0	0	0	0	0	0	0	1	1	0	0	0	0	0	0	0	0	0	0	0	0
1844	130	13002000	1992	8	56	1	0	0	0	0	0	0	0	0	NA	NA	NA	0	0	0	0	0	0	0	0	0	0	0	0	0	0	0	0	0	0	1	1	0	0	0	0	0	0	0	0	0	0	0	0
1845	130	13002000	1992	9	57	1	1	1	0	0	1	0	1	1	NA	NA	NA	0	0	0	0	0	0	0	0	0	0	0	0	0	0	0	0	0	0	1	1	0	0	0	0	0	0	0	0	0	0	0	0
1846	130	13002000	1992	10	58	1	1	1	0	0	0	0	1	1	NA	NA	NA	0	0	0	0	0	0	0	0	0	0	0	0	0	0	0	0	0	0	1	1	0	0	0	0	0	0	0	0	0	0	0	0
1847	130	13002000	1992	11	59	1	0	0	0	0	0	0	0	0	NA	NA	NA	0	0	0	0	0	0	0	0	0	0	0	0	0	0	0	0	0	0	1	1	0	0	0	0	0	0	0	0	0	0	0	0
1848	130	13002000	1992	12	60	1	0	0	0	0	0	0	0	0	NA	NA	NA	0	0	0	0	0	0	0	0	0	0	0	0	0	0	0	1	1	0	1	1	0	0	0	0	0	0	0	0	0	0	0	0
1849	130	13002000	1993	1	61	1	0	0	0	0	0	0	0	0	NA	NA	NA	0	0	0	0	0	0	0	0	0	0	0	0	0	0	0	1	1	0	1	1	0	0	0	0	0	0	0	0	0	0	0	0
1850	130	13002000	1993	2	62	1	0	0	0	0	0	0	0	0	NA	NA	NA	0	0	0	0	0	0	0	0	0	0	0	0	0	0	0	1	1	0	1	1	0	0	0	0	0	0	0	0	0	0	0	0
1851	130	13002000	1993	3	63	1	0	0	0	0	0	0	0	0	NA	NA	NA	1	1	0	0	0	0	1	1	0	0	0	0	0	0	0	1	1	0	1	1	0	1	1	0	0	0	0	0	0	0	0	0
1852	130	13002000	1993	4	64	1	0	0	0	0	0	0	0	0	NA	NA	NA	1	1	0	0	0	0	1	1	0	0	0	0	1	1	0	1	1	0	1	1	0	1	1	0	0	0	0	0	0	0	0	0
1853	130	13002000	1993	5	65	1	1	1	0	0	0	0	1	1	NA	NA	NA	1	1	0	0	0	0	1	1	0	1	1	0	1	1	0	1	1	0	1	1	0	1	1	0	0	0	0	0	0	0	0	0
1854	130	13002000	1993	6	66	1	0	0	0	0	0	0	0	0	NA	NA	NA	1	1	0	0	0	0	1	1	0	1	1	0	1	1	0	1	1	0	1	1	0	1	1	0	1	1	0	1	0	1	1	0
1855	130	13002000	1993	7	67	1	0	0	0	0	0	0	0	0	NA	NA	NA	1	1	0	0	0	0	1	1	0	1	1	0	1	1	0	1	1	0	1	1	0	1	1	0	1	1	0	0	0	0	0	0
1856	130	13002000	1993	8	68	1	0	0	0	0	0	0	0	0	NA	NA	NA	1	1	0	0	0	0	1	1	0	0	0	0	1	1	0	1	1	0	1	1	0	1	1	0	1	1	0	0	0	0	0	0
1857	130	13002000	1993	9	69	1	0	0	0	0	0	0	0	0	NA	NA	NA	1	1	0	0	0	0	1	1	0	0	0	0	0	0	0	1	1	0	1	1	0	1	1	0	1	1	0	0	0	0	0	0
1858	130	13002000	1993	10	70	1	3	3	0	0	2	0	3	1	NA	NA	NA	0	0	0	0	0	0	0	0	0	0	0	0	0	0	0	1	1	0	1	1	0	0	0	0	0	0	0	0	0	0	0	0
1859	130	13002000	1993	11	71	1	1	1	0	0	1	0	1	1	NA	NA	NA	0	0	0	0	0	0	0	0	0	0	0	0	0	0	0	1	1	0	1	1	0	0	0	0	0	0	0	0	0	0	0	0
1860	130	13002000	1993	12	72	1	1	1	0	0	1	0	1	1	NA	NA	NA	0	0	0	0	0	0	0	0	0	0	0	0	0	0	0	1	1	0	1	1	0	0	0	0	0	0	0	0	0	0	0	0
1861	130	13002000	1994	1	73	1	1	1	0	0	1	1	0	1	2.07944154167984	0	1.94591014905531	0	0	0	0	0	0	0	0	0	0	0	0	0	0	0	0	0	0	1	1	0	0	0	0	0	0	0	0	0	0	0	0
1862	130	13002000	1994	2	74	1	2	2	0	0	1	2	0	1	2.07944154167984	0	1.94591014905531	0	0	0	0	0	0	0	0	0	0	0	0	0	0	0	0	0	0	1	1	0	0	0	0	0	0	0	0	0	0	0	0
1863	130	13002000	1994	3	75	1	0	0	0	0	0	0	0	0	2.07944154167984	0	1.94591014905531	0	0	0	0	0	0	0	0	0	0	0	0	0	0	0	0	0	0	1	1	0	0	0	0	0	0	0	0	0	0	0	0
1864	130	13002000	1994	4	76	1	1	1	0	0	0	0	1	1	2.07944154167984	0	1.94591014905531	0	0	0	0	0	0	0	0	0	0	0	0	0	0	0	0	0	0	1	1	0	0	0	0	0	0	0	0	0	0	0	0
1865	130	13002000	1994	5	77	1	0	0	0	0	0	0	0	0	2.07944154167984	0	1.94591014905531	0	0	0	0	0	0	0	0	0	0	0	0	0	0	0	0	0	0	1	1	0	0	0	0	0	0	0	0	0	0	0	0
1866	130	13002000	1994	6	78	1	0	0	0	0	0	0	0	0	2.19722457733622	0	1.94591014905531	0	0	0	0	0	0	0	0	0	0	0	0	0	0	0	0	0	0	1	1	0	0	0	0	0	0	0	0	0	0	0	0
1867	130	13002000	1994	7	79	1	0	0	0	0	0	0	0	0	2.19722457733622	0	2.19722457733622	0	0	0	0	0	0	0	0	0	0	0	0	0	0	0	0	0	0	0	0	0	0	0	0	0	0	0	0	0	0	0	0
1868	130	13002000	1994	8	80	1	0	0	0	0	0	0	0	0	2.19722457733622	0	2.19722457733622	0	0	0	0	0	0	0	0	0	0	0	0	0	0	0	0	0	0	0	0	0	0	0	0	0	0	0	0	0	0	0	0
1869	130	13002000	1994	9	81	1	0	0	0	0	0	0	0	0	2.19722457733622	0	2.19722457733622	0	0	0	0	0	0	0	0	0	0	0	0	0	0	0	0	0	0	0	0	0	0	0	0	0	0	0	0	0	0	0	0
1870	130	13002000	1994	10	82	1	0	0	0	0	0	0	0	0	2.19722457733622	0	2.19722457733622	0	0	0	0	0	0	0	0	0	0	0	0	0	0	0	0	0	0	0	0	0	0	0	0	0	0	0	0	0	0	0	0
1871	130	13002000	1994	11	83	1	1	1	0	0	0	0	1	1	2.484906649788	0	2.19722457733622	0	0	0	0	0	0	0	0	0	0	0	0	0	0	0	0	0	0	0	0	0	0	0	0	0	0	0	0	0	0	0	0
1872	130	13002000	1994	12	84	1	0	0	0	0	0	0	0	0	2.56494935746154	0	2.19722457733622	0	0	0	0	0	0	0	0	0	0	0	0	0	0	0	0	0	0	0	0	0	0	0	0	0	0	0	0	0	0	0	0
1873	130	13002000	1995	1	85	1	2	2	0	0	1	0	2	1	2.63905732961526	0	2.19722457733622	0	0	0	0	0	0	0	0	0	0	0	0	0	0	0	0	0	0	0	0	0	0	0	0	0	0	0	0	0	0	0	0
1874	130	13002000	1995	2	86	1	0	0	0	0	0	0	0	0	2.70805020110221	0	2.19722457733622	0	0	0	0	0	0	0	0	0	0	0	0	0	0	0	0	0	0	0	0	0	0	0	0	0	0	0	0	0	0	0	0
1875	130	13002000	1995	3	87	1	0	0	0	0	0	0	0	0	2.83321334405622	0	2.19722457733622	0	0	0	0	0	0	0	0	0	0	0	0	0	0	0	0	0	0	0	0	0	0	0	0	0	0	0	0	0	0	0	0
1876	130	13002000	1995	4	88	1	0	0	0	0	0	0	0	0	2.83321334405622	0	2.19722457733622	0	0	0	0	0	0	0	0	0	0	0	0	0	0	0	0	0	0	0	0	0	0	0	0	0	0	0	0	0	0	0	0
1877	130	13002000	1995	5	89	1	0	0	0	0	0	0	0	0	2.83321334405622	0	2.19722457733622	0	0	0	0	0	0	0	0	0	0	0	0	0	0	0	0	0	0	0	0	0	0	0	0	0	0	0	0	0	0	0	0
1878	130	13002000	1995	6	90	1	0	0	0	0	0	0	0	0	2.83321334405622	0	2.19722457733622	0	0	0	0	0	0	0	0	0	0	0	0	0	0	0	0	0	0	0	0	0	0	0	0	0	0	0	0	0	0	0	0
1879	130	13002000	1995	7	91	1	1	1	0	0	0	0	1	1	2.83321334405622	0	2.484906649788	0	0	0	0	0	0	0	0	0	0	0	0	0	0	0	0	0	0	0	0	0	0	0	0	0	0	0	0	0	0	0	0
1880	130	13002000	1995	8	92	1	0	0	0	0	0	0	0	0	2.83321334405622	0	2.484906649788	0	0	0	0	0	0	0	0	0	0	0	0	0	0	0	0	0	0	1	1	0	0	0	0	0	0	0	0	0	0	0	0
1881	130	13002000	1995	9	93	1	0	0	0	0	0	0	0	0	2.83321334405622	0	2.484906649788	0	0	0	0	0	0	0	0	0	0	0	0	0	0	0	0	0	0	1	1	0	0	0	0	0	0	0	0	0	0	0	0
1882	130	13002000	1995	10	94	1	1	1	0	0	0	0	1	1	2.83321334405622	0	2.484906649788	0	0	0	0	0	0	0	0	0	0	0	0	0	0	0	0	0	0	1	1	0	0	0	0	0	0	0	0	0	0	0	0
1883	130	13002000	1995	11	95	1	1	1	0	0	0	0	1	1	2.77258872223978	0	2.484906649788	0	0	0	0	0	0	0	0	0	0	0	0	0	0	0	0	0	0	1	1	0	0	0	0	0	0	0	0	0	0	0	0
1884	130	13002000	1995	12	96	1	0	0	0	0	0	0	0	0	2.83321334405622	0	2.484906649788	0	0	0	0	0	0	0	0	0	0	0	0	0	0	0	0	0	0	1	1	0	0	0	0	0	0	0	0	0	0	0	0
1885	130	13002000	1996	1	97	1	0	0	0	0	0	0	0	0	2.83321334405622	0	2.484906649788	0	0	0	0	0	0	0	0	0	0	0	0	0	0	0	0	0	0	1	1	0	0	0	0	0	0	0	0	0	0	0	0
1886	130	13002000	1996	2	98	1	0	0	0	0	0	0	0	0	2.94443897916644	0	2.484906649788	0	0	0	0	0	0	0	0	0	0	0	0	0	0	0	1	1	0	1	1	0	0	0	0	0	0	0	0	0	0	0	0
1887	130	13002000	1996	3	99	1	1	1	0	0	1	0	1	1	2.89037175789616	0	2.484906649788	0	0	0	0	0	0	0	0	0	0	0	0	0	0	0	1	1	0	1	1	0	0	0	0	0	0	0	0	0	0	0	0
1888	130	13002000	1996	4	100	1	0	0	0	0	0	0	0	0	2.89037175789616	0	2.484906649788	0	0	0	0	0	0	0	0	0	0	0	0	0	0	0	1	1	0	1	1	0	0	0	0	0	0	0	0	0	0	0	0
1889	130	13002000	1996	5	101	1	0	0	0	0	0	0	0	0	2.89037175789616	0	2.484906649788	1	1	0	1	1	0	0	0	0	0	0	0	0	0	0	1	1	0	1	1	0	1	1	0	0	0	0	0	0	0	0	0
1890	130	13002000	1996	6	102	1	0	0	0	0	0	0	0	0	2.89037175789616	0	2.63905732961526	1	1	0	1	1	0	0	0	0	0	0	0	1	1	0	1	1	0	1	1	0	1	1	0	0	0	0	0	0	0	0	0
1891	130	13002000	1996	7	103	1	0	0	0	0	0	0	0	0	2.83321334405622	0	2.484906649788	1	1	0	1	1	0	0	0	0	1	1	0	1	1	0	1	1	0	1	1	0	1	1	0	0	0	0	0	0	0	0	0
1892	130	13002000	1996	8	104	1	0	0	0	0	0	0	0	0	2.89037175789616	0	2.484906649788	1	1	0	1	1	0	0	0	0	1	1	0	1	1	0	1	1	0	1	1	0	1	1	0	1	1	0	1	1	0	1	0
1893	130	13002000	1996	9	105	1	0	0	0	0	0	0	0	0	2.89037175789616	0	2.484906649788	1	1	0	1	1	0	0	0	0	1	1	0	1	1	0	1	1	0	1	1	0	1	1	0	1	1	0	0	0	0	0	0
1894	130	13002000	1996	10	106	1	0	0	0	0	0	0	0	0	2.89037175789616	0	2.484906649788	1	1	0	1	1	0	0	0	0	0	0	0	1	1	0	1	1	0	1	1	0	1	1	0	1	1	0	0	0	0	0	0
1895	130	13002000	1996	11	107	1	0	0	0	0	0	0	0	0	2.94443897916644	0	2.484906649788	1	1	0	1	1	0	0	0	0	0	0	0	0	0	0	1	1	0	1	1	0	1	1	0	1	1	0	0	0	0	0	0
1896	130	13002000	1996	12	108	1	0	0	0	0	0	0	0	0	2.94443897916644	0	2.484906649788	0	0	0	0	0	0	0	0	0	0	0	0	0	0	0	1	1	0	1	1	0	0	0	0	0	0	0	0	0	0	0	0
1897	130	13002000	1997	1	109	1	2	2	0	0	2	1	1	1	2.94443897916644	0	2.484906649788	0	0	0	0	0	0	0	0	0	0	0	0	0	0	0	1	1	0	1	1	0	0	0	0	0	0	0	0	0	0	0	0
1898	130	13002000	1997	2	110	1	4	4	0	0	3	1	3	1	2.94443897916644	0	2.484906649788	0	0	0	0	0	0	0	0	0	0	0	0	0	0	0	1	1	0	1	1	0	0	0	0	0	0	0	0	0	0	0	0
1899	130	13002000	1997	3	111	1	0	0	0	0	0	0	0	0	2.94443897916644	0	2.63905732961526	0	0	0	0	0	0	0	0	0	0	0	0	0	0	0	0	0	0	1	1	0	0	0	0	0	0	0	0	0	0	0	0
1900	130	13002000	1997	4	112	1	0	0	0	0	0	0	0	0	2.99573227355399	0	2.63905732961526	0	0	0	0	0	0	0	0	0	0	0	0	0	0	0	0	0	0	1	1	0	0	0	0	0	0	0	0	0	0	0	0
1901	130	13002000	1997	5	113	1	0	0	0	0	0	0	0	0	2.99573227355399	0	2.39789527279837	0	0	0	0	0	0	0	0	0	0	0	0	0	0	0	0	0	0	1	1	0	0	0	0	0	0	0	0	0	0	0	0
1902	130	13002000	1997	6	114	1	0	0	0	0	0	0	0	0	2.99573227355399	0	2.39789527279837	0	0	0	0	0	0	0	0	0	0	0	0	0	0	0	0	0	0	1	1	0	0	0	0	0	0	0	0	0	0	0	0
1903	130	13002000	1997	7	115	1	0	0	0	0	0	0	0	0	2.99573227355399	0	2.39789527279837	0	0	0	0	0	0	0	0	0	0	0	0	0	0	0	0	0	0	3	2	1	0	0	0	0	0	0	0	0	0	0	0
1904	130	13002000	1997	8	116	1	0	0	0	0	0	0	0	0	2.99573227355399	0	2.39789527279837	0	0	0	0	0	0	0	0	0	0	0	0	0	0	0	0	0	0	3	2	1	0	0	0	0	0	0	0	0	0	0	0
1905	130	13002000	1997	9	117	1	0	0	0	0	0	0	0	0	2.99573227355399	0	2.39789527279837	0	0	0	0	0	0	0	0	0	0	0	0	0	0	0	0	0	0	2	1	1	0	0	0	0	0	0	0	0	0	0	0
1906	130	13002000	1997	10	118	1	0	0	0	0	0	0	0	0	2.94443897916644	0	2.39789527279837	0	0	0	0	0	0	0	0	0	0	0	0	0	0	0	0	0	0	2	1	1	0	0	0	0	0	0	0	0	0	0	0
1907	130	13002000	1997	11	119	1	0	0	0	0	0	0	0	0	2.89037175789616	0	2.39789527279837	0	0	0	0	0	0	0	0	0	0	0	0	0	0	0	0	0	0	2	1	1	0	0	0	0	0	0	0	0	0	0	0
1908	130	13002000	1997	12	120	1	0	0	0	0	0	0	0	0	2.89037175789616	0	2.39789527279837	0	0	0	0	0	0	0	0	0	0	0	0	0	0	0	0	0	0	2	1	1	0	0	0	0	0	0	0	0	0	0	0
1909	130	13002000	1998	1	121	1	1	1	0	0	1	1	0	1	2.89037175789616	0	2.39789527279837	0	0	0	0	0	0	0	0	0	0	0	0	0	0	0	2	1	1	2	1	1	0	0	0	0	0	0	0	0	0	0	0
1910	130	13002000	1998	2	122	1	1	1	0	0	1	1	0	1	2.99573227355399	0	2.39789527279837	0	0	0	0	0	0	0	0	0	0	0	0	0	0	0	2	1	1	2	1	1	0	0	0	0	0	0	0	0	0	0	0
1911	130	13002000	1998	3	123	1	0	0	0	0	0	0	0	0	3.17805383034795	0	2.39789527279837	0	0	0	0	0	0	0	0	0	0	0	0	0	0	0	2	1	1	2	1	1	0	0	0	0	0	0	0	0	0	0	0
1912	130	13002000	1998	4	124	1	0	0	0	0	0	0	0	0	3.17805383034795	0	2.39789527279837	2	1	1	0	0	0	2	1	1	0	0	0	0	0	0	2	1	1	2	1	1	1	1	1	0	0	0	0	0	0	0	0
1913	130	13002000	1998	5	125	1	0	0	0	0	0	0	0	0	3.17805383034795	0	2.39789527279837	2	1	1	0	0	0	2	1	1	0	0	0	2	1	1	2	1	1	2	1	1	1	1	1	0	0	0	0	0	0	0	0
1914	130	13002000	1998	6	126	1	0	0	0	0	0	0	0	0	3.13549421592915	0	2.39789527279837	2	1	1	0	0	0	2	1	1	2	1	1	2	1	1	2	1	1	2	1	1	1	1	1	0	0	0	0	0	0	0	0
1915	130	13002000	1998	7	127	1	0	0	0	0	0	0	0	0	3.13549421592915	0	2.19722457733622	2	1	1	0	0	0	2	1	1	2	1	1	2	1	1	2	1	1	2	1	1	1	1	1	2	1	1	2	0	2	1	1
1916	130	13002000	1998	8	128	1	0	0	0	0	0	0	0	0	3.13549421592915	0	2.19722457733622	2	1	1	0	0	0	2	1	1	2	1	1	2	1	1	2	1	1	2	1	1	1	1	1	2	1	1	0	0	0	0	0
1917	130	13002000	1998	9	129	1	2	2	0	0	2	0	2	1	3.13549421592915	0	2.19722457733622	2	1	1	0	0	0	2	1	1	0	0	0	2	1	1	2	1	1	2	1	1	1	1	1	2	1	1	0	0	0	0	0
1918	130	13002000	1998	10	130	1	1	1	0	0	1	0	1	1	3.13549421592915	0	2.19722457733622	2	1	1	0	0	0	2	1	1	0	0	0	0	0	0	2	1	1	2	1	1	1	1	1	2	1	1	0	0	0	0	0
1919	130	13002000	1998	11	131	1	0	0	0	0	0	0	0	0	2.99573227355399	0	2.39789527279837	0	0	0	0	0	0	0	0	0	0	0	0	0	0	0	2	1	1	2	1	1	0	0	0	0	0	0	0	0	0	0	0
1920	130	13002000	1998	12	132	1	0	0	0	0	0	0	0	0	2.94443897916644	0	2.39789527279837	0	0	0	0	0	0	0	0	0	0	0	0	0	0	0	2	1	1	2	1	1	0	0	0	0	0	0	0	0	0	0	0
1921	130	13002000	1999	1	133	1	1	1	0	0	1	0	1	1	2.89037175789616	0	2.39789527279837	0	0	0	0	0	0	0	0	0	0	0	0	0	0	0	2	1	1	2	1	1	0	0	0	0	0	0	0	0	0	0	0
1922	130	13002000	1999	2	134	1	1	1	0	0	1	0	1	1	2.89037175789616	0	2.39789527279837	0	0	0	0	0	0	0	0	0	0	0	0	0	0	0	0	0	0	2	1	1	0	0	0	0	0	0	0	0	0	0	0
1923	130	13002000	1999	3	135	1	3	3	0	0	3	0	3	1	2.83321334405622	0	2.39789527279837	0	0	0	0	0	0	0	0	0	0	0	0	0	0	0	0	0	0	2	1	1	0	0	0	0	0	0	0	0	0	0	0
1924	130	13002000	1999	4	136	1	1	1	0	0	0	0	1	1	2.83321334405622	0	2.39789527279837	0	0	0	0	0	0	0	0	0	0	0	0	0	0	0	0	0	0	2	1	1	0	0	0	0	0	0	0	0	0	0	0
1925	130	13002000	1999	5	137	1	0	0	0	0	0	0	0	0	2.77258872223978	0	2.56494935746154	0	0	0	0	0	0	0	0	0	0	0	0	0	0	0	0	0	0	2	1	1	0	0	0	0	0	0	0	0	0	0	0
1926	130	13002000	1999	6	138	1	0	0	0	0	0	0	0	0	2.77258872223978	0	2.56494935746154	0	0	0	0	0	0	0	0	0	0	0	0	0	0	0	0	0	0	2	1	1	0	0	0	0	0	0	0	0	0	0	0
1927	130	13002000	1999	7	139	1	2	2	0	0	1	0	2	1	2.77258872223978	0	2.19722457733622	0	0	0	0	0	0	0	0	0	0	0	0	0	0	0	0	0	0	2	1	1	0	0	0	0	0	0	0	0	0	0	0
1928	130	13002000	1999	8	140	1	0	0	0	0	0	0	0	0	2.77258872223978	0	2.19722457733622	0	0	0	0	0	0	0	0	0	0	0	0	0	0	0	0	0	0	0	0	0	0	0	0	0	0	0	0	0	0	0	0
1929	130	13002000	1999	9	141	1	0	0	0	0	0	0	0	0	2.77258872223978	0	2.19722457733622	0	0	0	0	0	0	0	0	0	0	0	0	0	0	0	0	0	0	0	0	0	0	0	0	0	0	0	0	0	0	0	0
1930	130	13002000	1999	10	142	1	0	0	0	0	0	0	0	0	2.89037175789616	0	2.19722457733622	0	0	0	0	0	0	0	0	0	0	0	0	0	0	0	0	0	0	0	0	0	0	0	0	0	0	0	0	0	0	0	0
1931	130	13002000	1999	11	143	1	1	1	0	0	1	0	1	1	2.94443897916644	0	2.19722457733622	0	0	0	0	0	0	0	0	0	0	0	0	0	0	0	0	0	0	0	0	0	0	0	0	0	0	0	0	0	0	0	0
1932	130	13002000	1999	12	144	1	0	0	0	0	0	0	0	0	2.89037175789616	0	2.19722457733622	0	0	0	0	0	0	0	0	0	0	0	0	0	0	0	0	0	0	0	0	0	0	0	0	0	0	0	0	0	0	0	0
1933	130	13002000	2000	1	145	1	2	2	0	0	0	1	1	1	2.89037175789616	0	2.19722457733622	0	0	0	0	0	0	0	0	0	0	0	0	0	0	0	0	0	0	0	0	0	0	0	0	0	0	0	0	0	0	0	0
1934	130	13002000	2000	2	146	1	0	0	0	0	0	0	0	0	2.83321334405622	0	2.39789527279837	0	0	0	0	0	0	0	0	0	0	0	0	0	0	0	0	0	0	0	0	0	0	0	0	0	0	0	0	0	0	0	0
1935	130	13002000	2000	3	147	1	0	0	0	0	0	0	0	0	2.89037175789616	0	2.56494935746154	0	0	0	0	0	0	0	0	0	0	0	0	0	0	0	0	0	0	0	0	0	0	0	0	0	0	0	0	0	0	0	0
1936	130	13002000	2000	4	148	1	1	1	0	0	0	0	1	1	3.04452243772342	0	2.70805020110221	0	0	0	0	0	0	0	0	0	0	0	0	0	0	0	0	0	0	0	0	0	0	0	0	0	0	0	0	0	0	0	0
1937	130	13002000	2000	5	149	1	1	1	0	0	1	0	1	1	3.09104245335832	0	2.70805020110221	0	0	0	0	0	0	0	0	0	0	0	0	0	0	0	0	0	0	0	0	0	0	0	0	0	0	0	0	0	0	0	0
1938	130	13002000	2000	6	150	1	5	5	0	0	4	1	4	1	3.09104245335832	0	2.56494935746154	0	0	0	0	0	0	0	0	0	0	0	0	0	0	0	0	0	0	0	0	0	0	0	0	0	0	0	0	0	0	0	0
1939	130	13002000	2000	7	151	1	0	0	0	0	0	0	0	0	3.09104245335832	0	2.56494935746154	0	0	0	0	0	0	0	0	0	0	0	0	0	0	0	0	0	0	0	0	0	0	0	0	0	0	0	0	0	0	0	0
1940	130	13002000	2000	8	152	1	0	0	0	0	0	0	0	0	3.13549421592915	0	2.56494935746154	0	0	0	0	0	0	0	0	0	0	0	0	0	0	0	0	0	0	0	0	0	0	0	0	0	0	0	0	0	0	0	0
1941	130	13002000	2000	9	153	1	0	0	0	0	0	0	0	0	3.13549421592915	0	2.56494935746154	0	0	0	0	0	0	0	0	0	0	0	0	0	0	0	0	0	0	0	0	0	0	0	0	0	0	0	0	0	0	0	0
1942	130	13002000	2000	10	154	1	0	0	0	0	0	0	0	0	3.13549421592915	0	2.56494935746154	0	0	0	0	0	0	0	0	0	0	0	0	0	0	0	0	0	0	0	0	0	0	0	0	0	0	0	0	0	0	0	0
1943	130	13002000	2000	11	155	1	0	0	0	0	0	0	0	0	3.09104245335832	0	2.56494935746154	0	0	0	0	0	0	0	0	0	0	0	0	0	0	0	0	0	0	0	0	0	0	0	0	0	0	0	0	0	0	0	0
1944	130	13002000	2000	12	156	1	1	1	0	0	0	0	1	1	3.09104245335832	0	2.56494935746154	0	0	0	0	0	0	0	0	0	0	0	0	0	0	0	0	0	0	0	0	0	0	0	0	0	0	0	0	0	0	0	0
1945	130	13002000	2001	1	157	1	4	4	0	0	0	0	4	1	3.09104245335832	0	2.56494935746154	0	0	0	0	0	0	0	0	0	0	0	0	0	0	0	0	0	0	0	0	0	0	0	0	0	0	0	0	0	0	0	0
1946	130	13002000	2001	2	158	1	0	0	0	0	0	0	0	0	3.17805383034795	0	3.13549421592915	0	0	0	0	0	0	0	0	0	0	0	0	0	0	0	0	0	0	0	0	0	0	0	0	0	0	0	0	0	0	0	0
1947	130	13002000	2001	3	159	1	1	1	0	0	0	0	1	1	3.17805383034795	0	3.13549421592915	0	0	0	0	0	0	0	0	0	0	0	0	0	0	0	0	0	0	0	0	0	0	0	0	0	0	0	0	0	0	0	0
1948	130	13002000	2001	4	160	1	0	0	0	0	0	0	0	0	3.13549421592915	0	3.13549421592915	0	0	0	0	0	0	0	0	0	0	0	0	0	0	0	0	0	0	0	0	0	0	0	0	0	0	0	0	0	0	0	0
1949	130	13002000	2001	5	161	1	0	0	0	0	0	0	0	0	3.17805383034795	0	3.13549421592915	0	0	0	0	0	0	0	0	0	0	0	0	0	0	0	0	0	0	0	0	0	0	0	0	0	0	0	0	0	0	0	0
1950	130	13002000	2001	6	162	1	0	0	0	0	0	0	0	0	3.2188758248682	0	3.2188758248682	0	0	0	0	0	0	0	0	0	0	0	0	0	0	0	0	0	0	0	0	0	0	0	0	0	0	0	0	0	0	0	0
1951	130	13002000	2001	7	163	1	1	1	0	0	1	0	1	1	3.40119738166216	0	3.29583686600433	0	0	0	0	0	0	0	0	0	0	0	0	0	0	0	0	0	0	0	0	0	0	0	0	0	0	0	0	0	0	0	0
1952	130	13002000	2001	8	164	1	0	0	0	0	0	0	0	0	3.40119738166216	0	3.29583686600433	0	0	0	0	0	0	0	0	0	0	0	0	0	0	0	0	0	0	0	0	0	0	0	0	0	0	0	0	0	0	0	0
1953	130	13002000	2001	9	165	1	0	0	0	0	0	0	0	0	3.40119738166216	0	3.29583686600433	0	0	0	0	0	0	0	0	0	0	0	0	0	0	0	0	0	0	0	0	0	0	0	0	0	0	0	0	0	0	0	0
1954	130	13002000	2001	10	166	1	0	0	0	0	0	0	0	0	3.40119738166216	0	3.36729582998647	0	0	0	0	0	0	0	0	0	0	0	0	0	0	0	0	0	0	0	0	0	0	0	0	0	0	0	0	0	0	0	0
1955	130	13002000	2001	11	167	1	0	0	0	0	0	0	0	0	3.40119738166216	0	3.36729582998647	0	0	0	0	0	0	0	0	0	0	0	0	0	0	0	0	0	0	0	0	0	0	0	0	0	0	0	0	0	0	0	0
1956	130	13002000	2001	12	168	1	0	0	0	0	0	0	0	0	3.40119738166216	0	3.36729582998647	0	0	0	0	0	0	0	0	0	0	0	0	0	0	0	0	0	0	1	0	1	0	0	0	0	0	0	0	0	0	0	0
1957	130	13002000	2002	1	169	1	2	2	0	0	0	1	1	1	3.43398720448515	0	3.36729582998647	0	0	0	0	0	0	0	0	0	0	0	0	0	0	0	0	0	0	1	0	1	0	0	0	0	0	0	0	0	0	0	0
1958	130	13002000	2002	2	170	1	0	0	0	0	0	0	0	0	3.49650756146648	0	3.52636052461616	0	0	0	0	0	0	0	0	0	0	0	0	0	0	0	0	0	0	1	0	1	0	0	0	0	0	0	0	0	0	0	0
1959	130	13002000	2002	3	171	1	0	0	0	0	0	0	0	0	3.36729582998647	0	3.63758615972639	0	0	0	0	0	0	0	0	0	0	0	0	0	0	0	0	0	0	1	0	1	0	0	0	0	0	0	0	0	0	0	0
1960	130	13002000	2002	4	172	1	0	0	0	0	0	0	0	0	3.40119738166216	0	3.63758615972639	0	0	0	0	0	0	0	0	0	0	0	0	0	0	0	0	0	0	1	0	1	0	0	0	0	0	0	0	0	0	0	0
1961	130	13002000	2002	5	173	1	2	2	0	0	2	0	2	1	3.40119738166216	0	3.63758615972639	0	0	0	0	0	0	0	0	0	0	0	0	0	0	0	0	0	0	1	0	1	0	0	0	0	0	0	0	0	0	0	0
1962	130	13002000	2002	6	174	1	0	0	0	0	0	0	0	0	3.40119738166216	0	3.63758615972639	0	0	0	0	0	0	0	0	0	0	0	0	0	0	0	1	0	1	1	0	1	0	0	0	0	0	0	0	0	0	0	0
1963	130	13002000	2002	7	175	1	2	2	0	0	1	0	2	1	3.40119738166216	0	3.63758615972639	0	0	0	0	0	0	0	0	0	0	0	0	0	0	0	1	0	1	1	0	1	0	0	0	0	0	0	0	0	0	0	0
1964	130	13002000	2002	8	176	1	0	0	0	0	0	0	0	0	3.43398720448515	0	3.63758615972639	0	0	0	0	0	0	0	0	0	0	0	0	0	0	0	1	0	1	1	0	1	0	0	0	0	0	0	0	0	0	0	0
1965	130	13002000	2002	9	177	1	0	0	0	0	0	0	0	0	3.43398720448515	0	3.63758615972639	1	0	1	1	0	1	0	0	0	0	0	0	0	0	0	1	0	1	1	0	1	1	0	1	0	0	0	0	0	0	0	0
1966	130	13002000	2002	10	178	1	1	1	0	0	1	0	1	1	3.43398720448515	0	3.63758615972639	1	0	1	1	0	1	0	0	0	0	0	0	1	0	1	1	0	1	1	0	1	1	0	1	0	0	0	0	0	0	0	0
1967	130	13002000	2002	11	179	1	1	1	0	0	0	0	1	1	3.43398720448515	0	3.58351893845611	1	0	1	1	0	1	0	0	0	1	0	1	1	0	1	1	0	1	1	0	1	1	0	1	0	0	0	0	0	0	0	0
1968	130	13002000	2002	12	180	1	1	1	0	0	1	0	1	1	3.43398720448515	0	3.58351893845611	1	0	1	1	0	1	0	0	0	1	0	1	1	0	1	1	0	1	1	0	1	1	0	1	1	0	1	1	1	0	0	1
1969	130	13002000	2003	1	181	1	1	1	0	0	0	1	0	1	3.43398720448515	0	3.58351893845611	1	0	1	1	0	1	0	0	0	1	0	1	1	0	1	1	0	1	1	0	1	1	0	1	1	0	1	0	0	0	0	0
1970	130	13002000	2003	2	182	1	0	0	0	0	0	0	0	0	3.46573590279973	0	3.58351893845611	1	0	1	1	0	1	0	0	0	0	0	0	1	0	1	1	0	1	1	0	1	1	0	1	1	0	1	0	0	0	0	0
1971	130	13002000	2003	3	183	1	0	0	0	0	0	0	0	0	3.43398720448515	0	3.58351893845611	1	0	1	1	0	1	0	0	0	0	0	0	0	0	0	1	0	1	1	0	1	1	0	1	1	0	1	0	0	0	0	0
1972	130	13002000	2003	4	184	1	1	1	0	0	1	0	1	1	3.43398720448515	0	3.58351893845611	0	0	0	0	0	0	0	0	0	0	0	0	0	0	0	1	0	1	1	0	1	0	0	0	0	0	0	0	0	0	0	0
1973	130	13002000	2003	5	185	1	0	0	0	0	0	0	0	0	3.43398720448515	0	3.52636052461616	0	0	0	0	0	0	0	0	0	0	0	0	0	0	0	1	0	1	1	0	1	0	0	0	0	0	0	0	0	0	0	0
1974	130	13002000	2003	6	186	1	1	1	0	0	1	0	1	1	3.49650756146648	0	3.58351893845611	0	0	0	0	0	0	0	0	0	0	0	0	0	0	0	1	0	1	1	0	1	0	0	0	0	0	0	0	0	0	0	0
1975	130	13002000	2003	7	187	1	0	0	0	0	0	0	0	0	3.49650756146648	0	3.58351893845611	0	0	0	0	0	0	0	0	0	0	0	0	0	0	0	0	0	0	1	0	1	0	0	0	0	0	0	0	0	0	0	0
1976	130	13002000	2003	8	188	1	0	0	0	0	0	0	0	0	3.55534806148941	0	3.58351893845611	0	0	0	0	0	0	0	0	0	0	0	0	0	0	0	0	0	0	1	0	1	0	0	0	0	0	0	0	0	0	0	0
1977	130	13002000	2003	9	189	1	1	1	0	0	1	0	1	1	3.55534806148941	0	3.58351893845611	0	0	0	0	0	0	0	0	0	0	0	0	0	0	0	0	0	0	1	0	1	0	0	0	0	0	0	0	0	0	0	0
1978	130	13002000	2003	10	190	1	2	2	0	0	0	0	2	1	3.49650756146648	0	3.58351893845611	0	0	0	0	0	0	0	0	0	0	0	0	0	0	0	0	0	0	1	0	1	0	0	0	0	0	0	0	0	0	0	0
1979	130	13002000	2003	11	191	1	1	1	0	0	1	0	1	1	3.49650756146648	0	3.58351893845611	0	0	0	0	0	0	0	0	0	0	0	0	0	0	0	0	0	0	1	0	1	0	0	0	0	0	0	0	0	0	0	0
1980	130	13002000	2003	12	192	1	2	2	0	0	2	0	2	1	3.52636052461616	0	3.58351893845611	0	0	0	0	0	0	0	0	0	0	0	0	0	0	0	0	0	0	1	0	1	0	0	0	0	0	0	0	0	0	0	0
1981	130	13002000	2004	1	193	1	1	1	0	0	0	0	1	1	3.55534806148941	0	3.58351893845611	0	0	0	0	0	0	0	0	0	0	0	0	0	0	0	0	0	0	0	0	0	0	0	0	0	0	0	0	0	0	0	0
1982	130	13002000	2004	2	194	1	1	1	0	0	1	0	1	1	3.55534806148941	0	3.52636052461616	0	0	0	0	0	0	0	0	0	0	0	0	0	0	0	0	0	0	0	0	0	0	0	0	0	0	0	0	0	0	0	0
1983	130	13002000	2004	3	195	1	1	1	0	0	0	0	1	1	3.52636052461616	0	3.46573590279973	0	0	0	0	0	0	0	0	0	0	0	0	0	0	0	0	0	0	0	0	0	0	0	0	0	0	0	0	0	0	0	0
1984	130	13002000	2004	4	196	1	3	3	0	0	2	0	3	1	3.43398720448515	0	3.40119738166216	0	0	0	0	0	0	0	0	0	0	0	0	0	0	0	0	0	0	0	0	0	0	0	0	0	0	0	0	0	0	0	0
1985	130	13002000	2004	5	197	1	0	0	0	0	0	0	0	0	3.43398720448515	0	3.40119738166216	0	0	0	0	0	0	0	0	0	0	0	0	0	0	0	0	0	0	0	0	0	0	0	0	0	0	0	0	0	0	0	0
1986	130	13002000	2004	6	198	1	0	0	0	0	0	0	0	0	3.43398720448515	0	3.46573590279973	0	0	0	0	0	0	0	0	0	0	0	0	0	0	0	0	0	0	0	0	0	0	0	0	0	0	0	0	0	0	0	0
1987	130	13002000	2004	7	199	1	0	0	0	0	0	0	0	0	3.46573590279973	0	3.46573590279973	0	0	0	0	0	0	0	0	0	0	0	0	0	0	0	0	0	0	0	0	0	0	0	0	0	0	0	0	0	0	0	0
1988	130	13002000	2004	8	200	1	0	0	0	0	0	0	0	0	3.40119738166216	0	3.46573590279973	0	0	0	0	0	0	0	0	0	0	0	0	0	0	0	0	0	0	0	0	0	0	0	0	0	0	0	0	0	0	0	0
1989	130	13002000	2004	9	201	1	0	0	0	0	0	0	0	0	3.40119738166216	0	3.58351893845611	0	0	0	0	0	0	0	0	0	0	0	0	0	0	0	0	0	0	0	0	0	0	0	0	0	0	0	0	0	0	0	0
1990	130	13002000	2004	10	202	1	0	0	0	0	0	0	0	0	3.43398720448515	0	3.58351893845611	0	0	0	0	0	0	0	0	0	0	0	0	0	0	0	0	0	0	0	0	0	0	0	0	0	0	0	0	0	0	0	0
1991	130	13002000	2004	11	203	1	0	0	0	0	0	0	0	0	3.49650756146648	0	3.58351893845611	0	0	0	0	0	0	0	0	0	0	0	0	0	0	0	0	0	0	0	0	0	0	0	0	0	0	0	0	0	0	0	0
1992	130	13002000	2004	12	204	1	1	1	0	0	1	0	1	1	3.49650756146648	0	3.58351893845611	0	0	0	0	0	0	0	0	0	0	0	0	0	0	0	0	0	0	0	0	0	0	0	0	0	0	0	0	0	0	0	0
1993	130	13002000	2005	1	205	1	0	0	0	0	0	0	0	0	3.55534806148941	0	3.58351893845611	0	0	0	0	0	0	0	0	0	0	0	0	0	0	0	0	0	0	0	0	0	0	0	0	0	0	0	0	0	0	0	0
1994	130	13002000	2005	2	206	1	0	0	0	0	0	0	0	0	3.52636052461616	0	3.25809653802148	0	0	0	0	0	0	0	0	0	0	0	0	0	0	0	0	0	0	0	0	0	0	0	0	0	0	0	0	0	0	0	0
1995	130	13002000	2005	3	207	1	1	1	0	0	1	0	1	1	3.55534806148941	0	3.29583686600433	0	0	0	0	0	0	0	0	0	0	0	0	0	0	0	0	0	0	0	0	0	0	0	0	0	0	0	0	0	0	0	0
1996	130	13002000	2005	4	208	1	6	6	0	0	5	2	4	1	3.58351893845611	0	3.29583686600433	0	0	0	0	0	0	0	0	0	0	0	0	0	0	0	0	0	0	0	0	0	0	0	0	0	0	0	0	0	0	0	0
1997	130	13002000	2005	5	209	1	1	1	0	0	1	0	1	1	3.63758615972639	0	3.29583686600433	0	0	0	0	0	0	0	0	0	0	0	0	0	0	0	0	0	0	0	0	0	0	0	0	0	0	0	0	0	0	0	0
1998	130	13002000	2005	6	210	1	0	0	0	0	0	0	0	0	3.61091791264422	0	3.2188758248682	0	0	0	0	0	0	0	0	0	0	0	0	0	0	0	0	0	0	0	0	0	0	0	0	0	0	0	0	0	0	0	0
1999	130	13002000	2005	7	211	1	0	0	0	0	0	0	0	0	3.46573590279973	0	3.13549421592915	0	0	0	0	0	0	0	0	0	0	0	0	0	0	0	0	0	0	0	0	0	0	0	0	0	0	0	0	0	0	0	0
[truncated: 57,822 more rows]
[truncated: 47 more columns]
