# Supplementary material for: Ethnic Accommodation and the Backlash From Dominant Groups
Source: J Conflict Resolut. 2025 May 22;70(2-3):359–86. doi: 10.1177/00220027251343836 (PMC12782309; doi:10.1177/00220027251343836)
Supplement: Supplemental Material - Ethnic Accommodation and the Backlash From Dominant Groups [file sj-zip-3-jcr-10.1177_00220027251343836.zip › data/accommodation_backlash_surveydata.csv]

	survey	surveywave	gwgroupid	year	month	protest1	protest_d	authoritarian	rightwing	age	gender	educ	educ_high	interest_pol_d	probability_strict	number_group0.8
1	EVS	EVS1	201000	1982	3	1	2		1	40	0				0.734057814465126
2	EVS	EVS1	201000	1982	3	0	-1			43	1				0.579017275584712
3	EVS	EVS1	201000	1982	3	1	2		1	18	0				0.579017275584712
4	EVS	EVS1	201000	1982	3	0	-1			18	1				0.579017275584712
5	EVS	EVS1	201000	1982	3	0	-1			22	0				0.579017275584712
6	EVS	EVS1	201000	1982	3	1	2		0	21	0				0.579017275584712
7	EVS	EVS1	201000	1982	3	0	-1		1	37	0				0.579017275584712
8	EVS	EVS1	201000	1982	3	0	-1		0	45	1				0.734057814465126
9	EVS	EVS1	201000	1982	3	0	-1			30	1				0.579017275584712
10	EVS	EVS1	201000	1982	3	1	1		0	72	1				0.579017275584712
11	EVS	EVS1	201000	1982	3	0	-1			22	0				0.579017275584712
12	EVS	EVS1	201000	1982	3	0	-1		1	47	1				0.734057814465126
13	EVS	EVS1	201000	1982	3	0	-1		1	56	1				0.579017275584712
14	EVS	EVS1	201000	1982	3				1	56	0				0.579017275584712
15	EVS	EVS1	201000	1982	3	0	-1		1	72	0				0.579017275584712
16	EVS	EVS1	201000	1982	3	0	-1		1	25	1				0.579017275584712
17	EVS	EVS1	201000	1982	3	1	1		0	60	1				0.579017275584712
18	EVS	EVS1	201000	1982	3	1	1		1	57	0				0.684993372139114
19	EVS	EVS1	201000	1982	3	0	-1		0	34	0				0.579017275584712
20	EVS	EVS1	201000	1982	3					28	0				0.579017275584712
21	EVS	EVS1	201000	1982	3	0	-1			34	0				0.579017275584712
22	EVS	EVS1	201000	1982	3	0	-1		1	23	1				0.579017275584712
23	EVS	EVS1	201000	1982	3	1	1		0	53	0				0.579017275584712
24	EVS	EVS1	201000	1982	3	0	-1		0	22	0				0.579017275584712
25	EVS	EVS1	201000	1982	3	0	-1		0	30	0				0.579017275584712
26	EVS	EVS1	201000	1982	3	0	-1			30	1				0.579017275584712
27	EVS	EVS1	201000	1982	3	0	-1		1	21	1				0.579017275584712
28	EVS	EVS1	201000	1982	3	1	1			66	0				0.579017275584712
29	EVS	EVS1	201000	1982	3				1	40	1				0.579017275584712
30	EVS	EVS1	201000	1982	3					39	1				0.734057814465126
31	EVS	EVS1	201000	1982	3				0	26	0				0.579017275584712
32	EVS	EVS1	201000	1982	3	1	1		1	26	1				0.579017275584712
33	EVS	EVS1	201000	1982	3	1	2		1	58	1				0.579017275584712
34	EVS	EVS1	201000	1982	3				1	81	0				0.579017275584712
35	EVS	EVS1	201000	1982	3	0	-1			20	0				0.579017275584712
36	EVS	EVS1	201000	1982	3	0	-1			46	1				0.579017275584712
37	EVS	EVS1	201000	1982	3	0	-1		0	42	1				0.734057814465126
38	EVS	EVS1	201000	1982	3	0	-1		0	21	0				0.579017275584712
39	EVS	EVS1	201000	1982	3	1	1		0	19	0				0.579017275584712
40	EVS	EVS1	201000	1982	3	1	1		0	20	1				0.579017275584712
41	EVS	EVS1	201000	1982	3	0	-1		1	55	0				0.734057814465126
42	EVS	EVS1	201000	1982	3	0	-1			27	1				0.579017275584712
43	EVS	EVS1	201000	1982	3				1	52	0				0.579017275584712
44	EVS	EVS1	201000	1982	3	0	-1		0	60	0				0.579017275584712
45	EVS	EVS1	201000	1982	3	0	-1		0	36	1				0.579017275584712
46	EVS	EVS1	201000	1982	3	0	-1		1	61	0				0.684993372139114
47	EVS	EVS1	201000	1982	3	0	-1		1	30	1				0.674250351070362
48	EVS	EVS1	201000	1982	3	1	2		0	26	0				0.579017275584712
49	EVS	EVS1	201000	1982	3	0	-1			56	0				0.579017275584712
50	EVS	EVS1	201000	1982	3	1	1		0	21	0				0.579017275584712
51	EVS	EVS1	201000	1982	3	0	-1			21	1				0.579017275584712
52	EVS	EVS1	201000	1982	3	0	-1		1	32	1				0.579017275584712
53	EVS	EVS1	201000	1982	3				1	59	1				0.579017275584712
54	EVS	EVS1	201000	1982	3	0	-1		0	48	1				0.579017275584712
55	EVS	EVS1	201000	1982	3	0	-1		0	30	1				0.579017275584712
56	EVS	EVS1	201000	1982	3	0	-1		1	55	1				0.579017275584712
57	EVS	EVS1	201000	1982	3	0	-1		0	60	0				0.579017275584712
58	EVS	EVS1	201000	1982	3	0	-1		0	70	0				0.579017275584712
59	EVS	EVS1	201000	1982	3	1	2		0	19	0				0.734057814465126
60	EVS	EVS1	201000	1982	3	1	2			50	0				0.579017275584712
61	EVS	EVS1	201000	1982	3				1	40	1				0.579017275584712
62	EVS	EVS1	201000	1982	3	1	1		1	26	1				0.579017275584712
63	EVS	EVS1	201000	1982	3	0	-1			73	1				0.579017275584712
64	EVS	EVS1	201000	1982	3	0	-1		0	53	1				0.579017275584712
65	EVS	EVS1	201000	1982	3				0	21	1				0.579017275584712
66	EVS	EVS1	201000	1982	3					20	0				0.579017275584712
67	EVS	EVS1	201000	1982	3	1	1		0	27	0				0.579017275584712
68	EVS	EVS1	201000	1982	3					29	1				0.579017275584712
69	EVS	EVS1	201000	1982	3	0	-1		1	60	1				0.579017275584712
70	EVS	EVS1	201000	1982	3					37	0				0.579017275584712
71	EVS	EVS1	201000	1982	3				0	21	0				0.684993372139114
72	EVS	EVS1	201000	1982	3	1	2		1	22	1				0.579017275584712
73	EVS	EVS1	201000	1982	3	1	2		0	23	1				0.579017275584712
74	EVS	EVS1	201000	1982	3	1	2		0	20	1				0.579017275584712
75	EVS	EVS1	201000	1982	3	0	-1		0	48	1				0.579017275584712
76	EVS	EVS1	201000	1982	3	0	-1		0	40	0				0.579017275584712
77	EVS	EVS1	201000	1982	3	0	-1		0	54	0				0.579017275584712
78	EVS	EVS1	201000	1982	3	0	-1		0	28	1				0.579017275584712
79	EVS	EVS1	201000	1982	3	0	-1		0	37	1				0.579017275584712
80	EVS	EVS1	201000	1982	3					27	1				0.579017275584712
81	EVS	EVS1	201000	1982	3	0	-1			35	1				0.579017275584712
82	EVS	EVS1	201000	1982	3	1	2		0	40	0				0.579017275584712
83	EVS	EVS1	201000	1982	3	0	-1		1	50	1				0.579017275584712
84	EVS	EVS1	201000	1982	3	0	-1			20	1				0.684993372139114
85	EVS	EVS1	201000	1982	3	0	-1			24	1				0.579017275584712
86	EVS	EVS1	201000	1982	3	0	-1		1	71	1				0.579017275584712
87	EVS	EVS1	201000	1982	3	0	-1		1	53	0				0.579017275584712
88	EVS	EVS1	201000	1982	3	1	2		0	19	0				0.684993372139114
89	EVS	EVS1	201000	1982	3	1	1		0	26	0				0.579017275584712
90	EVS	EVS1	201000	1982	3	0	-1			27	0				0.579017275584712
91	EVS	EVS1	201000	1982	3	1	1		0	26	0				0.579017275584712
92	EVS	EVS1	201000	1982	3	0	-1		1	33	0				0.579017275584712
93	EVS	EVS1	201000	1982	3				1	35	0				0.579017275584712
94	EVS	EVS1	201000	1982	3	0	-1		1	67	1				0.579017275584712
95	EVS	EVS1	201000	1982	3	0	-1		0	61	0				0.579017275584712
96	EVS	EVS1	201000	1982	3	1	2		0	60	0				0.579017275584712
97	EVS	EVS1	201000	1982	3	1	1		1	29	0				0.579017275584712
98	EVS	EVS1	201000	1982	3	1	1		0	59	0				0.579017275584712
99	EVS	EVS1	201000	1982	3	0	-1		1	27	1				0.579017275584712
100	EVS	EVS1	201000	1982	3	0	-1			25	1				0.579017275584712
101	EVS	EVS1	201000	1982	3	0	-1		1	50	0				0.579017275584712
102	EVS	EVS1	201000	1982	3	0	-1		1	59	0				0.579017275584712
103	EVS	EVS1	201000	1982	3	0	-1			60	1				0.579017275584712
104	EVS	EVS1	201000	1982	3	0	-1			18	0				0.579017275584712
105	EVS	EVS1	201000	1982	3	0	-1		1	18	0				0.734057814465126
106	EVS	EVS1	201000	1982	3	0	-1		0	26	1				0.579017275584712
107	EVS	EVS1	201000	1982	3	0	-1			65	1				0.579017275584712
108	EVS	EVS1	201000	1982	3	0	-1			32	0				0.579017275584712
109	EVS	EVS1	201000	1982	3	1	2		0	53	0				0.579017275584712
110	EVS	EVS1	201000	1982	3					25	1				0.579017275584712
111	EVS	EVS1	201000	1982	3					28	1				0.579017275584712
112	EVS	EVS1	201000	1982	3	0	-1		1	36	0				0.579017275584712
113	EVS	EVS1	201000	1982	3				0	45	0				0.579017275584712
114	EVS	EVS1	201000	1982	3	1	1		1	26	1				0.579017275584712
115	EVS	EVS1	201000	1982	3				1	46	1				0.579017275584712
116	EVS	EVS1	201000	1982	3	0	-1			49	1				0.579017275584712
117	EVS	EVS1	201000	1982	3	0	-1		0	24	1				0.579017275584712
118	EVS	EVS1	201000	1982	3	0	-1		0	62	1				0.579017275584712
119	EVS	EVS1	201000	1982	3	0	-1		1	42	0				0.579017275584712
120	EVS	EVS1	201000	1982	3	1	1		1	28	0				0.579017275584712
121	EVS	EVS1	201000	1982	3	0	-1		1	76	1				0.579017275584712
122	EVS	EVS1	201000	1982	3	1	1		1	21	0				0.734057814465126
123	EVS	EVS1	201000	1982	3	0	-1		1	42	1				0.579017275584712
124	EVS	EVS1	201000	1982	3	1	1			42	0				0.579017275584712
125	EVS	EVS1	201000	1982	3	0	-1		0	25	0				0.579017275584712
126	EVS	EVS1	201000	1982	3	0	-1		1	56	1				0.579017275584712
127	EVS	EVS1	201000	1982	3	0	-1		1	29	1				0.579017275584712
128	EVS	EVS1	201000	1982	3	0	-1		1	20	1				0.579017275584712
129	EVS	EVS1	201000	1982	3	1	1		0	29	1				0.579017275584712
130	EVS	EVS1	201000	1982	3	0	-1			43	1				0.579017275584712
131	EVS	EVS1	201000	1982	3	0	-1		0	18	1				0.579017275584712
132	EVS	EVS1	201000	1982	3	0	-1		1	19	0				0.579017275584712
133	EVS	EVS1	201000	1982	3				1	54	0				0.579017275584712
134	EVS	EVS1	201000	1982	3				1	23	0				0.579017275584712
135	EVS	EVS1	201000	1982	3	0	-1		1	53	0				0.579017275584712
136	EVS	EVS1	201000	1982	3	0	-1		0		0				0.579017275584712
137	EVS	EVS1	201000	1982	3	1	2		1	46	1				0.579017275584712
138	EVS	EVS1	201000	1982	3	0	-1		1	63	1				0.684993372139114
139	EVS	EVS1	201000	1982	3	1	2		1	34	1				0.684993372139114
140	EVS	EVS1	201000	1982	3	0	-1			56	1				0.579017275584712
141	EVS	EVS1	201000	1982	3	1	1		1	26	0				0.579017275584712
142	EVS	EVS1	201000	1982	3	0	-1		0	29	0				0.579017275584712
143	EVS	EVS1	201000	1982	3	0	-1		0	43	0				0.579017275584712
144	EVS	EVS1	201000	1982	3	0	-1		0	29	1				0.734057814465126
145	EVS	EVS1	201000	1982	3	0	-1		0	34	1				0.579017275584712
146	EVS	EVS1	201000	1982	3	0	-1			50	0				0.579017275584712
147	EVS	EVS1	201000	1982	3	1	2		0	34	0				0.579017275584712
148	EVS	EVS1	201000	1982	3	0	-1			63	1				0.579017275584712
149	EVS	EVS1	201000	1982	3	1	1		0	33	0				0.579017275584712
150	EVS	EVS1	201000	1982	3	1	1		0	20	0				0.579017275584712
151	EVS	EVS1	201000	1982	3				0	31	0				0.579017275584712
152	EVS	EVS1	201000	1982	3	1	1		1	18	0				0.579017275584712
153	EVS	EVS1	201000	1982	3	0	-1		0	25	1				0.579017275584712
154	EVS	EVS1	201000	1982	3	0	-1		0	42	0				0.579017275584712
155	EVS	EVS1	201000	1982	3	0	-1		0	38	0				0.579017275584712
156	EVS	EVS1	201000	1982	3	1	1		0	28	0				0.684993372139114
157	EVS	EVS1	201000	1982	3	1	1		1	24	0				0.734057814465126
158	EVS	EVS1	201000	1982	3	0	-1		1	53	0				0.734057814465126
159	EVS	EVS1	201000	1982	3	0	-1		1	39	0				0.579017275584712
160	EVS	EVS1	201000	1982	3	1	1		0	49	0				0.579017275584712
161	EVS	EVS1	201000	1982	3	0	-1		1	37	0				0.579017275584712
162	EVS	EVS1	201000	1982	3	1	1		0	33	0				0.579017275584712
163	EVS	EVS1	201000	1982	3	0	-1		0	39	0				0.579017275584712
164	EVS	EVS1	201000	1982	3					19	1				0.734057814465126
165	EVS	EVS1	201000	1982	3	1	1		0	28	0				0.579017275584712
166	EVS	EVS1	201000	1982	3	1	1		0	30	0				0.579017275584712
167	EVS	EVS1	201000	1982	3	0	-1		1	26	0				0.684993372139114
168	EVS	EVS1	201000	1982	3	0	-1		0	21	1				0.579017275584712
169	EVS	EVS1	201000	1982	3	0	-1		0	18	0				0.579017275584712
170	EVS	EVS1	201000	1982	3	1	1		0	18	0				0.684993372139114
171	EVS	EVS1	201000	1982	3	0	-1			25	1				0.734057814465126
172	EVS	EVS1	201000	1982	3	0	-1		1	63	0				0.579017275584712
173	EVS	EVS1	201000	1982	3	1	2		0	37	1				0.734057814465126
174	EVS	EVS1	201000	1982	3	0	-1		1	30	1				0.684993372139114
175	EVS	EVS1	201000	1982	3	1	1		0	27	1				0.734057814465126
176	EVS	EVS1	201000	1982	3	0	-1		0	25	1				0.579017275584712
177	EVS	EVS1	201000	1982	3	1	1		1	67	0				0.734057814465126
178	EVS	EVS1	201000	1982	3	1	2		0	53	1				0.579017275584712
179	EVS	EVS1	201000	1982	3	1	1		0	24	1				0.579017275584712
180	EVS	EVS1	201000	1982	3	1	1		0	31	0				0.734057814465126
181	EVS	EVS1	201000	1982	3	1	1		1	23	1				0.734057814465126
182	EVS	EVS1	201000	1982	3	0	-1		0	53	1				0.579017275584712
183	EVS	EVS1	201000	1982	3	0	-1		0	32	1				0.579017275584712
184	EVS	EVS1	201000	1982	3	0	-1		1	42	0				0.734057814465126
185	EVS	EVS1	201000	1982	3	1	1		1	21	1				0.579017275584712
186	EVS	EVS1	201000	1982	3	1	2		1	20	0				0.684993372139114
187	EVS	EVS1	201000	1982	3	0	-1		0	66	1				0.579017275584712
188	EVS	EVS1	201000	1982	3	0	-1		0	18	1				0.734057814465126
189	EVS	EVS1	201000	1982	3	1	1		0	41	0				0.579017275584712
190	EVS	EVS1	201000	1982	3	0	-1		0	45	0				0.579017275584712
191	EVS	EVS1	201000	1982	3	0	-1		0	69	1				0.579017275584712
192	EVS	EVS1	201000	1982	3	0	-1		0	22	1				0.579017275584712
193	EVS	EVS1	201000	1982	3	0	-1		0	21	1				0.579017275584712
194	EVS	EVS1	201000	1982	3	0	-1		0	28	1				0.579017275584712
195	EVS	EVS1	201000	1982	3	0	-1		0	22	1				0.684993372139114
196	EVS	EVS1	201000	1982	3	1	1		0	24	0				0.579017275584712
197	EVS	EVS1	201000	1982	3	0	-1		0	22	0				0.579017275584712
198	EVS	EVS1	201000	1982	3	0	-1		1	60	1				0.579017275584712
199	EVS	EVS1	201000	1982	3	1	1		0	25	1				0.734057814465126
200	EVS	EVS1	201000	1982	3	1	1		0	20	1				0.579017275584712
201	EVS	EVS1	201000	1982	3	0	-1		1	65	0				0.579017275584712
202	EVS	EVS1	201000	1982	3				1	20	1				0.579017275584712
203	EVS	EVS1	201000	1982	3	0	-1			41	1				0.579017275584712
204	EVS	EVS1	201000	1982	3	0	-1		0	21	1				0.579017275584712
205	EVS	EVS1	201000	1982	3	0	-1		0	75	1				0.579017275584712
206	EVS	EVS1	201000	1982	3	1	1		1	24	0				0.579017275584712
207	EVS	EVS1	201000	1982	3	1	1		1	50	0				0.579017275584712
208	EVS	EVS1	201000	1982	3	0	-1		0	24	0				0.579017275584712
209	EVS	EVS1	201000	1982	3	0	-1		1	62	1				0.579017275584712
210	EVS	EVS1	201000	1982	3					41	0				0.734057814465126
211	EVS	EVS1	201000	1982	3	1	1		0	21	1				0.579017275584712
212	EVS	EVS1	201000	1982	3	0	-1		0	23	0				0.579017275584712
213	EVS	EVS1	201000	1982	3	1	1		0	24	1				0.579017275584712
214	EVS	EVS1	201000	1982	3	0	-1		1	24	1				0.579017275584712
215	EVS	EVS1	201000	1982	3				1	19	0				0.684993372139114
216	EVS	EVS1	201000	1982	3	1	1		0	24	1				0.579017275584712
217	EVS	EVS1	201000	1982	3	1	2		1	20	0				0.579017275584712
218	EVS	EVS1	201000	1982	3	0	-1		1	51	0				0.734057814465126
219	EVS	EVS1	201000	1982	3	1	2		0	41	0				0.684993372139114
220	EVS	EVS1	201000	1982	3	0	-1		0	90	0				0.579017275584712
221	EVS	EVS1	201000	1982	3	1	2		0	29	1				0.579017275584712
222	EVS	EVS1	201000	1982	3	0	-1		0	19	1				0.579017275584712
223	EVS	EVS1	201000	1982	3	0	-1			36	1				0.734057814465126
224	EVS	EVS1	201000	1982	3	0	-1		0	33	1				0.579017275584712
225	EVS	EVS1	201000	1982	3	0	-1			24	0				0.684993372139114
226	EVS	EVS1	201000	1982	3	1	1		1	20	0				0.579017275584712
227	EVS	EVS1	201000	1982	3	1	1		0	64	1				0.579017275584712
228	EVS	EVS1	201000	1982	3	0	-1		1	68	1				0.579017275584712
229	EVS	EVS1	201000	1982	3	0	-1		0	35	1				0.684993372139114
230	EVS	EVS1	201000	1982	3	0	-1		0	23	1				0.579017275584712
231	EVS	EVS1	201000	1982	3				1	51	1				0.684993372139114
232	EVS	EVS1	201000	1982	3	1	1		0	24	0				0.734057814465126
233	EVS	EVS1	201000	1982	3	0	-1		0	44	1				0.734057814465126
234	EVS	EVS1	201000	1982	3	1	2		0	29	1				0.579017275584712
235	EVS	EVS1	201000	1982	3	0	-1		0	21	1				0.579017275584712
236	EVS	EVS1	201000	1982	3	1	1		0	39	1				0.734057814465126
237	EVS	EVS1	201000	1982	3	0	-1		0	28	1				0.684993372139114
238	EVS	EVS1	201000	1982	3	1	2		0	20	1				0.579017275584712
239	EVS	EVS1	201000	1982	3	0	-1		1	69	1				0.734057814465126
240	EVS	EVS1	201000	1982	3	1	1		0	23	1				0.579017275584712
241	EVS	EVS1	201000	1982	3	0	-1		0	52	1				0.579017275584712
242	EVS	EVS1	201000	1982	3	1	1		1	20	1				0.734057814465126
243	EVS	EVS1	201000	1982	3	0	-1		0	21	1				0.579017275584712
244	EVS	EVS1	201000	1982	3	1	1		0	18	1				0.734057814465126
245	EVS	EVS1	201000	1982	3	1	2		0	29	0				0.734057814465126
246	EVS	EVS1	201000	1982	3	0	-1		1	61	1				0.734057814465126
247	EVS	EVS1	201000	1982	3	0	-1		1	34	0				0.684993372139114
248	EVS	EVS1	201000	1982	3	1	1		1	35	1				0.734057814465126
249	EVS	EVS1	201000	1982	3	1	1		1	21	1				0.734057814465126
250	EVS	EVS1	201000	1982	3	1	1		0	36	1				0.734057814465126
251	EVS	EVS1	201000	1982	3	1	1		1	71	0				0.674250351070362
252	EVS	EVS1	201000	1982	3	0	-1		0	66	0				0.734057814465126
253	EVS	EVS1	201000	1982	3	0	-1		0	55	1				0.734057814465126
254	EVS	EVS1	201000	1982	3	0	-1		0	57	0				0.734057814465126
255	EVS	EVS1	201000	1982	3	1	1		0	18	0				0.734057814465126
256	EVS	EVS1	201000	1982	3	1	1		0	21	0				0.734057814465126
257	EVS	EVS1	201000	1982	3	1	1		0	45	0				0.734057814465126
258	EVS	EVS1	201000	1982	3	1	1		0	40	1				0.734057814465126
259	EVS	EVS1	201000	1982	3	0	-1		0	18	1				0.734057814465126
260	EVS	EVS1	201000	1982	3	1	2			23	0				0.734057814465126
261	EVS	EVS1	201000	1982	3					70	1				0.734057814465126
262	EVS	EVS1	201000	1982	3	0	-1			26	1				0.684993372139114
263	EVS	EVS1	201000	1982	3	0	-1		0	26	0				0.734057814465126
264	EVS	EVS1	201000	1982	3	0	-1		0	30	0				0.684993372139114
265	EVS	EVS1	201000	1982	3	0	-1		0	76	0				0.734057814465126
266	EVS	EVS1	201000	1982	3	1	1		0	31	1				0.734057814465126
267	EVS	EVS1	201000	1982	3	0	-1		1	51	1				0.734057814465126
268	EVS	EVS1	201000	1982	3	1	1		0	33	0				0.734057814465126
269	EVS	EVS1	201000	1982	3	1	1		0	43	1				0.579017275584712
270	EVS	EVS1	201000	1982	3	1	1		0	69	0				0.734057814465126
271	EVS	EVS1	201000	1982	3	1	2		0	19	0				0.734057814465126
272	EVS	EVS1	201000	1982	3	1	1		0		1				0.734057814465126
273	EVS	EVS1	201000	1982	3	0	-1		1	36	1				0.734057814465126
274	EVS	EVS1	201000	1982	3	1	1		0	20	1				0.734057814465126
275	EVS	EVS1	201000	1982	3	1	1		1	18	1				0.734057814465126
276	EVS	EVS1	201000	1982	3	0	-1		0	31	1				0.734057814465126
277	EVS	EVS1	201000	1982	3	0	-1		1	70	1				0.734057814465126
278	EVS	EVS1	201000	1982	3					74	0				0.734057814465126
279	EVS	EVS1	201000	1982	3				1	62	1				0.734057814465126
280	EVS	EVS1	201000	1982	3	1	2		0	21	1				0.684993372139114
281	EVS	EVS1	201000	1982	3	1	1		0	72	1				0.734057814465126
282	EVS	EVS1	201000	1982	3	1	1		0	18	1				0.734057814465126
283	EVS	EVS1	201000	1982	3	0	-1		0	76	0				0.734057814465126
284	EVS	EVS1	201000	1982	3	0	-1			53	1				0.734057814465126
285	EVS	EVS1	201000	1982	3	0	-1			55	1				0.734057814465126
286	EVS	EVS1	201000	1982	3					77	1				0.734057814465126
287	EVS	EVS1	201000	1982	3	1	1		0	58	1				0.734057814465126
288	EVS	EVS1	201000	1982	3	1	1		1	56	0				0.734057814465126
289	EVS	EVS1	201000	1982	3	1	2		0	23	0				0.734057814465126
290	EVS	EVS1	201000	1982	3	0	-1			37	0				0.734057814465126
291	EVS	EVS1	201000	1982	3	1	2		0	28	0				0.684993372139114
292	EVS	EVS1	201000	1982	3	1	1		0	38	1				0.734057814465126
293	EVS	EVS1	201000	1982	3	0	-1		1	21	0				0.579017275584712
294	EVS	EVS1	201000	1982	3	1	1		0	19	1				0.734057814465126
295	EVS	EVS1	201000	1982	3	0	-1		0	54	0				0.579017275584712
296	EVS	EVS1	201000	1982	3	1	1		0	32	0				0.579017275584712
297	EVS	EVS1	201000	1982	3	1	1		0	58	1				0.579017275584712
298	EVS	EVS1	201000	1982	3	1	1		0	19	0				0.684993372139114
299	EVS	EVS1	201000	1982	3				0	68	1				0.734057814465126
300	EVS	EVS1	201000	1982	3	1	1		1	34	1				0.734057814465126
301	EVS	EVS1	201000	1982	3	0	-1		0	72	1				0.734057814465126
302	EVS	EVS1	201000	1982	3	1	2		0	29	1				0.734057814465126
303	EVS	EVS1	201000	1982	3	1	1		0	74	0				0.734057814465126
304	EVS	EVS1	201000	1982	3	1	2		0	30	1				0.734057814465126
305	EVS	EVS1	201000	1982	3	0	-1		1	60	1				0.734057814465126
306	EVS	EVS1	201000	1982	3	0	-1			70	0				0.734057814465126
307	EVS	EVS1	201000	1982	3	0	-1		1	74	1				0.734057814465126
308	EVS	EVS1	201000	1982	3	1	1		0	46	1				0.734057814465126
309	EVS	EVS1	201000	1982	3	1	1		0	35	0				0.734057814465126
310	EVS	EVS1	201000	1982	3	1	1			25	1				0.734057814465126
311	EVS	EVS1	201000	1982	3	0	-1		0	63	0				0.734057814465126
312	EVS	EVS1	201000	1982	3	1	1		1	29	1				0.579017275584712
313	EVS	EVS1	201000	1982	3	0	-1		1	21	1				0.579017275584712
314	EVS	EVS1	201000	1982	3	1	2		1	19	0				0.734057814465126
315	EVS	EVS1	201000	1982	3				1	38	0				0.734057814465126
316	EVS	EVS1	201000	1982	3	1	1		0	34	1				0.734057814465126
317	EVS	EVS1	201000	1982	3	0	-1		0	56	0				0.579017275584712
318	EVS	EVS1	201000	1982	3	0	-1		1	48	1				0.734057814465126
319	EVS	EVS1	201000	1982	3	1	1		0	26	0				0.734057814465126
320	EVS	EVS1	201000	1982	3	1	2		0	52	1				0.579017275584712
321	EVS	EVS1	201000	1982	3	1	1		1	18	0				0.734057814465126
322	EVS	EVS1	201000	1982	3	0	-1		0	18	0				0.684993372139114
323	EVS	EVS1	201000	1982	3	1	1		0	24	1				0.734057814465126
324	EVS	EVS1	201000	1982	3	0	-1		0	29	0				0.734057814465126
325	EVS	EVS1	201000	1982	3	1	2		0	27	0				0.734057814465126
326	EVS	EVS1	201000	1982	3	0	-1		1	45	0				0.734057814465126
327	EVS	EVS1	201000	1982	3	0	-1		0	18	1				0.734057814465126
328	EVS	EVS1	201000	1982	3	1	2		0	30	0				0.734057814465126
329	EVS	EVS1	201000	1982	3	0	-1		1	69	1				0.734057814465126
330	EVS	EVS1	201000	1982	3	1	1		0	24	0				0.734057814465126
331	EVS	EVS1	201000	1982	3	0	-1		0	76	0				0.734057814465126
332	EVS	EVS1	201000	1982	3	1	1		1	23	1				0.734057814465126
333	EVS	EVS1	201000	1982	3	1	1		1	60	1				0.734057814465126
334	EVS	EVS1	201000	1982	3	0	-1		1	23	1				0.734057814465126
335	EVS	EVS1	201000	1982	3	1	2		1	28	0				0.734057814465126
336	EVS	EVS1	201000	1982	3				0	60	0				0.734057814465126
337	EVS	EVS1	201000	1982	3	1	2		0	49	0				0.734057814465126
338	EVS	EVS1	201000	1982	3	1	1		1	51	1				0.579017275584712
339	EVS	EVS1	201000	1982	3	1	1		0	34	1				0.579017275584712
340	EVS	EVS1	201000	1982	3	1	1		0	18	0				0.734057814465126
341	EVS	EVS1	201000	1982	3	1	1		1	22	0				0.734057814465126
342	EVS	EVS1	201000	1982	3	1	1			81	0				0.734057814465126
343	EVS	EVS1	201000	1982	3					63	0				0.734057814465126
344	EVS	EVS1	201000	1982	3	1	1			96	0				0.734057814465126
345	EVS	EVS1	201000	1982	3	0	-1		1	52	0				0.734057814465126
346	EVS	EVS1	201000	1982	3	0	-1		1	50	1				0.734057814465126
347	EVS	EVS1	201000	1982	3	1	1		0	57	0				0.734057814465126
348	EVS	EVS1	201000	1982	3	0	-1		0	23	0				0.734057814465126
349	EVS	EVS1	201000	1982	3	0	-1		1	28	0				0.684993372139114
350	EVS	EVS1	201000	1982	3	1	1		0	54	0				0.684993372139114
351	EVS	EVS1	201000	1982	3	1	1		1	22	1				0.734057814465126
352	EVS	EVS1	201000	1982	3	0	-1		1	64	0				0.734057814465126
353	EVS	EVS1	201000	1982	3	1	1		1	18	0				0.684993372139114
354	EVS	EVS1	201000	1982	3	1	2		1	37	0				0.734057814465126
355	EVS	EVS1	201000	1982	3	0	-1		0	42	1				0.734057814465126
356	EVS	EVS1	201000	1982	3	1	1		1	59	0				0.684993372139114
357	EVS	EVS1	201000	1982	3	1	1		1	22	1				0.734057814465126
358	EVS	EVS1	201000	1982	3	0	-1		0	23	1				0.734057814465126
359	EVS	EVS1	201000	1982	3	1	1			18	0				0.579017275584712
360	EVS	EVS1	201000	1982	3	1	1		0	19	0				0.734057814465126
361	EVS	EVS1	201000	1982	3	0	-1		0	18	1				0.734057814465126
362	EVS	EVS1	201000	1982	3	0	-1		0	45	0				0.734057814465126
363	EVS	EVS1	201000	1982	3	0	-1		1	24	0				0.734057814465126
364	EVS	EVS1	201000	1982	3					19	1				0.579017275584712
365	EVS	EVS1	201000	1982	3	1	1		0	25	1				0.734057814465126
366	EVS	EVS1	201000	1982	3	1	1			20	1				0.734057814465126
367	EVS	EVS1	201000	1982	3	0	-1		1	58	1				0.734057814465126
368	EVS	EVS1	201000	1982	3	0	-1			77	1				0.734057814465126
369	EVS	EVS1	201000	1982	3	0	-1		0	41	0				0.734057814465126
370	EVS	EVS1	201000	1982	3	0	-1		1	53	1				0.734057814465126
371	EVS	EVS1	201000	1982	3	1	2			24	0				0.684993372139114
372	EVS	EVS1	201000	1982	3	1	1		1	39	1				0.734057814465126
373	EVS	EVS1	201000	1982	3	1	1		0	42	1				0.579017275584712
374	EVS	EVS1	201000	1982	3	1	1		1	77	0				0.734057814465126
375	EVS	EVS1	201000	1982	3	1	1		0	32	1				0.734057814465126
376	EVS	EVS1	201000	1982	3	0	-1		1	58	1				0.734057814465126
377	EVS	EVS1	201000	1982	3	1	2		0	23	0				0.734057814465126
378	EVS	EVS1	201000	1982	3					46	1				0.734057814465126
379	EVS	EVS1	201000	1982	3	1	1		1	20	1				0.734057814465126
380	EVS	EVS1	201000	1982	3				0	32	0				0.734057814465126
381	EVS	EVS1	201000	1982	3	0	-1		1	72	0				0.734057814465126
382	EVS	EVS1	201000	1982	3	1	1		0	19	1				0.734057814465126
383	EVS	EVS1	201000	1982	3	0	-1		0	66	0				0.579017275584712
384	EVS	EVS1	201000	1982	3	1	2		0	42	1				0.734057814465126
385	EVS	EVS1	201000	1982	3	1	1		0	42	1				0.734057814465126
386	EVS	EVS1	201000	1982	3	1	1			35	0				0.734057814465126
387	EVS	EVS1	201000	1982	3	1	2		1	19	1				0.734057814465126
388	EVS	EVS1	201000	1982	3	0	-1		1	58	0				0.734057814465126
389	EVS	EVS1	201000	1982	3	1	1		0	23	0				0.734057814465126
390	EVS	EVS1	201000	1982	3	1	2		0	22	1				0.684993372139114
391	EVS	EVS1	201000	1982	3	0	-1		0	62	0				0.734057814465126
392	EVS	EVS1	201000	1982	3	0	-1		0	31	0				0.734057814465126
393	EVS	EVS1	201000	1982	3	1	1		0	31	1				0.734057814465126
394	EVS	EVS1	201000	1982	3	1	1		0	42	0				0.684993372139114
395	EVS	EVS1	201000	1982	3	1	2		0	19	1				0.684993372139114
396	EVS	EVS1	201000	1982	3	1	2		0	24	1				0.734057814465126
397	EVS	EVS1	201000	1982	3	1	2		1	26	0				0.734057814465126
398	EVS	EVS1	201000	1982	3	0	-1			75	1				0.734057814465126
399	EVS	EVS1	201000	1982	3	1	2		0	35	0				0.579017275584712
400	EVS	EVS1	201000	1982	3	1	1		0	20	1				0.579017275584712
401	EVS	EVS1	201000	1982	3	1	1		0	20	1				0.684993372139114
402	EVS	EVS1	201000	1982	3	1	1		0	36	0				0.579017275584712
403	EVS	EVS1	201000	1982	3	0	-1		0	44	1				0.579017275584712
404	EVS	EVS1	201000	1982	3	1	1		1	38	0				0.734057814465126
405	EVS	EVS1	201000	1982	3	1	1		1	18	1				0.734057814465126
406	EVS	EVS1	201000	1982	3	0	-1		0	23	0				0.734057814465126
407	EVS	EVS1	201000	1982	3	0	-1			22	1				0.734057814465126
408	EVS	EVS1	201000	1982	3	0	-1			35	1				0.734057814465126
409	EVS	EVS1	201000	1982	3	1	2		1	20	1				0.734057814465126
410	EVS	EVS1	201000	1982	3	0	-1			25	0				0.734057814465126
411	EVS	EVS1	201000	1982	3	1	1		0	21	1				0.734057814465126
412	EVS	EVS1	201000	1982	3	1	2		0	22	1				0.734057814465126
413	EVS	EVS1	201000	1982	3	1	2		0	63	1				0.734057814465126
414	EVS	EVS1	201000	1982	3	1	1		1	19	1				0.684993372139114
415	EVS	EVS1	201000	1982	3	1	2		0	34	1				0.684993372139114
416	EVS	EVS1	201000	1982	3	1	1		0	26	1				0.684993372139114
417	EVS	EVS1	201000	1982	3				0	24	1				0.734057814465126
418	EVS	EVS1	201000	1982	3	0	-1		0	21	1				0.734057814465126
419	EVS	EVS1	201000	1982	3	1	1		0	27	1				0.684993372139114
420	EVS	EVS1	201000	1982	3				0	23	1				0.734057814465126
421	EVS	EVS1	201000	1982	3	0	-1			62	1				0.734057814465126
422	EVS	EVS1	201000	1982	3	1	1		1	36	1				0.734057814465126
423	EVS	EVS1	201000	1982	3	1	1		0		1				0.734057814465126
424	EVS	EVS1	201000	1982	3	1	1		0	18	0				0.734057814465126
425	EVS	EVS1	201000	1982	3	1	1		0	23	0				0.684993372139114
426	EVS	EVS1	201000	1982	3	1	2		0	32	0				0.684993372139114
427	EVS	EVS1	201000	1982	3	0	-1			45	0				0.734057814465126
428	EVS	EVS1	201000	1982	3	0	-1		0	30	1				0.579017275584712
429	EVS	EVS1	201000	1982	3	1	2		1	42	1				0.734057814465126
430	EVS	EVS1	201000	1982	3	1	1		0	25	1				0.734057814465126
431	EVS	EVS1	201000	1982	3	0	-1			26	0				0.734057814465126
432	EVS	EVS1	201000	1982	3	1	1		0	35	0				0.734057814465126
433	EVS	EVS1	201000	1982	3	1	2		0	49	1				0.734057814465126
434	EVS	EVS1	201000	1982	3	1	1		1	48	0				0.734057814465126
435	EVS	EVS1	201000	1982	3	1	2		0	43	0				0.734057814465126
436	EVS	EVS1	201000	1982	3	0	-1		0	19	0				0.684993372139114
437	EVS	EVS1	201000	1982	3				0	20	1				0.579017275584712
438	EVS	EVS1	201000	1982	3	0	-1		0	53	1				0.734057814465126
439	EVS	EVS1	201000	1982	3	1	2		1	22	0				0.734057814465126
440	EVS	EVS1	201000	1982	3	1	2		1	34	0				0.734057814465126
441	EVS	EVS1	201000	1982	3	1	1		1	29	1				0.579017275584712
442	EVS	EVS1	201000	1982	3	0	-1		0	35	1				0.684993372139114
443	EVS	EVS1	201000	1982	3	1	2		0		1				0.734057814465126
444	EVS	EVS1	201000	1982	3	1	1		0	29	0				0.734057814465126
445	EVS	EVS1	201000	1982	3	0	-1		0	60	1				0.734057814465126
446	EVS	EVS1	201000	1982	3	0	-1		0	69	0				0.734057814465126
447	EVS	EVS1	201000	1982	3	0	-1		1	68	1				0.734057814465126
448	EVS	EVS1	201000	1982	3	1	2		0	52	0				0.734057814465126
449	EVS	EVS1	201000	1982	3	0	-1		0	29	1				0.734057814465126
450	EVS	EVS1	201000	1982	3	1	1		0	29	1				0.734057814465126
451	EVS	EVS1	201000	1982	3	0	-1		0	22	0				0.734057814465126
452	EVS	EVS1	201000	1982	3	1	1		0	46	1				0.734057814465126
453	EVS	EVS1	201000	1982	3					65	0				0.734057814465126
454	EVS	EVS1	201000	1982	3	0	-1		0	44	1				0.734057814465126
455	EVS	EVS1	201000	1982	3	1	1		1	62	0				0.734057814465126
456	EVS	EVS1	201000	1982	3	1	2		1	39	0				0.734057814465126
457	EVS	EVS1	201000	1982	3	1	1		1	33	1				0.734057814465126
458	EVS	EVS1	201000	1982	3	1	2		0	18	0				0.734057814465126
459	EVS	EVS1	201000	1982	3	1	1		0	67	1				0.734057814465126
460	EVS	EVS1	201000	1982	3	1	1		1	70	0				0.734057814465126
461	EVS	EVS1	201000	1982	3	1	1		1	74	1				0.734057814465126
462	EVS	EVS1	201000	1982	3	0	-1		1	53	1				0.734057814465126
463	EVS	EVS1	201000	1982	3	1	2		0	45	1				0.734057814465126
464	EVS	EVS1	201000	1982	3	1	1		0	21	1				0.734057814465126
465	EVS	EVS1	201000	1982	3	1	1		0	42	0				0.734057814465126
466	EVS	EVS1	201000	1982	3	0	-1			18	1				0.734057814465126
467	EVS	EVS1	201000	1982	3	0	-1		1	70	1				0.734057814465126
468	EVS	EVS1	201000	1982	3	0	-1		1	40	0				0.734057814465126
469	EVS	EVS1	201000	1982	3	0	-1		0	43	1				0.579017275584712
470	EVS	EVS1	201000	1982	3	0	-1		0	52	1				0.579017275584712
471	EVS	EVS1	201000	1982	3	1	1		0	65	0				0.734057814465126
472	EVS	EVS1	201000	1982	3	1	1		0	28	1				0.734057814465126
473	EVS	EVS1	201000	1982	3	1	1		1	66	0				0.734057814465126
474	EVS	EVS1	201000	1982	3	0	-1		1	30	1				0.734057814465126
475	EVS	EVS1	201000	1982	3	1	2		0	54	0				0.734057814465126
476	EVS	EVS1	201000	1982	3	1	1		0	35	1				0.734057814465126
477	EVS	EVS1	201000	1982	3				0	27	1				0.734057814465126
478	EVS	EVS1	201000	1982	3	1	1			32	1				0.734057814465126
479	EVS	EVS1	201000	1982	3	0	-1		0	79	0				0.734057814465126
480	EVS	EVS1	201000	1982	3				0	21	1				0.734057814465126
481	EVS	EVS1	201000	1982	3	0	-1			26	1				0.734057814465126
482	EVS	EVS1	201000	1982	3				1	46	1				0.734057814465126
483	EVS	EVS1	201000	1982	3				1	61	1				0.734057814465126
484	EVS	EVS1	201000	1982	3	0	-1		1	65	1				0.734057814465126
485	EVS	EVS1	201000	1982	3	1	1		0	59	0				0.734057814465126
486	EVS	EVS1	201000	1982	3	1	2			18	0				0.734057814465126
487	EVS	EVS1	201000	1982	3	1	2		0	42	0				0.734057814465126
488	EVS	EVS1	201000	1982	3	1	1		1	26	0				0.684993372139114
489	EVS	EVS1	201000	1982	3	0	-1			31	1				0.734057814465126
490	EVS	EVS1	201000	1982	3	0	-1		1	41	1				0.734057814465126
491	EVS	EVS1	201000	1982	3	1	2		0	46	0				0.674250351070362
492	EVS	EVS1	201000	1982	3	1	1		0	26	1				0.734057814465126
493	EVS	EVS1	201000	1982	3	0	-1		0	70	1				0.579017275584712
494	EVS	EVS1	201000	1982	3	1	2		1	55	1				0.734057814465126
495	EVS	EVS1	201000	1982	3	1	1		0	22	0				0.734057814465126
496	EVS	EVS1	201000	1982	3	1	1		1	52	0				0.734057814465126
497	EVS	EVS1	201000	1982	3	1	1		0	30	0				0.734057814465126
498	EVS	EVS1	201000	1982	3	0	-1		0	63	1				0.734057814465126
499	EVS	EVS1	201000	1982	3	0	-1		1	44	0				0.734057814465126
500	EVS	EVS1	201000	1982	3	0	-1			38	1				0.684993372139114
501	EVS	EVS1	201000	1982	3	0	-1		0	79	0				0.734057814465126
502	EVS	EVS1	201000	1982	3	0	-1			42	1				0.734057814465126
503	EVS	EVS1	201000	1982	3	0	-1		1	29	0				0.734057814465126
504	EVS	EVS1	201000	1982	3	1	1		0	48	1				0.734057814465126
505	EVS	EVS1	201000	1982	3	0	-1		1	55	1				0.734057814465126
506	EVS	EVS1	201000	1982	3	1	1		0	52	1				0.734057814465126
507	EVS	EVS1	201000	1982	3	0	-1			18	0				0.684993372139114
508	EVS	EVS1	201000	1982	3	0	-1		0	40	0				0.734057814465126
509	EVS	EVS1	201000	1982	3	1	2		0	36	1				0.734057814465126
510	EVS	EVS1	201000	1982	3	1	2		0	35	0				0.579017275584712
511	EVS	EVS1	201000	1982	3	0	-1		0	70	1				0.734057814465126
512	EVS	EVS1	201000	1982	3	1	1		0	34	1				0.734057814465126
513	EVS	EVS1	201000	1982	3	1	1		0	18	1				0.734057814465126
514	EVS	EVS1	201000	1982	3	1	1		0	41	1				0.734057814465126
515	EVS	EVS1	201000	1982	3	1	1		1		0				0.684993372139114
516	EVS	EVS1	201000	1982	3	0	-1		1	21	0				0.579017275584712
517	EVS	EVS1	201000	1982	3	1	2		0	46	0				0.734057814465126
518	EVS	EVS1	201000	1982	3	1	1		0	22	0				0.734057814465126
519	EVS	EVS1	201000	1982	3				0	57	1				0.734057814465126
520	EVS	EVS1	201000	1982	3	0	-1			50	0				0.734057814465126
521	EVS	EVS1	201000	1982	3	0	-1		0	33	0				0.684993372139114
522	EVS	EVS1	201000	1982	3	0	-1			66	1				0.734057814465126
523	EVS	EVS1	201000	1982	3	0	-1		0	24	1				0.684993372139114
524	EVS	EVS1	201000	1982	3	1	2		0	40	0				0.734057814465126
525	EVS	EVS1	201000	1982	3	0	-1		0	52	1				0.734057814465126
526	EVS	EVS1	201000	1982	3	0	-1		0	50	0				0.684993372139114
527	EVS	EVS1	201000	1982	3	1	1		0	19	1				0.734057814465126
528	EVS	EVS1	201000	1982	3	1	2		1	72	0				0.734057814465126
529	EVS	EVS1	201000	1982	3	1	1		1	36	1				0.734057814465126
530	EVS	EVS1	201000	1982	3	0	-1		0	22	1				0.684993372139114
531	EVS	EVS1	201000	1982	3	1	2		1	40	1				0.734057814465126
532	EVS	EVS1	201000	1982	3	0	-1		0	37	0				0.734057814465126
533	EVS	EVS1	201000	1982	3	0	-1		0	28	0				0.734057814465126
534	EVS	EVS1	201000	1982	3	0	-1		0	18	0				0.734057814465126
535	EVS	EVS1	201000	1982	3				0	24	1				0.734057814465126
536	EVS	EVS1	201000	1982	3	1	2		0	30	0				0.579017275584712
537	EVS	EVS1	201000	1982	3	1	2		0	30	0				0.734057814465126
538	EVS	EVS1	201000	1982	3	1	1		0	26	1				0.734057814465126
539	EVS	EVS1	201000	1982	3	0	-1		0	31	0				0.734057814465126
540	EVS	EVS1	201000	1982	3				1	27	1				0.684993372139114
541	EVS	EVS1	201000	1982	3	0	-1			69	1				0.734057814465126
542	EVS	EVS1	201000	1982	3					69	1				0.734057814465126
543	EVS	EVS1	201000	1982	3	1	2		0	36	0				0.734057814465126
544	EVS	EVS1	201000	1982	3	0	-1		0	20	1				0.734057814465126
545	EVS	EVS1	201000	1982	3	0	-1		1	20	1				0.673373608880651
546	EVS	EVS1	201000	1982	3	1	1		0	44	0				0.734057814465126
547	EVS	EVS1	201000	1982	3	0	-1			32	1				0.734057814465126
548	EVS	EVS1	201000	1982	3	0	-1		1	64	1				0.734057814465126
549	EVS	EVS1	201000	1982	3	1	1		1	51	0				0.734057814465126
550	EVS	EVS1	201000	1982	3	1	2		0	55	1				0.734057814465126
551	EVS	EVS1	201000	1982	3	1	1		0	18	1				0.734057814465126
552	EVS	EVS1	201000	1982	3	1	2		1	32	0				0.734057814465126
553	EVS	EVS1	201000	1982	3	1	1		0	54	1				0.684993372139114
554	EVS	EVS1	201000	1982	3	0	-1		0	62	1				0.734057814465126
555	EVS	EVS1	201000	1982	3	1	1		1	27	0				0.734057814465126
556	EVS	EVS1	201000	1982	3	1	1		0	24	0				0.684993372139114
557	EVS	EVS1	201000	1982	3					48	1				0.734057814465126
558	EVS	EVS1	201000	1982	3	0	-1		0	37	0				0.734057814465126
559	EVS	EVS1	201000	1982	3	0	-1		1	34	0				0.734057814465126
560	EVS	EVS1	201000	1982	3	1	2		1	52	0				0.734057814465126
561	EVS	EVS1	201000	1982	3	1	2		0	48	0				0.734057814465126
562	EVS	EVS1	201000	1982	3	0	-1			22	1				0.734057814465126
563	EVS	EVS1	201000	1982	3				1	66	0				0.734057814465126
564	EVS	EVS1	201000	1982	3	1	1		1	63	1				0.734057814465126
565	EVS	EVS1	201000	1982	3	1	2			71	1				0.734057814465126
566	EVS	EVS1	201000	1982	3	1	1			44	0				0.734057814465126
567	EVS	EVS1	201000	1982	3	0	-1		0	56	1				0.734057814465126
568	EVS	EVS1	201000	1982	3	0	-1			56	1				0.734057814465126
569	EVS	EVS1	201000	1982	3	1	1		0	34	1				0.734057814465126
570	EVS	EVS1	201000	1982	3	1	1		0	56	0				0.734057814465126
571	EVS	EVS1	201000	1982	3	0	-1		1	44	0				0.734057814465126
572	EVS	EVS1	201000	1982	3	1	2		0	26	0				0.734057814465126
573	EVS	EVS1	201000	1982	3	1	1		1		1				0.684993372139114
574	EVS	EVS1	201000	1982	3	1	1		1	23	1				0.734057814465126
575	EVS	EVS1	201000	1982	3	1	2		0	41	1				0.579017275584712
576	EVS	EVS1	201000	1982	3				1	39	1				0.734057814465126
577	EVS	EVS1	201000	1982	3	0	-1		1	35	1				0.734057814465126
578	EVS	EVS1	201000	1982	3	1	2		0	24	1				0.734057814465126
579	EVS	EVS1	201000	1982	3	1	1		0	18	0				0.734057814465126
580	EVS	EVS1	201000	1982	3	0	-1			18	0				0.734057814465126
581	EVS	EVS1	201000	1982	3	1	1		1	65	0				0.734057814465126
582	EVS	EVS1	201000	1982	3				1	51	1				0.734057814465126
583	EVS	EVS1	201000	1982	3				1	33	1				0.734057814465126
584	EVS	EVS1	201000	1982	3	0	-1		1	67	1				0.734057814465126
585	EVS	EVS1	201000	1982	3	1	2		0	39	1				0.734057814465126
586	EVS	EVS1	201000	1982	3	1	2		0	48	0				0.734057814465126
587	EVS	EVS1	201000	1982	3	1	1		0	28	0				0.734057814465126
588	EVS	EVS1	201000	1982	3	1	1		0	19	1				0.734057814465126
589	EVS	EVS1	201000	1982	3	0	-1		0	21	0				0.684993372139114
590	EVS	EVS1	201000	1982	3	0	-1			23	1				0.734057814465126
591	EVS	EVS1	201000	1982	3				0	23	1				0.734057814465126
592	EVS	EVS1	201000	1982	3	0	-1		0	50	0				0.734057814465126
593	EVS	EVS1	201000	1982	3	0	-1		0	30	1				0.579017275584712
594	EVS	EVS1	201000	1982	3	0	-1		1	65	0				0.734057814465126
595	EVS	EVS1	201000	1982	3	1	1		0	22	1				0.579017275584712
596	EVS	EVS1	201000	1982	3	1	1		1	22	1				0.734057814465126
597	EVS	EVS1	201000	1982	3	1	1		1	82	1				0.579017275584712
598	EVS	EVS1	201000	1982	3	1	1		0	75	0				0.579017275584712
599	EVS	EVS1	201000	1982	3	1	1		0	23	0				0.684993372139114
600	EVS	EVS1	201000	1982	3	0	-1		0	62	1				0.579017275584712
601	EVS	EVS1	201000	1982	3	1	1		0	34	0				0.684993372139114
602	EVS	EVS1	201000	1982	3	0	-1		0	78	1				0.579017275584712
603	EVS	EVS1	201000	1982	3	0	-1		0	65	1				0.579017275584712
604	EVS	EVS1	201000	1982	3	0	-1		1	70	1				0.579017275584712
605	EVS	EVS1	201000	1982	3	0	-1		1	78	1				0.684993372139114
606	EVS	EVS1	201000	1982	3	0	-1		1	21	0				0.579017275584712
607	EVS	EVS1	201000	1982	3	1	1		1	23	1				0.579017275584712
608	EVS	EVS1	201000	1982	3	1	1		0	18	0				0.579017275584712
609	EVS	EVS1	201000	1982	3	1	1		0	40	1				0.674250351070362
610	EVS	EVS1	201000	1982	3	1	1		0	31	0				0.734057814465126
611	EVS	EVS1	201000	1982	3	1	1		0	18	1				0.734057814465126
612	EVS	EVS1	201000	1982	3	1	2		0	29	0				0.734057814465126
613	EVS	EVS1	201000	1982	3	1	2		0	44	1				0.579017275584712
614	EVS	EVS1	201000	1982	3	1	2		0	55	1				0.579017275584712
615	EVS	EVS1	201000	1982	3	1	1		1	33	1				0.579017275584712
616	EVS	EVS1	201000	1982	3	0	-1		0	39	1				0.734057814465126
617	EVS	EVS1	201000	1982	3	1	1		0	60	1				0.579017275584712
618	EVS	EVS1	201000	1982	3	1	1		1	38	0				0.674250351070362
619	EVS	EVS1	201000	1982	3	0	-1			65	1				0.579017275584712
620	EVS	EVS1	201000	1982	3	0	-1		1	80	0				0.734057814465126
621	EVS	EVS1	201000	1982	3	1	2		1	19	0				0.579017275584712
622	EVS	EVS1	201000	1982	3	1	1			18	0				0.579017275584712
623	EVS	EVS1	201000	1982	3				0	62	0				0.579017275584712
624	EVS	EVS1	201000	1982	3	1	2		0	83	1				0.684993372139114
625	EVS	EVS1	201000	1982	3	0	-1		0	41	1				0.734057814465126
626	EVS	EVS1	201000	1982	3	0	-1		1	62	0				0.579017275584712
627	EVS	EVS1	201000	1982	3	0	-1		0	22	1				0.734057814465126
628	EVS	EVS1	201000	1982	3	0	-1		0	18	0				0.579017275584712
629	EVS	EVS1	201000	1982	3	0	-1		0	20	1				0.734057814465126
630	EVS	EVS1	201000	1982	3	1	1		0	37	1				0.579017275584712
631	EVS	EVS1	201000	1982	3	1	1		0	27	1				0.579017275584712
632	EVS	EVS1	201000	1982	3	0	-1		0	21	1				0.579017275584712
633	EVS	EVS1	201000	1982	3	1	1		0	49	0				0.579017275584712
634	EVS	EVS1	201000	1982	3	1	2		0	33	0				0.674250351070362
635	EVS	EVS1	201000	1982	3	0	-1		1	37	0				0.579017275584712
636	EVS	EVS1	201000	1982	3	0	-1		0	66	1				0.579017275584712
637	EVS	EVS1	201000	1982	3	1	1		0	65	1				0.674250351070362
638	EVS	EVS1	201000	1982	3	1	1		0	33	0				0.579017275584712
639	EVS	EVS1	201000	1982	3	0	-1		0	32	0				0.579017275584712
640	EVS	EVS1	201000	1982	3	0	-1		0	56	1				0.579017275584712
641	EVS	EVS1	201000	1982	3	0	-1		1	61	1				0.579017275584712
642	EVS	EVS1	201000	1982	3				0	43	0				0.734057814465126
643	EVS	EVS1	201000	1982	3	0	-1			48	1				0.734057814465126
644	EVS	EVS1	201000	1982	3	0	-1		0	27	0				0.734057814465126
645	EVS	EVS1	201000	1982	3	1	1		0	53	1				0.734057814465126
646	EVS	EVS1	201000	1982	3	1	1		0	68	0				0.734057814465126
647	EVS	EVS1	201000	1982	3	0	-1		0	57	1				0.579017275584712
648	EVS	EVS1	201000	1982	3	0	-1		0	75	1				0.734057814465126
649	EVS	EVS1	201000	1982	3	0	-1		1	78	1				0.579017275584712
650	EVS	EVS1	201000	1982	3	1	1		0	60	1				0.579017275584712
651	EVS	EVS1	201000	1982	3	1	1		0	28	0				0.579017275584712
652	EVS	EVS1	201000	1982	3	0	-1		1	61	1				0.734057814465126
653	EVS	EVS1	201000	1982	3	1	1		0	19	1				0.579017275584712
654	EVS	EVS1	201000	1982	3	1	1		0	29	1				0.579017275584712
655	EVS	EVS1	201000	1982	3	1	1		0	46	0				0.579017275584712
656	EVS	EVS1	201000	1982	3	0	-1		0	39	1				0.579017275584712
657	EVS	EVS1	201000	1982	3	1	2		1	67	0				0.579017275584712
658	EVS	EVS1	201000	1982	3	1	1		0	34	1				0.579017275584712
659	EVS	EVS1	201000	1982	3	1	1		0	23	1				0.579017275584712
660	EVS	EVS1	201000	1982	3	0	-1		0	60	1				0.734057814465126
661	EVS	EVS1	201000	1982	3	0	-1		0	24	1				0.734057814465126
662	EVS	EVS1	201000	1982	3	0	-1		0	58	0				0.734057814465126
663	EVS	EVS1	201000	1982	3	1	1		0	45	1				0.579017275584712
664	EVS	EVS1	201000	1982	3	1	1		0	36	1				0.579017275584712
665	EVS	EVS1	201000	1982	3	0	-1		0	46	1				0.734057814465126
666	EVS	EVS1	201000	1982	3	0	-1		0	52	1				0.734057814465126
667	EVS	EVS1	201000	1982	3	0	-1		1	34	0				0.684993372139114
668	EVS	EVS1	201000	1982	3	0	-1		1	78	0				0.579017275584712
669	EVS	EVS1	201000	1982	3	1	1		1	35	1				0.734057814465126
670	EVS	EVS1	201000	1982	3	0	-1		1	66	1				0.734057814465126
671	EVS	EVS1	201000	1982	3				0	22	0				0.579017275584712
672	EVS	EVS1	201000	1982	3	1	1		0	22	0				0.734057814465126
673	EVS	EVS1	201000	1982	3	1	1			29	0				0.734057814465126
674	EVS	EVS1	201000	1982	3	1	1		1	31	1				0.734057814465126
675	EVS	EVS1	201000	1982	3	0	-1		1	77	1				0.734057814465126
676	EVS	EVS1	201000	1982	3	0	-1		1	34	1				0.684993372139114
677	EVS	EVS1	201000	1982	3	1	1		0	41	0				0.684993372139114
678	EVS	EVS1	201000	1982	3	1	1		0	35	1				0.734057814465126
679	EVS	EVS1	201000	1982	3	1	2		0	50	0				0.579017275584712
680	EVS	EVS1	201000	1982	3	1	1		0	68	1				0.734057814465126
681	EVS	EVS1	201000	1982	3	1	1		0	67	0				0.734057814465126
682	EVS	EVS1	201000	1982	3	1	1		0	26	1				0.734057814465126
683	EVS	EVS1	201000	1982	3	1	1		0	48	0				0.734057814465126
684	EVS	EVS1	201000	1982	3	1	1		0	43	1				0.734057814465126
685	EVS	EVS1	201000	1982	3	1	1		1	40	1				0.734057814465126
686	EVS	EVS1	201000	1982	3	0	-1		1	82	1				0.734057814465126
687	EVS	EVS1	201000	1982	3	1	1		1	21	1				0.734057814465126
688	EVS	EVS1	201000	1982	3				0	59	1				0.734057814465126
689	EVS	EVS1	201000	1982	3	1	2		0	20	1				0.734057814465126
690	EVS	EVS1	201000	1982	3	1	1		0	36	1				0.734057814465126
691	EVS	EVS1	201000	1982	3	1	1		1	71	0				0.674250351070362
692	EVS	EVS1	201000	1982	3	1	1		1	18	0				0.734057814465126
693	EVS	EVS1	201000	1982	3	1	2		0	53	0				0.734057814465126
694	EVS	EVS1	201000	1982	3	1	1		0	19	0				0.579017275584712
695	EVS	EVS1	201000	1982	3	0	-1		1	74	1				0.734057814465126
696	EVS	EVS1	201000	1982	3	0	-1		1	57	1				0.734057814465126
697	EVS	EVS1	201000	1982	3	0	-1		1	61	0				0.734057814465126
698	EVS	EVS1	201000	1982	3	1	2		0	45	1				0.579017275584712
699	EVS	EVS1	201000	1982	3	0	-1		0	45	0				0.734057814465126
700	EVS	EVS1	201000	1982	3	0	-1		1	39	1				0.734057814465126
701	EVS	EVS1	201000	1982	3	0	-1		1	24	1				0.579017275584712
702	EVS	EVS1	201000	1982	3	0	-1			80	1				0.734057814465126
703	EVS	EVS1	201000	1982	3	0	-1		0	60	1				0.579017275584712
704	EVS	EVS1	201000	1982	3	0	-1		0	75	1				0.579017275584712
705	EVS	EVS1	201000	1982	3	0	-1		0	66	0				0.734057814465126
706	EVS	EVS1	201000	1982	3	1	1		0	33	1				0.579017275584712
707	EVS	EVS1	201000	1982	3	0	-1		0	55	1				0.734057814465126
708	EVS	EVS1	201000	1982	3	0	-1		0	24	1				0.579017275584712
709	EVS	EVS1	201000	1982	3	0	-1		0	43	1				0.579017275584712
710	EVS	EVS1	201000	1982	3	1	1		0	45	1				0.734057814465126
711	EVS	EVS1	201000	1982	3	0	-1		1	57	1				0.734057814465126
712	EVS	EVS1	201000	1982	3	0	-1		0	27	1				0.579017275584712
713	EVS	EVS1	201000	1982	3	1	1		1	56	0				0.579017275584712
714	EVS	EVS1	201000	1982	3	0	-1		1	19	1				0.579017275584712
715	EVS	EVS1	201000	1982	3	0	-1		0	37	0				0.734057814465126
716	EVS	EVS1	201000	1982	3	1	1		1	52	0				0.734057814465126
717	EVS	EVS1	201000	1982	3	1	1		0	30	1				0.734057814465126
718	EVS	EVS1	201000	1982	3	1	1		0	23	1				0.579017275584712
719	EVS	EVS1	201000	1982	3	0	-1		0	57	0				0.734057814465126
720	EVS	EVS1	201000	1982	3	0	-1		1	53	1				0.734057814465126
721	EVS	EVS1	201000	1982	3	0	-1		1	75	1				0.734057814465126
722	EVS	EVS1	201000	1982	3	1	2		1	69	0				0.734057814465126
723	EVS	EVS1	201000	1982	3	1	2		1	39	0				0.579017275584712
724	EVS	EVS1	201000	1982	3	0	-1		0	60	1				0.734057814465126
725	EVS	EVS1	201000	1982	3	1	1		1	56	1				0.734057814465126
726	EVS	EVS1	201000	1982	3	1	2		0	37	0				0.579017275584712
727	EVS	EVS1	201000	1982	3	1	1		0	18	1				0.579017275584712
728	EVS	EVS1	201000	1982	3	1	1		1	39	1				0.734057814465126
729	EVS	EVS1	201000	1982	3	1	1		1	61	0				0.734057814465126
730	EVS	EVS1	201000	1982	3	1	1		0	21	0				0.734057814465126
731	EVS	EVS1	201000	1982	3	0	-1		0	19	0				0.734057814465126
732	EVS	EVS1	201000	1982	3				1	61	0				0.579017275584712
733	EVS	EVS1	201000	1982	3	1	1		0	18	0				0.734057814465126
734	EVS	EVS1	201000	1982	3	1	1		0	41	1				0.734057814465126
735	EVS	EVS1	201000	1982	3	0	-1		1	26	0				0.579017275584712
736	EVS	EVS1	201000	1982	3	1	2		1	26	1				0.579017275584712
737	EVS	EVS1	201000	1982	3	0	-1		0	81	0				0.579017275584712
738	EVS	EVS1	201000	1982	3	1	1		1	25	1				0.579017275584712
739	EVS	EVS1	201000	1982	3	1	1		0	28	0				0.579017275584712
740	EVS	EVS1	201000	1982	3	1	1		0	23	0				0.579017275584712
741	EVS	EVS1	201000	1982	3	1	1		1	27	0				0.684993372139114
742	EVS	EVS1	201000	1982	3	0	-1		0	52	1				0.734057814465126
743	EVS	EVS1	201000	1982	3	0	-1		1	62	1				0.734057814465126
744	EVS	EVS1	201000	1982	3	1	1		0	21	0				0.734057814465126
745	EVS	EVS1	201000	1982	3	0	-1		0	39	0				0.579017275584712
746	EVS	EVS1	201000	1982	3	0	-1		1	62	1				0.734057814465126
747	EVS	EVS1	201000	1982	3	0	-1		0	37	1				0.734057814465126
748	EVS	EVS1	201000	1982	3	1	2		0	22	0				0.734057814465126
749	EVS	EVS1	201000	1982	3	1	1		1	80	1				0.734057814465126
750	EVS	EVS1	201000	1982	3	0	-1		1	73	1				0.734057814465126
751	EVS	EVS1	201000	1982	3	0	-1		0	82	1				0.579017275584712
752	EVS	EVS1	201000	1982	3	1	1		0	45	0				0.734057814465126
753	EVS	EVS1	201000	1982	3	0	-1			66	1				0.734057814465126
754	EVS	EVS1	201000	1982	3	1	1		0	29	0				0.684993372139114
755	EVS	EVS1	201000	1982	3	1	1		1	56	0				0.734057814465126
756	EVS	EVS1	201000	1982	3	1	1		0	40	1				0.734057814465126
757	EVS	EVS1	201000	1982	3	0	-1		0	78	1				0.734057814465126
758	EVS	EVS1	201000	1982	3	0	-1		0	70	0				0.734057814465126
759	EVS	EVS1	201000	1982	3	0	-1		1	63	0				0.734057814465126
760	EVS	EVS1	201000	1982	3					83	1				0.734057814465126
761	EVS	EVS1	201000	1982	3	1	1		0	34	1				0.734057814465126
762	EVS	EVS1	201000	1982	3	1	1			33	1				0.734057814465126
763	EVS	EVS1	201000	1982	3	0	-1		0	36	1				0.734057814465126
764	EVS	EVS1	201000	1982	3	0	-1		0	68	1				0.734057814465126
765	EVS	EVS1	201000	1982	3	0	-1		0	31	0				0.734057814465126
766	EVS	EVS1	201000	1982	3	1	1		1	74	1				0.734057814465126
767	EVS	EVS1	201000	1982	3	0	-1		0	65	1				0.734057814465126
768	EVS	EVS1	201000	1982	3	1	1		1	62	1				0.734057814465126
769	EVS	EVS1	201000	1982	3					76	0				0.734057814465126
770	EVS	EVS1	201000	1982	3	0	-1			30	1				0.734057814465126
771	EVS	EVS1	201000	1982	3	0	-1		1	50	0				0.734057814465126
772	EVS	EVS1	201000	1982	3	1	1		0	22	1				0.734057814465126
773	EVS	EVS1	201000	1982	3	0	-1		0	79	1				0.734057814465126
774	EVS	EVS1	201000	1982	3	0	-1		0	18	1				0.734057814465126
775	EVS	EVS1	201000	1982	3	1	1		0	24	1				0.734057814465126
776	EVS	EVS1	201000	1982	3				1	61	1				0.734057814465126
777	EVS	EVS1	201000	1982	3	1	2			23	0				0.734057814465126
778	EVS	EVS1	201000	1982	3				0	34	1				0.734057814465126
779	EVS	EVS1	201000	1982	3	0	-1		1	69	1				0.734057814465126
780	EVS	EVS1	201000	1982	3					19	1				0.734057814465126
781	EVS	EVS1	201000	1982	3	0	-1		0	27	1				0.734057814465126
782	EVS	EVS1	201000	1982	3	0	-1		1	19	1				0.734057814465126
783	EVS	EVS1	201000	1982	3				0	21	0				0.579017275584712
784	EVS	EVS1	201000	1982	3	1	1		0	28	0				0.579017275584712
785	EVS	EVS1	201000	1982	3	0	-1		1	48	1				0.734057814465126
786	EVS	EVS1	201000	1982	3	0	-1		0	57	1				0.734057814465126
787	EVS	EVS1	201000	1982	3	1	1		1	24	1				0.734057814465126
788	EVS	EVS1	201000	1982	3	0	-1		1	46	1				0.734057814465126
789	EVS	EVS1	201000	1982	3				0	45	1				0.734057814465126
790	EVS	EVS1	201000	1982	3					70	1				0.734057814465126
791	EVS	EVS1	201000	1982	3	1	2		1	26	0				0.734057814465126
792	EVS	EVS1	201000	1982	3	0	-1		0	60	0				0.734057814465126
793	EVS	EVS1	201000	1982	3	1	1		1	31	1				0.734057814465126
794	EVS	EVS1	201000	1982	3	1	1		1	28	1				0.734057814465126
795	EVS	EVS1	201000	1982	3				0	38	0				0.734057814465126
796	EVS	EVS1	201000	1982	3	1	2		0	49	0				0.734057814465126
797	EVS	EVS1	201000	1982	3	0	-1		1	74	0				0.734057814465126
798	EVS	EVS1	201000	1982	3	0	-1		0	27	1				0.579017275584712
799	EVS	EVS1	201000	1982	3	0	-1			26	1				0.684993372139114
800	EVS	EVS1	201000	1982	3	0	-1		0	26	0				0.734057814465126
801	EVS	EVS1	201000	1982	3	1	2		0	39	0				0.734057814465126
802	EVS	EVS1	201000	1982	3	1	1		0	35	0				0.734057814465126
803	EVS	EVS1	201000	1982	3	0	-1		0	30	0				0.684993372139114
804	EVS	EVS1	201000	1982	3	0	-1		0	36	1				0.684993372139114
805	EVS	EVS1	201000	1982	3	0	-1		0	76	0				0.734057814465126
806	EVS	EVS1	201000	1982	3	1	2		1	73	0				0.734057814465126
807	EVS	EVS1	201000	1982	3	0	-1		0	24	1				0.734057814465126
808	EVS	EVS1	201000	1982	3	0	-1		1	59	0				0.734057814465126
809	EVS	EVS1	201000	1982	3	1	2		0	67	1				0.734057814465126
810	EVS	EVS1	201000	1982	3	1	2		0	42	1				0.734057814465126
811	EVS	EVS1	201000	1982	3	0	-1		0	24	0				0.684993372139114
812	EVS	EVS1	201000	1982	3	0	-1		1	48	0				0.734057814465126
813	EVS	EVS1	201000	1982	3				0	22	1				0.734057814465126
814	EVS	EVS1	201000	1982	3	1	1		1	26	1				0.684993372139114
815	EVS	EVS1	201000	1982	3	1	2		0	92	0				0.684993372139114
816	EVS	EVS1	201000	1982	3	1	1		0	30	0				0.579017275584712
817	EVS	EVS1	201000	1982	3	0	-1			59	1				0.579017275584712
818	EVS	EVS1	201000	1982	3	0	-1		1	76	0				0.684993372139114
819	EVS	EVS1	201000	1982	3	0	-1		1	26	0				0.684993372139114
820	EVS	EVS1	201000	1982	3	1	2		0	20	0				0.734057814465126
821	EVS	EVS1	201000	1982	3	0	-1		0	21	1				0.579017275584712
822	EVS	EVS1	201000	1982	3	1	1		1	50	1				0.579017275584712
823	EVS	EVS1	201000	1982	3	1	2		0	45	1				0.674250351070362
824	EVS	EVS1	201000	1982	3	1	1		0	66	0				0.579017275584712
825	EVS	EVS1	201000	1982	3	0	-1		0	52	0				0.734057814465126
826	EVS	EVS1	201000	1982	3	1	1		0	31	1				0.734057814465126
827	EVS	EVS1	201000	1982	3	1	1		0	21	1				0.579017275584712
828	EVS	EVS1	201000	1982	3	0	-1		0	38	0				0.734057814465126
829	EVS	EVS1	201000	1982	3	0	-1		0	21	1				0.579017275584712
830	EVS	EVS1	201000	1982	3				0	50	1				0.579017275584712
831	EVS	EVS1	201000	1982	3	0	-1		0	18	0				0.579017275584712
832	EVS	EVS1	201000	1982	3	1	1		0	19	1				0.674250351070362
833	EVS	EVS1	201000	1982	3	1	1		0	18	0				0.684993372139114
834	EVS	EVS1	201000	1982	3	0	-1			25	1				0.734057814465126
835	EVS	EVS1	201000	1982	3	0	-1		1	63	0				0.579017275584712
836	EVS	EVS1	201000	1982	3					18	1				0.734057814465126
837	EVS	EVS1	201000	1982	3	0	-1		1	51	1				0.734057814465126
838	EVS	EVS1	201000	1982	3	1	2		1	24	1				0.734057814465126
839	EVS	EVS1	201000	1982	3	1	1		0	23	0				0.684993372139114
840	EVS	EVS1	201000	1982	3	1	1		1	23	0				0.734057814465126
841	EVS	EVS1	201000	1982	3	1	1		0		0				0.684993372139114
842	EVS	EVS1	201000	1982	3	1	1		1	62	1				0.734057814465126
843	EVS	EVS1	201000	1982	3	0	-1		1	68	1				0.684993372139114
844	EVS	EVS1	201000	1982	3	1	2		0	37	1				0.734057814465126
845	EVS	EVS1	201000	1982	3	0	-1		1	30	1				0.684993372139114
846	EVS	EVS1	201000	1982	3	1	1		0	33	1				0.734057814465126
847	EVS	EVS1	201000	1982	3	0	-1		0	74	0				0.734057814465126
848	EVS	EVS1	201000	1982	3	1	1		0	18	0				0.734057814465126
849	EVS	EVS1	201000	1982	3	1	1		0	60	1				0.579017275584712
850	EVS	EVS1	201000	1982	3	1	2		0	24	0				0.684993372139114
851	EVS	EVS1	201000	1982	3	1	1		0	40	1				0.579017275584712
852	EVS	EVS1	201000	1982	3	0	-1		0	26	1				0.734057814465126
853	EVS	EVS1	201000	1982	3	0	-1			35	0				0.684993372139114
854	EVS	EVS1	201000	1982	3	0	-1		1	72	1				0.734057814465126
855	EVS	EVS1	201000	1982	3	1	2		0	32	0				0.579017275584712
856	EVS	EVS1	201000	1982	3	1	1		0	27	0				0.734057814465126
857	EVS	EVS1	201000	1982	3	0	-1		1	52	0				0.734057814465126
858	EVS	EVS1	201000	1982	3	1	1		0	19	0				0.734057814465126
859	EVS	EVS1	201000	1982	3	1	1		0	19	0				0.734057814465126
860	EVS	EVS1	201000	1982	3	1	1		0	40	0				0.579017275584712
861	EVS	EVS1	201000	1982	3	0	-1		1	76	0				0.734057814465126
862	EVS	EVS1	201000	1982	3	1	2		0	32	0				0.684993372139114
863	EVS	EVS1	201000	1982	3	1	1		0	66	0				0.579017275584712
864	EVS	EVS1	201000	1982	3	1	2		0	46	1				0.734057814465126
865	EVS	EVS1	201000	1982	3	1	2		0	28	1				0.579017275584712
866	EVS	EVS1	201000	1982	3	1	1		0	62	0				0.734057814465126
867	EVS	EVS1	201000	1982	3	1	1		0	20	0				0.579017275584712
868	EVS	EVS1	201000	1982	3	1	1		0	42	0				0.734057814465126
869	EVS	EVS1	201000	1982	3	1	1		1	54	0				0.579017275584712
870	EVS	EVS1	201000	1982	3	1	1		0	28	1				0.579017275584712
871	EVS	EVS1	201000	1982	3	1	1		0	33	0				0.734057814465126
872	EVS	EVS1	201000	1982	3	0	-1		0	43	1				0.684993372139114
873	EVS	EVS1	201000	1982	3	1	1		0	76	1				0.684993372139114
874	EVS	EVS1	201000	1982	3	1	1		0	43	1				0.579017275584712
875	EVS	EVS1	201000	1982	3	0	-1		1	59	1				0.734057814465126
876	EVS	EVS1	201000	1982	3	1	2		0	24	0				0.734057814465126
877	EVS	EVS1	201000	1982	3	1	2		0	24	1				0.734057814465126
878	EVS	EVS1	201000	1982	3	0	-1			40	1				0.673373608880651
879	EVS	EVS1	201000	1982	3	0	-1		1	29	1				0.579017275584712
880	EVS	EVS1	201000	1982	3	0	-1		0	22	0				0.734057814465126
881	EVS	EVS1	201000	1982	3	1	1		0	23	0				0.684993372139114
882	EVS	EVS1	201000	1982	3	0	-1		1	37	0				0.674250351070362
883	EVS	EVS1	201000	1982	3	1	1		0	69	0				0.734057814465126
884	EVS	EVS1	201000	1982	3	1	2		1	20	1				0.734057814465126
885	EVS	EVS1	201000	1982	3	0	-1		1	65	1				0.734057814465126
886	EVS	EVS1	201000	1982	3	1	1		0	35	0				0.579017275584712
887	EVS	EVS1	201000	1982	3	0	-1		1	52	0				0.579017275584712
888	EVS	EVS1	201000	1982	3				1	18	1				0.579017275584712
889	EVS	EVS1	201000	1982	3	1	1		0	27	1				0.734057814465126
890	EVS	EVS1	201000	1982	3	1	1		0	36	0				0.673373608880651
891	EVS	EVS1	201000	1982	3	1	1		0	29	1				0.579017275584712
892	EVS	EVS1	201000	1982	3	1	2		1	32	0				0.579017275584712
893	EVS	EVS1	201000	1982	3	1	1		1	33	0				0.579017275584712
894	EVS	EVS1	201000	1982	3	1	2		0	24	0				0.734057814465126
895	EVS	EVS1	201000	1982	3	1	2		1	61	0				0.579017275584712
896	EVS	EVS1	201000	1982	3	0	-1			43	1				0.674250351070362
897	EVS	EVS1	201000	1982	3	0	-1		0	24	0				0.674250351070362
898	EVS	EVS1	201000	1982	3	0	-1		0	25	1				0.579017275584712
899	EVS	EVS1	201000	1982	3	1	1		1	24	1				0.579017275584712
900	EVS	EVS1	201000	1982	3	0	-1		0	51	0				0.579017275584712
901	EVS	EVS1	201000	1982	3	1	1		1	67	0				0.734057814465126
902	EVS	EVS1	201000	1982	3	0	-1		1	40	0				0.579017275584712
903	EVS	EVS1	201000	1982	3	0	-1		0	24	1				0.734057814465126
904	EVS	EVS1	201000	1982	3	1	1			32	0				0.734057814465126
905	EVS	EVS1	201000	1982	3	0	-1		0	45	1				0.684993372139114
906	EVS	EVS1	201000	1982	3	1	1		1	26	0				0.734057814465126
907	EVS	EVS1	201000	1982	3	1	1		1	22	1				0.734057814465126
908	EVS	EVS1	201000	1982	3	1	1		0	38	0				0.734057814465126
909	EVS	EVS1	201000	1982	3	1	1		0	32	1				0.734057814465126
910	EVS	EVS1	201000	1982	3	1	1		1	55	0				0.579017275584712
911	EVS	EVS1	201000	1982	3					47	0				0.579017275584712
912	EVS	EVS1	201000	1982	3	1	1		1	58	0				0.734057814465126
913	EVS	EVS1	201000	1982	3	1	2		0	19	0				0.734057814465126
914	EVS	EVS1	201000	1982	3	1	2		0	53	1				0.579017275584712
915	EVS	EVS1	201000	1982	3	0	-1		1	56	1				0.579017275584712
916	EVS	EVS1	201000	1982	3	0	-1		0	34	0				0.579017275584712
917	EVS	EVS1	201000	1982	3	1	1		0	61	1				0.579017275584712
918	EVS	EVS1	201000	1982	3	1	1		0	63	0				0.579017275584712
919	EVS	EVS1	201000	1982	3	1	1		0	19	0				0.734057814465126
920	EVS	EVS1	201000	1982	3	1	2		1	32	0				0.734057814465126
921	EVS	EVS1	201000	1982	3	0	-1		1	59	1				0.734057814465126
922	EVS	EVS1	201000	1982	3						0				0.684993372139114
923	EVS	EVS1	201000	1982	3	0	-1		1	48	0				0.579017275584712
924	EVS	EVS1	201000	1982	3	1	1		0	24	1				0.579017275584712
925	EVS	EVS1	201000	1982	3	1	1		0	24	1				0.734057814465126
926	EVS	EVS1	201000	1982	3	0	-1		1	72	1				0.734057814465126
927	EVS	EVS1	201000	1982	3	0	-1		0	25	1				0.579017275584712
928	EVS	EVS1	201000	1982	3	1	1		0		1				0.734057814465126
929	EVS	EVS1	201000	1982	3	0	-1		1	71	1				0.734057814465126
930	EVS	EVS1	201000	1982	3	0	-1		1	19	1				0.734057814465126
931	EVS	EVS1	201000	1982	3	1	1		0	24	1				0.734057814465126
932	EVS	EVS1	201000	1982	3	1	1		0	31	0				0.734057814465126
933	EVS	EVS1	201000	1982	3	1	1		0	28	1				0.734057814465126
934	EVS	EVS1	201000	1982	3	0	-1		1	72	1				0.734057814465126
935	EVS	EVS1	201000	1982	3	0	-1		0	21	0				0.734057814465126
936	EVS	EVS1	201000	1982	3	0	-1		1	66	0				0.734057814465126
937	EVS	EVS1	201000	1982	3	1	1		0	25	0				0.734057814465126
938	EVS	EVS1	201000	1982	3	1	1		0	32	0				0.734057814465126
939	EVS	EVS1	201000	1982	3	0	-1		0	27	0				0.579017275584712
940	EVS	EVS1	201000	1982	3	0	-1			31	1				0.734057814465126
941	EVS	EVS1	201000	1982	3	0	-1		1	71	1				0.734057814465126
942	EVS	EVS1	201000	1982	3	1	2		0	40	1				0.734057814465126
943	EVS	EVS1	201000	1982	3	0	-1		0	47	0				0.734057814465126
944	EVS	EVS1	201000	1982	3	0	-1		0	83	1				0.734057814465126
945	EVS	EVS1	201000	1982	3	0	-1		1	18	0				0.734057814465126
946	EVS	EVS1	201000	1982	3	0	-1		1	36	1				0.734057814465126
947	EVS	EVS1	201000	1982	3	1	1		0	21	1				0.684993372139114
948	EVS	EVS1	201000	1982	3	1	1		0	20	1				0.734057814465126
949	EVS	EVS1	201000	1982	3	1	1		0	18	1				0.579017275584712
950	EVS	EVS1	201000	1982	3	0	-1			64	1				0.579017275584712
951	EVS	EVS1	201000	1982	3	0	-1		1	22	0				0.734057814465126
952	EVS	EVS1	201000	1982	3	0	-1		1	76	0				0.734057814465126
953	EVS	EVS1	201000	1982	3	1	1		1	23	1				0.734057814465126
954	EVS	EVS1	201000	1982	3	0	-1		0	43	0				0.734057814465126
955	EVS	EVS1	201000	1982	3	0	-1		0	61	1				0.579017275584712
956	EVS	EVS1	201000	1982	3	0	-1		0	75	0				0.734057814465126
957	EVS	EVS1	201000	1982	3	1	1		1	66	0				0.684993372139114
958	EVS	EVS1	201000	1982	3	0	-1		1	70	1				0.734057814465126
959	EVS	EVS1	201000	1982	3	0	-1		1	69	0				0.734057814465126
960	EVS	EVS1	201000	1982	3	0	-1		1	49	0				0.579017275584712
961	EVS	EVS1	201000	1982	3	1	1		1	18	1				0.734057814465126
962	EVS	EVS1	201000	1982	3	0	-1		0	76	0				0.579017275584712
963	EVS	EVS1	201000	1982	3	1	2		0	32	0				0.734057814465126
964	EVS	EVS1	201000	1982	3	1	1		0	18	1				0.734057814465126
965	EVS	EVS1	201000	1982	3	0	-1		0		1				0.734057814465126
966	EVS	EVS1	201000	1982	3	0	-1		1	46	0				0.734057814465126
967	EVS	EVS1	201000	1982	3	0	-1		0	68	1				0.734057814465126
968	EVS	EVS1	201000	1982	3	0	-1		0	42	0				0.734057814465126
969	EVS	EVS1	201000	1982	3	0	-1		1	52	1				0.734057814465126
970	EVS	EVS1	201000	1982	3	0	-1		0	20	0				0.579017275584712
971	EVS	EVS1	201000	1982	3	0	-1		0	24	0				0.734057814465126
972	EVS	EVS1	201000	1982	3	0	-1		0	63	0				0.734057814465126
973	EVS	EVS1	201000	1982	3	0	-1		0	71	1				0.734057814465126
974	EVS	EVS1	201000	1982	3	0	-1		0	37	1				0.579017275584712
975	EVS	EVS1	201000	1982	3	1	1		0	33	0				0.579017275584712
976	EVS	EVS1	201000	1982	3	1	1		0	74	1				0.734057814465126
977	EVS	EVS1	201000	1982	3	1	1		0	18	1				0.734057814465126
978	EVS	EVS1	201000	1982	3	1	1			43	1				0.734057814465126
979	EVS	EVS1	201000	1982	3	1	2		1	60	0				0.734057814465126
980	EVS	EVS1	201000	1982	3	0	-1		0	31	0				0.734057814465126
981	EVS	EVS1	201000	1982	3	1	1		1	38	0				0.734057814465126
982	EVS	EVS1	201000	1982	3	1	1		0	62	1				0.734057814465126
983	EVS	EVS1	201000	1982	3	1	1		0	61	0				0.734057814465126
984	EVS	EVS1	201000	1982	3	0	-1		0	42	1				0.734057814465126
985	EVS	EVS1	201000	1982	3	0	-1		0	68	0				0.734057814465126
986	EVS	EVS1	201000	1982	3	0	-1			23	1				0.734057814465126
987	EVS	EVS1	201000	1982	3	0	-1		1	61	1				0.579017275584712
988	EVS	EVS1	201000	1982	3	0	-1		0	71	1				0.734057814465126
989	EVS	EVS1	201000	1982	3	0	-1		0	74	1				0.734057814465126
990	EVS	EVS1	201000	1982	3	1	1		0	45	1				0.734057814465126
991	EVS	EVS1	201000	1982	3	1	1		0	34	1				0.734057814465126
992	EVS	EVS1	201000	1982	3	0	-1		0	63	1				0.734057814465126
993	EVS	EVS1	201000	1982	3	1	1		1	20	1				0.579017275584712
994	EVS	EVS1	201000	1982	3	1	1		1	29	0				0.734057814465126
995	EVS	EVS1	201000	1982	3	1	1		1	62	0				0.734057814465126
996	EVS	EVS1	201000	1982	3	1	1		0	20	0				0.734057814465126
997	EVS	EVS1	201000	1982	3	0	-1		0	81	0				0.734057814465126
998	EVS	EVS1	201000	1982	3	0	-1		1	48	0				0.734057814465126
999	EVS	EVS1	201000	1982	3	1	1		0	34	1				0.579017275584712
1000	EVS	EVS1	201000	1982	3				0	30	1				0.579017275584712
1001	EVS	EVS1	201000	1982	3	1	1		0	42	1				0.579017275584712
1002	EVS	EVS1	201000	1982	3	1	2		0	69	1				0.579017275584712
1003	EVS	EVS1	201000	1982	3	1	2		1	27	1				0.734057814465126
1004	EVS	EVS1	201000	1982	3	0	-1		0	29	1				0.684993372139114
1005	EVS	EVS1	201000	1982	3	1	1		1	22	1				0.579017275584712
1006	EVS	EVS1	201000	1982	3	1	1		0	26	0				0.734057814465126
1007	EVS	EVS1	201000	1982	3	1	1		1	46	1				0.734057814465126
1008	EVS	EVS1	201000	1982	3	0	-1		0	53	1				0.579017275584712
1009	EVS	EVS1	201000	1982	3	1	1		1	27	1				0.734057814465126
1010	EVS	EVS1	201000	1982	3	0	-1		1	73	0				0.579017275584712
1011	EVS	EVS1	201000	1982	3	0	-1		0	60	1				0.734057814465126
1012	EVS	EVS1	201000	1982	3	0	-1		0	55	1				0.734057814465126
1013	EVS	EVS1	201000	1982	3	1	1		1	22	0				0.734057814465126
1014	EVS	EVS1	201000	1982	3	0	-1		1	57	0				0.734057814465126
1015	EVS	EVS1	201000	1982	3	0	-1		0	32	1				0.579017275584712
1016	EVS	EVS1	201000	1982	3	0	-1		1	46	0				0.734057814465126
1017	EVS	EVS1	201000	1982	3	0	-1		0	54	1				0.579017275584712
1018	EVS	EVS1	201000	1982	3	1	1		1	35	1				0.734057814465126
1019	EVS	EVS1	201000	1982	3	1	1		1	36	0				0.734057814465126
1020	EVS	EVS1	201000	1982	3	1	1		1	45	1				0.684993372139114
1021	EVS	EVS1	201000	1982	3	1	1		1	71	1				0.734057814465126
1022	EVS	EVS1	201000	1982	3	0	-1		1	78	1				0.734057814465126
1023	EVS	EVS1	201000	1982	3	0	-1		0	67	0				0.734057814465126
1024	EVS	EVS1	201000	1982	3	0	-1		0	29	1				0.734057814465126
1025	EVS	EVS1	201000	1982	3	1	1		0	24	0				0.734057814465126
1026	EVS	EVS1	201000	1982	3	1	2		0	30	1				0.734057814465126
1027	EVS	EVS1	201000	1982	3	1	1		0	21	0				0.734057814465126
1028	EVS	EVS1	201000	1982	3	1	1			18	1				0.734057814465126
1029	EVS	EVS1	201000	1982	3	1	1		1	64	1				0.734057814465126
1030	EVS	EVS1	201000	1982	3	0	-1		1	35	1				0.734057814465126
1031	EVS	EVS1	201000	1982	3	0	-1		0	31	1				0.734057814465126
1032	EVS	EVS1	201000	1982	3	0	-1		0	57	1				0.734057814465126
1033	EVS	EVS1	201000	1982	3	0	-1		1	51	0				0.734057814465126
1034	EVS	EVS1	201000	1982	3	0	-1		1	70	1				0.734057814465126
1035	EVS	EVS1	201000	1982	3	0	-1			48	1				0.734057814465126
1036	EVS	EVS1	201000	1982	3	0	-1			60	1				0.734057814465126
1037	EVS	EVS1	201000	1982	3	1	1		0	22	1				0.734057814465126
1038	EVS	EVS1	201000	1982	3	0	-1		0	22	0				0.734057814465126
1039	EVS	EVS1	201000	1982	3	0	-1		1	48	1				0.734057814465126
1040	EVS	EVS1	201000	1982	3					74	0				0.734057814465126
1041	EVS	EVS1	201000	1982	3	0	-1		1	42	0				0.734057814465126
1042	EVS	EVS1	201000	1982	3	0	-1			52	1				0.734057814465126
1043	EVS	EVS1	201000	1982	3				1	62	1				0.734057814465126
1044	EVS	EVS1	201000	1982	3	0	-1		1	36	1				0.684993372139114
1045	EVS	EVS1	201000	1982	3	1	1		1	88	1				0.734057814465126
1046	EVS	EVS1	201000	1982	3	1	2		0	21	1				0.684993372139114
1047	EVS	EVS1	201000	1982	3	0	-1		0	49	0				0.734057814465126
1048	EVS	EVS1	201000	1982	3				0	51	0				0.684993372139114
1049	EVS	EVS1	201000	1982	3	0	-1			33	1				0.734057814465126
1050	EVS	EVS1	201000	1982	3	0	-1		0	38	0				0.684993372139114
1051	EVS	EVS1	201000	1982	3	1	1		1	62	0				0.579017275584712
1052	EVS	EVS1	201000	1982	3				0	30	1				0.734057814465126
1053	EVS	EVS1	201000	1982	3	0	-1		0	56	0				0.734057814465126
1054	EVS	EVS1	201000	1982	3	1	1		0	42	0				0.734057814465126
1055	EVS	EVS1	201000	1982	3	1	2		0	32	0				0.684993372139114
1056	EVS	EVS1	201000	1982	3	1	1		0	63	0				0.734057814465126
1057	EVS	EVS1	201000	1982	3	0	-1		0	51	1				0.734057814465126
1058	EVS	EVS1	201000	1982	3	0	-1		0	25	1				0.734057814465126
1059	EVS	EVS1	201000	1982	3	1	1		0	72	1				0.734057814465126
1060	EVS	EVS1	201000	1982	3	0	-1		1	66	1				0.734057814465126
1061	EVS	EVS1	201000	1982	3	0	-1		0	38	0				0.734057814465126
1062	EVS	EVS1	201000	1982	3	0	-1			62	1				0.734057814465126
1063	EVS	EVS1	201000	1982	3	1	1		1	37	1				0.734057814465126
1064	EVS	EVS1	201000	1982	3	1	1		0	24	1				0.734057814465126
1065	EVS	EVS1	201000	1982	3					76	0				0.579017275584712
1066	EVS	EVS1	201000	1982	3	1	1		0	22	1				0.734057814465126
1067	EVS	EVS1	201000	1982	3	1	1		0	31	1				0.684993372139114
1068	EVS	EVS1	201000	1982	3	1	1		0	18	1				0.734057814465126
1069	EVS	EVS1	201000	1982	3	0	-1		0	76	0				0.734057814465126
1070	EVS	EVS1	201000	1982	3	1	1		1	30	1				0.734057814465126
1071	EVS	EVS1	201000	1982	3	1	1		0	38	0				0.734057814465126
1072	EVS	EVS1	201000	1982	3	0	-1			53	1				0.734057814465126
1073	EVS	EVS1	201000	1982	3	1	1		0	30	1				0.734057814465126
1074	EVS	EVS1	201000	1982	3	0	-1			55	1				0.734057814465126
1075	EVS	EVS1	201000	1982	3	0	-1		1	33	0				0.734057814465126
1076	EVS	EVS1	201000	1982	3	0	-1		0	38	0				0.734057814465126
1077	EVS	EVS1	201000	1982	3	0	-1		0	63	1				0.734057814465126
1078	EVS	EVS1	201000	1982	3					77	1				0.734057814465126
1079	EVS	EVS1	201000	1982	3	1	1		0	58	1				0.734057814465126
1080	EVS	EVS1	201000	1982	3	1	1		0	22	0				0.734057814465126
1081	EVS	EVS1	201000	1982	3	1	2		1	19	0				0.684993372139114
1082	EVS	EVS1	201000	1982	3	1	2		1	34	1				0.684993372139114
1083	EVS	EVS1	201000	1982	3	1	1		1	41	0				0.734057814465126
1084	EVS	EVS1	201000	1982	3	1	1		0	18	0				0.579017275584712
1085	EVS	EVS1	201000	1982	3	0	-1		1	62	1				0.734057814465126
1086	EVS	EVS1	201000	1982	3	1	2		0	31	0				0.684993372139114
1087	EVS	EVS1	201000	1982	3	1	2		0	24	0				0.734057814465126
1088	EVS	EVS1	201000	1982	3	0	-1		0	28	1				0.734057814465126
1089	EVS	EVS1	201000	1982	3	1	1		1	21	1				0.579017275584712
1090	EVS	EVS1	201000	1982	3	0	-1		0	71	0				0.684993372139114
1091	EVS	EVS1	201000	1982	3	1	1		0	28	1				0.734057814465126
1092	EVS	EVS1	201000	1982	3	1	1			28	1				0.684993372139114
1093	EVS	EVS1	201000	1982	3	0	-1		0	71	0				0.734057814465126
1094	EVS	EVS1	201000	1982	3	0	-1			36	1				0.684993372139114
1095	EVS	EVS1	201000	1982	3	0	-1		0	22	0				0.579017275584712
1096	EVS	EVS1	201000	1982	3	1	1		1	56	0				0.734057814465126
1097	EVS	EVS1	201000	1982	3	1	1		0	19	1				0.579017275584712
1098	EVS	EVS1	201000	1982	3	1	2		0	23	0				0.734057814465126
1099	EVS	EVS1	201000	1982	3	1	2		0	32	1				0.684993372139114
1100	EVS	EVS1	201000	1982	3	1	2		1	20	0				0.684993372139114
1101	EVS	EVS1	201000	1982	3	1	1		1	44	0				0.734057814465126
1102	EVS	EVS1	201000	1982	3	0	-1		0	66	1				0.579017275584712
1103	EVS	EVS1	201000	1982	3	0	-1			37	0				0.734057814465126
1104	EVS	EVS1	201000	1982	3	1	2		0	75	0				0.734057814465126
1105	EVS	EVS1	201000	1982	3	1	2		0	28	0				0.684993372139114
1106	EVS	EVS1	201000	1982	3	1	1		0	38	1				0.734057814465126
1107	EVS	EVS1	201000	1982	3	1	1		0	22	0				0.684993372139114
1108	EVS	EVS1	201000	1982	3	0	-1		0	23	1				0.684993372139114
1109	EVS	EVS1	201000	1982	3	0	-1		1	81	1				0.734057814465126
1110	EVS	EVS1	201000	1982	3	1	2		0	32	1				0.684993372139114
1111	EVS	EVS1	201000	1982	3	1	1		0	24	1				0.674250351070362
1112	EVS	EVS1	201000	1982	3	1	2		0	35	0				0.734057814465126
1113	EVS	EVS1	201000	1982	3	0	-1		0	18	1				0.734057814465126
1114	EVS	EVS1	201000	1982	3	0	-1		0	68	0				0.734057814465126
1115	EVS	EVS1	201000	1982	3	1	2		0	48	1				0.579017275584712
1116	EVS	EVS1	201000	1982	3	0	-1		0	76	0				0.684993372139114
1117	EVS	EVS1	201000	1982	3	0	-1		0	29	0				0.579017275584712
1118	EVS	EVS1	201000	1982	3	1	1		0	65	0				0.734057814465126
1119	EVS	EVS1	201000	1982	3	1	1		1	33	0				0.734057814465126
1120	EVS	EVS1	201000	1982	3	0	-1		0	23	0				0.734057814465126
1121	EVS	EVS1	201000	1982	3	0	-1		1	19	0				0.734057814465126
1122	EVS	EVS1	201000	1982	3	0	-1		0	49	1				0.734057814465126
1123	EVS	EVS1	201000	1982	3	0	-1		0	65	1				0.579017275584712
1124	EVS	EVS1	201000	1982	3	0	-1		0	53	1				0.579017275584712
1125	EVS	EVS1	201000	1982	3	1	1		1	32	1				0.579017275584712
1126	EVS	EVS1	201000	1982	3	1	1		0	24	0				0.734057814465126
1127	EVS	EVS1	201000	1982	3	0	-1		1	30	1				0.734057814465126
1128	EVS	EVS1	201000	1982	3	1	1		1	18	0				0.579017275584712
1129	EVS	EVS1	201000	1982	3	1	1		1	22	0				0.684993372139114
1130	EVS	EVS1	201000	1982	3	0	-1		1	21	0				0.734057814465126
1131	EVS	EVS1	201000	1982	3	1	1		0	52	0				0.579017275584712
1132	EVS	EVS1	201000	1982	3	0	-1		1	18	0				0.734057814465126
1133	EVS	EVS1	201000	1982	3	0	-1		1	61	1				0.579017275584712
1134	EVS	EVS1	201000	1982	3	0	-1		0	36	0				0.684993372139114
1135	EVS	EVS1	201000	1982	3	0	-1		0	23	0				0.579017275584712
1136	EVS	EVS1	201000	1982	3	0	-1		0	23	1				0.579017275584712
1137	EVS	EVS1	201000	1982	3	0	-1		1	21	0				0.579017275584712
1138	EVS	EVS1	201000	1982	3	1	1		1	22	0				0.579017275584712
1139	EVS	EVS1	201000	1982	3	1	1		0	21	1				0.734057814465126
1140	EVS	EVS1	201000	1982	3	1	1		0	19	1				0.734057814465126
1141	EVS	EVS1	201000	1982	3	1	1		0	36	1				0.579017275584712
1142	EVS	EVS1	201000	1982	3				1	60	1				0.734057814465126
1143	EVS	EVS1	201000	1982	3	1	2		0	24	0				0.674250351070362
1144	EVS	EVS1	201000	1982	3	0	-1		0	62	1				0.579017275584712
1145	EVS	EVS1	201000	1982	3	0	-1		0	63	1				0.734057814465126
1146	EVS	EVS1	201000	1982	3	1	1		1	22	0				0.579017275584712
1147	EVS	EVS1	201000	1982	3	1	2		0	29	1				0.684993372139114
1148	EVS	EVS1	201000	1982	3	1	1		0	31	0				0.734057814465126
1149	EVS	EVS1	201000	1982	3					60	0				0.579017275584712
1150	EVS	EVS1	201000	1982	3	1	1		0	28	1				0.684993372139114
1151	EVS	EVS1	201000	1982	3	0	-1		0	47	0				0.684993372139114
1152	EVS	EVS1	201000	1982	3	1	1		1	35	0				0.684993372139114
1153	EVS	EVS1	201000	1982	3	0	-1		0	57	0				0.579017275584712
1154	EVS	EVS1	201000	1982	3	0	-1		0	54	0				0.579017275584712
1155	EVS	EVS1	201000	1982	3	1	1		0	19	1				0.579017275584712
1156	EVS	EVS1	201000	1982	3	0	-1		0	27	0				0.734057814465126
1157	EVS	EVS1	201000	1982	3	1	2		1	23	1				0.734057814465126
1158	EVS	EVS1	201000	1982	3				0	50	0				0.684993372139114
1159	EVS	EVS1	201000	1982	3	0	-1		0	50	1				0.579017275584712
1160	EVS	EVS1	201000	1982	3	1	1		0	19	1				0.734057814465126
1161	EVS	EVS1	201000	1982	3	0	-1			22	0				0.734057814465126
1162	EVS	EVS1	201000	1982	3	1	1		0	32	0				0.579017275584712
1163	EVS	EVS1	201000	1982	3	1	2		0	34	0				0.674250351070362
1164	EVS	EVS1	201000	1982	3	1	1		0	58	1				0.579017275584712
1165	EVS	EVS1	201000	1982	3	0	-1		0	66	0				0.673373608880651
1166	EVS	EVS1	201000	1982	3	0	-1		0	39	1				0.674250351070362
1167	EVS	EVS1	201000	1982	3	0	-1			76	0				0.734057814465126
1168	EVS	EVS1	201000	1982	3	1	1			25	1				0.734057814465126
1169	EVS	EVS1	201000	1982	3	0	-1		1	18	1				0.734057814465126
1170	EVS	EVS1	201000	1982	3	1	1		1	62	1				0.734057814465126
1171	EVS	EVS1	201000	1982	3	1	1		1	73	0				0.734057814465126
1172	EVS	EVS1	201000	1982	3	0	-1		0	53	1				0.579017275584712
1173	EVS	EVS1	201000	1982	3	1	1		1	35	0				0.734057814465126
1174	EVS	EVS1	201000	1982	3	0	-1		1	60	0				0.579017275584712
1175	EVS	EVS1	201000	1982	3				0	39	0				0.579017275584712
1176	EVS	EVS1	201000	1982	3	1	1		0	19	0				0.684993372139114
1177	EVS	EVS1	201000	1982	3	0	-1		0	71	1				0.579017275584712
1178	EVS	EVS1	201000	1982	3	0	-1		0	32	1				0.734057814465126
1179	EVS	EVS1	201000	1982	3	1	1		1	20	0				0.579017275584712
1180	EVS	EVS1	201000	1982	3	0	-1		0	67	1				0.734057814465126
1181	EVS	EVS1	201000	1982	3	1	1		1	26	0				0.579017275584712
1182	EVS	EVS1	201000	1982	3	0	-1		0	65	1				0.734057814465126
1183	EVS	EVS1	201000	1982	3	1	1		0	23	0				0.579017275584712
1184	EVS	EVS1	201000	1982	3	1	1		0	31	1				0.734057814465126
1185	EVS	EVS1	201000	1982	3	0	-1		1	50	1				0.734057814465126
1186	EVS	EVS1	201000	1982	3	1	1		1	23	1				0.734057814465126
1187	EVS	EVS1	201000	1982	3	1	2		0	76	1				0.734057814465126
1188	EVS	EVS1	201000	1982	3	0	-1		0	66	0				0.579017275584712
1189	EVS	EVS1	201000	1982	3	1	1		0	41	0				0.579017275584712
1190	EVS	EVS1	201000	1982	3				0	68	1				0.734057814465126
1191	EVS	EVS1	201000	1982	3	0	-1		1	72	1				0.734057814465126
1192	EVS	EVS1	201000	1982	3	1	1		0	28	1				0.579017275584712
1193	EVS	EVS1	201000	1982	3	1	1		0	18	1				0.734057814465126
1194	EVS	EVS1	201000	1982	3	0	-1		0	37	0				0.734057814465126
1195	EVS	EVS1	201000	1982	3	0	-1		0	23	1				0.734057814465126
1196	EVS	EVS1	201000	1982	3	0	-1		0	53	0				0.579017275584712
1197	EVS	EVS1	201000	1982	3	0	-1		0	19	1				0.734057814465126
1198	EVS	EVS1	201000	1982	3	1	1		1	34	1				0.734057814465126
1199	EVS	EVS1	201000	1982	3	1	1		0	36	1				0.734057814465126
1200	EVS	EVS1	201000	1982	3	1	1		1	67	1				0.734057814465126
1201	EVS	EVS1	201000	1982	3	1	1		0	18	0				0.684993372139114
1202	EVS	EVS1	201000	1982	3	1	1		0	34	1				0.734057814465126
1203	EVS	EVS1	201000	1982	3	1	1		1	51	0				0.734057814465126
1204	EVS	EVS1	201000	1982	3	1	1		1	30	1				0.734057814465126
1205	EVS	EVS1	201000	1982	3	1	1		1	55	1				0.734057814465126
1206	EVS	EVS1	201000	1982	3	1	2		0	32	1				0.734057814465126
1207	EVS	EVS1	201000	1982	3	0	-1		1	60	1				0.734057814465126
1208	EVS	EVS1	201000	1982	3				1	66	0				0.734057814465126
1209	EVS	EVS1	201000	1982	3	0	-1		0	72	1				0.734057814465126
1210	EVS	EVS1	201000	1982	3	1	1		0	24	1				0.734057814465126
1211	EVS	EVS1	201000	1982	3	1	1			49	1				0.579017275584712
1212	EVS	EVS1	201000	1982	3	1	2		0	29	1				0.734057814465126
1213	EVS	EVS1	201000	1982	3	0	-1			58	1				0.579017275584712
1214	EVS	EVS1	201000	1982	3	1	1		0	34	1				0.734057814465126
1215	EVS	EVS1	201000	1982	3	1	1		0	49	0				0.684993372139114
1216	EVS	EVS1	201000	1982	3	0	-1		0	38	1				0.734057814465126
1217	EVS	EVS1	201000	1982	3	0	-1		1	66	1				0.734057814465126
1218	EVS	EVS1	201000	1982	3	0	-1		0	24	1				0.734057814465126
1219	EVS	EVS1	201000	1982	3	1	2		0	30	0				0.684993372139114
1220	EVS	EVS1	201000	1982	3	0	-1		0	26	1				0.579017275584712
1221	EVS	EVS1	201000	1982	3	1	2		0	20	0				0.734057814465126
1222	EVS	EVS1	201000	1982	3				0	28	0				0.734057814465126
1223	EVS	EVS1	201000	1982	3	1	2		0	38	1				0.579017275584712
1224	EVS	EVS1	201000	1982	3	1	2		0	20	0				0.684993372139114
1225	EVS	EVS1	201000	1982	3	1	1		1	34	1				0.734057814465126
1226	EVS	EVS1	201000	1982	3	0	-1		1	33	0				0.579017275584712
1227	EVS	EVS1	201000	1982	3	1	1		0	74	0				0.734057814465126
1228	EVS	EVS1	201000	1982	3	1	2		1	23	1				0.734057814465126
1229	EVS	EVS1	201000	1982	3	1	1		0	30	1				0.579017275584712
1230	EVS	EVS1	201000	1982	3	0	-1		0	45	0				0.734057814465126
1231	EVS	EVS1	201000	1982	3	1	1		1	23	1				0.734057814465126
1232	EVS	EVS1	201000	1982	3	1	1		1	32	1				0.734057814465126
1233	EVS	EVS1	201000	1982	3	1	1		1	36	0				0.734057814465126
1234	EVS	EVS1	201000	1982	3	0	-1		0	50	1				0.579017275584712
1235	EVS	EVS1	201000	1982	3	0	-1		1	20	0				0.734057814465126
1236	EVS	EVS1	201000	1982	3	1	1		0	47	0				0.734057814465126
1237	EVS	EVS1	201000	1982	3	1	1		0	59	1				0.734057814465126
1238	EVS	EVS1	201000	1982	3	0	-1		1	23	1				0.579017275584712
1239	EVS	EVS1	201000	1982	3	1	1		0	23	1				0.734057814465126
1240	EVS	EVS1	201000	1982	3	1	1		0	18	1				0.684993372139114
1241	EVS	EVS1	201000	1982	3	0	-1		0	24	0				0.684993372139114
1242	EVS	EVS1	201000	1982	3	1	1		0	26	1				0.734057814465126
1243	EVS	EVS1	201000	1982	3	1	1		1	60	0				0.734057814465126
1244	EVS	EVS1	201000	1982	3	1	2		0	30	1				0.734057814465126
1245	EVS	EVS1	201000	1982	3	1	2		0	27	0				0.684993372139114
1246	EVS	EVS1	201000	1982	3	0	-1		0	61	1				0.579017275584712
1247	EVS	EVS1	201000	1982	3	1	1		0	36	1				0.734057814465126
1248	EVS	EVS1	201000	1982	3	1	2		0	34	0				0.734057814465126
1249	EVS	EVS1	201000	1982	3	1	1		1	18	0				0.734057814465126
1250	EVS	EVS1	201000	1982	3	1	1		0	41	1				0.579017275584712
1251	EVS	EVS1	201000	1982	3	0	-1		0	74	1				0.579017275584712
1252	EVS	EVS1	201000	1982	3	1	1		1	34	0				0.734057814465126
1253	EVS	EVS1	201000	1982	3	0	-1		1	82	0				0.579017275584712
1254	EVS	EVS1	201000	1982	3	1	2		0	38	0				0.734057814465126
1255	EVS	EVS1	201000	1982	3	1	1		1	25	0				0.734057814465126
1256	EVS	EVS1	201000	1982	3	0	-1		0	37	1				0.579017275584712
1257	EVS	EVS1	201000	1982	3	0	-1		0	49	1				0.579017275584712
1258	EVS	EVS1	201000	1982	3	1	1		0	20	1				0.734057814465126
1259	EVS	EVS1	201000	1982	3	0	-1		1	25	0				0.734057814465126
1260	EVS	EVS1	201000	1982	3	0	-1		0	77	1				0.734057814465126
1261	EVS	EVS1	201000	1982	3	0	-1		0	68	1				0.734057814465126
1262	EVS	EVS1	201000	1982	3	0	-1		0	30	1				0.579017275584712
1263	EVS	EVS1	201000	1982	3	0	-1		0	45	0				0.579017275584712
1264	EVS	EVS1	201000	1982	3	0	-1		0	29	1				0.734057814465126
1265	EVS	EVS1	201000	1982	3	0	-1		0	28	1				0.579017275584712
1266	EVS	EVS1	201000	1982	3				0	24	1				0.734057814465126
1267	EVS	EVS1	201000	1982	3	0	-1		0	18	0				0.579017275584712
1268	EVS	EVS1	201000	1982	3	1	1		1	39	0				0.734057814465126
1269	EVS	EVS1	201000	1982	3	1	2		1	38	0				0.734057814465126
1270	EVS	EVS1	201000	1982	3	0	-1		0	69	1				0.579017275584712
1271	EVS	EVS1	201000	1982	3	0	-1		0	66	0				0.734057814465126
1272	EVS	EVS1	201000	1982	3	0	-1			69	1				0.579017275584712
1273	EVS	EVS1	201000	1982	3	1	1		0	51	0				0.734057814465126
1274	EVS	EVS1	201000	1982	3	1	1		1	65	0				0.734057814465126
1275	EVS	EVS1	201000	1982	3	1	1		1	39	0				0.734057814465126
1276	EVS	EVS1	201000	1982	3	1	1		1	29	1				0.734057814465126
1277	EVS	EVS1	201000	1982	3	1	1		0	18	1				0.734057814465126
1278	EVS	EVS1	201000	1982	3	0	-1		1	18	0				0.734057814465126
1279	EVS	EVS1	201000	1982	3				1	68	1				0.734057814465126
1280	EVS	EVS1	201000	1982	3	1	1		0	76	1				0.734057814465126
1281	EVS	EVS1	201000	1982	3	0	-1		0	26	0				0.734057814465126
1282	EVS	EVS1	201000	1982	3	0	-1		1	71	0				0.734057814465126
1283	EVS	EVS1	201000	1982	3	0	-1		1	85	1				0.734057814465126
1284	EVS	EVS1	201000	1982	3	0	-1		1	76	1				0.734057814465126
1285	EVS	EVS1	201000	1982	3	1	1		0	24	0				0.734057814465126
1286	EVS	EVS1	201000	1982	3					68	0				0.734057814465126
1287	EVS	EVS1	201000	1982	3	0	-1		1	60	1				0.734057814465126
1288	EVS	EVS1	201000	1982	3					32	1				0.734057814465126
1289	EVS	EVS1	201000	1982	3	1	2		1	25	1				0.734057814465126
1290	EVS	EVS1	201000	1982	3	0	-1		1	78	1				0.734057814465126
1291	EVS	EVS1	201000	1982	3	0	-1		1	65	0				0.579017275584712
1292	EVS	EVS1	201000	1982	3	0	-1		0	93	1				0.684993372139114
1293	EVS	EVS1	201000	1982	3	0	-1			70	0				0.734057814465126
1294	EVS	EVS1	201000	1982	3	1	1		0	29	1				0.734057814465126
1295	EVS	EVS1	201000	1982	3	0	-1		1	74	1				0.734057814465126
1296	EVS	EVS1	201000	1982	3	0	-1		1	26	1				0.684993372139114
1297	EVS	EVS1	201000	1982	3	0	-1		0	32	1				0.734057814465126
1298	EVS	EVS1	201000	1982	3				0	48	1				0.684993372139114
1299	EVS	EVS1	201000	1982	3	1	1		1	20	1				0.579017275584712
1300	EVS	EVS1	201000	1982	3	0	-1		0	60	0				0.734057814465126
1301	EVS	EVS1	201000	1982	3	1	1		1	65	0				0.734057814465126
1302	EVS	EVS1	201000	1982	3	1	2		0	26	0				0.734057814465126
1303	EVS	EVS1	201000	1982	3	0	-1		1	72	0				0.734057814465126
1304	EVS	EVS1	201000	1982	3	1	2		0	31	1				0.734057814465126
1305	EVS	EVS1	201000	1982	3	1	1		1	33	0				0.734057814465126
1306	EVS	EVS1	201000	1982	3	1	1		0	46	1				0.734057814465126
1307	EVS	EVS1	201000	1982	3	1	1			31	1				0.734057814465126
1308	EVS	EVS1	201000	1982	3	1	1		0	35	0				0.734057814465126
1309	EVS	EVS1	201000	1982	3	1	2		1	24	0				0.734057814465126
1310	EVS	EVS1	201000	1982	3	0	-1		0	36	0				0.734057814465126
1311	EVS	EVS1	201000	1982	3	0	-1		1	63	1				0.734057814465126
1312	EVS	EVS1	201000	1982	3				1	34	1				0.734057814465126
1313	EVS	EVS1	201000	1982	3	1	1		0	20	1				0.734057814465126
1314	EVS	EVS1	201000	1982	3	1	1		1	64	0				0.579017275584712
1315	EVS	EVS1	201000	1982	3				1	58	0				0.734057814465126
1316	EVS	EVS1	201000	1982	3	1	2		0	32	1				0.734057814465126
1317	EVS	EVS1	201000	1982	3	1	1			25	1				0.734057814465126
1318	EVS	EVS1	201000	1982	3	0	-1		0	63	0				0.734057814465126
1319	EVS	EVS1	201000	1982	3	0	-1		1	28	1				0.734057814465126
1320	EVS	EVS1	201000	1982	3	1	1		1	24	0				0.734057814465126
1321	EVS	EVS1	201000	1982	3	1	1		1	29	1				0.579017275584712
1322	EVS	EVS1	201000	1982	3	0	-1		1	35	0				0.734057814465126
1323	EVS	EVS1	201000	1982	3	0	-1		1	21	1				0.579017275584712
1324	EVS	EVS1	201000	1982	3	1	2		1	19	0				0.734057814465126
1325	EVS	EVS1	201000	1982	3	0	-1		1	78	1				0.734057814465126
1326	EVS	EVS1	201000	1982	3	0	-1		1	69	0				0.734057814465126
1327	EVS	EVS1	201000	1982	3	0	-1			42	0				0.734057814465126
1328	EVS	EVS1	201000	1982	3				1	38	0				0.734057814465126
1329	EVS	EVS1	201000	1982	3	0	-1		1	71	0				0.579017275584712
1330	EVS	EVS1	201000	1982	3	1	1		0	50	1				0.579017275584712
1331	EVS	EVS1	201000	1982	3	1	2		1	71	0				0.579017275584712
1332	EVS	EVS1	201000	1982	3	0	-1		1	27	0				0.684993372139114
1333	EVS	EVS1	201000	1982	3	1	1		0	20	0				0.684993372139114
1334	EVS	EVS1	201000	1982	3	1	2		0	23	0				0.579017275584712
1335	EVS	EVS1	201000	1982	3	1	1		1	29	0				0.734057814465126
1336	EVS	EVS1	201000	1982	3	0	-1		0	22	1				0.579017275584712
1337	EVS	EVS1	201000	1982	3	1	1		1	31	0				0.684993372139114
1338	EVS	EVS1	201000	1982	3	1	1		0	27	1				0.734057814465126
1339	EVS	EVS1	201000	1982	3	0	-1		0	21	1				0.579017275584712
1340	EVS	EVS1	201000	1982	3	0	-1		0	66	0				0.579017275584712
1341	EVS	EVS1	201000	1982	3	1	1		0	34	1				0.734057814465126
1342	EVS	EVS1	201000	1982	3	0	-1		0	56	0				0.579017275584712
1343	EVS	EVS1	201000	1982	3	0	-1		0	28	0				0.734057814465126
1344	EVS	EVS1	201000	1982	3	0	-1		0	20	1				0.734057814465126
1345	EVS	EVS1	201000	1982	3	0	-1		0	38	1				0.684993372139114
1346	EVS	EVS1	201000	1982	3	0	-1		0	72	1				0.579017275584712
1347	EVS	EVS1	201000	1982	3	0	-1		0	28	1				0.579017275584712
1348	EVS	EVS1	201000	1982	3	0	-1		1	48	1				0.734057814465126
1349	EVS	EVS1	201000	1982	3	0	-1		0	81	1				0.579017275584712
1350	EVS	EVS1	201000	1982	3	1	1		0	26	0				0.734057814465126
1351	EVS	EVS1	201000	1982	3	0	-1		0	56	1				0.684993372139114
1352	EVS	EVS1	201000	1982	3	1	2		0	54	0				0.579017275584712
1353	EVS	EVS1	201000	1982	3	1	1		0	34	1				0.734057814465126
1354	EVS	EVS1	201000	1982	3	0	-1		0	22	1				0.684993372139114
1355	EVS	EVS1	201000	1982	3	1	1		0	36	1				0.684993372139114
1356	EVS	EVS1	201000	1982	3				1	93	0				0.579017275584712
1357	EVS	EVS1	201000	1982	3	1	1		1	37	1				0.734057814465126
1358	EVS	EVS1	201000	1982	3	1	1		0	24	0				0.579017275584712
1359	EVS	EVS1	201000	1982	3	0	-1		0	78	1				0.734057814465126
1360	EVS	EVS1	201000	1982	3	1	1		0	36	1				0.734057814465126
1361	EVS	EVS1	201000	1982	3	1	1		0	20	1				0.734057814465126
1362	EVS	EVS1	201000	1982	3	0	-1		0	60	1				0.579017275584712
1363	EVS	EVS1	201000	1982	3	0	-1		0	68	0				0.684993372139114
1364	EVS	EVS1	201000	1982	3	1	2		1	36	0				0.734057814465126
1365	EVS	EVS1	201000	1982	3	1	2		0	33	0				0.684993372139114
1366	EVS	EVS1	201000	1982	3	1	1		0	27	1				0.684993372139114
1367	EVS	EVS1	201000	1982	3	1	1		0	46	0				0.734057814465126
1368	EVS	EVS1	201000	1982	3	0	-1		1	36	1				0.734057814465126
1369	EVS	EVS1	201000	1982	3	1	2		1	57	0				0.684993372139114
1370	EVS	EVS1	201000	1982	3	1	1		0	23	0				0.579017275584712
1371	EVS	EVS1	201000	1982	3	1	1		0	32	1				0.734057814465126
1372	EVS	EVS1	201000	1982	3	0	-1		1	46	0				0.684993372139114
1373	EVS	EVS1	201000	1982	3	1	1		0	19	0				0.579017275584712
1374	EVS	EVS1	201000	1982	3	1	1		1	57	1				0.579017275584712
1375	EVS	EVS1	201000	1982	3	0	-1		1	65	0				0.579017275584712
1376	EVS	EVS1	201000	1982	3	1	1		0	32	1				0.734057814465126
1377	EVS	EVS1	201000	1982	3	1	2		1	34	1				0.579017275584712
1378	EVS	EVS1	201000	1982	3	1	1		1	49	0				0.734057814465126
1379	EVS	EVS1	201000	1982	3	1	1		0	21	0				0.579017275584712
1380	EVS	EVS1	201000	1982	3	0	-1		1	68	1				0.579017275584712
1381	EVS	EVS1	201000	1982	3	0	-1		0	45	1				0.734057814465126
1382	EVS	EVS1	201000	1982	3	0	-1		0	24	1				0.579017275584712
1383	EVS	EVS1	201000	1982	3	1	1		0	19	1				0.734057814465126
1384	EVS	EVS1	201000	1982	3	0	-1		0	22	0				0.579017275584712
1385	EVS	EVS1	201000	1982	3	1	1		0	28	0				0.734057814465126
1386	EVS	EVS1	201000	1982	3	0	-1		0	73	1				0.734057814465126
1387	EVS	EVS1	201000	1982	3	1	1		0	24	0				0.684993372139114
1388	EVS	EVS1	201000	1982	3	0	-1		0	57	1				0.734057814465126
1389	EVS	EVS1	201000	1982	3	0	-1		0	23	1				0.579017275584712
1390	EVS	EVS1	201000	1982	3	1	2		0	37	1				0.674250351070362
1391	EVS	EVS1	201000	1982	3	1	1		0	41	0				0.674250351070362
1392	EVS	EVS1	201000	1982	3	0	-1		0	68	1				0.579017275584712
1393	EVS	EVS1	201000	1982	3	1	2		1	78	1				0.734057814465126
1394	EVS	EVS1	201000	1982	3	1	1		0	23	0				0.579017275584712
1395	EVS	EVS1	201000	1982	3	0	-1		0	58	0				0.734057814465126
1396	EVS	EVS1	201000	1982	3	0	-1		0	25	0				0.579017275584712
1397	EVS	EVS1	201000	1982	3	0	-1		0	23	0				0.579017275584712
1398	EVS	EVS1	201000	1982	3	0	-1		1	60	1				0.579017275584712
1399	EVS	EVS1	201000	1982	3	1	2		0	37	0				0.734057814465126
1400	EVS	EVS1	201000	1982	3	1	1		1	35	0				0.579017275584712
1401	EVS	EVS1	201000	1982	3	1	1		0	29	1				0.579017275584712
1402	EVS	EVS1	201000	1982	3	1	1		1	18	0				0.579017275584712
1403	EVS	EVS1	201000	1982	3	1	2		0	77	1				0.674250351070362
1404	EVS	EVS1	201000	1982	3	0	-1		0	42	0				0.579017275584712
1405	EVS	EVS1	201000	1982	3	1	1		0	40	1				0.674250351070362
1406	EVS	EVS1	201000	1982	3	1	2		0	52	1				0.579017275584712
1407	EVS	EVS1	201000	1982	3	0	-1		0	77	0				0.734057814465126
1408	EVS	EVS1	201000	1982	3	1	1		0	63	1				0.734057814465126
1409	EVS	EVS1	201000	1982	3	1	1		0	25	1				0.734057814465126
1410	EVS	EVS1	201000	1982	3	0	-1		0	20	1				0.734057814465126
1411	EVS	EVS1	201000	1982	3	0	-1		0	28	0				0.734057814465126
1412	EVS	EVS1	201000	1982	3	1	1		0	20	1				0.734057814465126
1413	EVS	EVS1	201000	1982	3	1	1		1	59	0				0.734057814465126
1414	EVS	EVS1	201000	1982	3	1	1		1	56	1				0.734057814465126
1415	EVS	EVS1	201000	1982	3	1	1		0	53	0				0.734057814465126
1416	EVS	EVS1	201000	1982	3	0	-1		0	50	0				0.734057814465126
1417	EVS	EVS1	201000	1982	3	0	-1		0	26	0				0.579017275584712
1418	EVS	EVS1	201000	1982	3	0	-1		1	62	0				0.579017275584712
1419	EVS	EVS1	201000	1982	3	0	-1		1	67	0				0.734057814465126
1420	EVS	EVS1	201000	1982	3	1	1		1	18	0				0.734057814465126
1421	EVS	EVS1	201000	1982	3	1	1		0	19	0				0.684993372139114
1422	EVS	EVS1	201000	1982	3	0	-1		0	85	0				0.579017275584712
1423	EVS	EVS1	201000	1982	3	0	-1		1	69	1				0.579017275584712
1424	EVS	EVS1	201000	1982	3	0	-1		0	25	1				0.734057814465126
1425	EVS	EVS1	201000	1982	3	0	-1		1	60	0				0.734057814465126
1426	EVS	EVS1	201000	1982	3	1	1		0	41	0				0.734057814465126
1427	EVS	EVS1	201000	1982	3	1	1		0	20	1				0.734057814465126
1428	EVS	EVS1	201000	1982	3	0	-1		1	22	1				0.684993372139114
1429	EVS	EVS1	201000	1982	3	0	-1		0	39	0				0.579017275584712
1430	EVS	EVS1	201000	1982	3	0	-1		0	18	0				0.684993372139114
1431	EVS	EVS1	201000	1982	3	1	1		1	18	1				0.734057814465126
1432	EVS	EVS1	201000	1982	3	1	1		0	20	1				0.579017275584712
1433	EVS	EVS1	201000	1982	3	1	1		1	21	1				0.734057814465126
1434	EVS	EVS1	201000	1982	3	1	2		0	39	1				0.734057814465126
1435	EVS	EVS1	201000	1982	3	1	2		1	66	1				0.579017275584712
1436	EVS	EVS1	201000	1982	3	0	-1		0	65	1				0.579017275584712
1437	EVS	EVS1	201000	1982	3	0	-1		0	18	0				0.734057814465126
1438	EVS	EVS1	201000	1982	3	0	-1		1	83	0				0.734057814465126
1439	EVS	EVS1	201000	1982	3	1	2		1	33	0				0.734057814465126
1440	EVS	EVS1	201000	1982	3	1	1		0	58	0				0.734057814465126
1441	EVS	EVS1	201000	1982	3	0	-1		1	55	0				0.734057814465126
1442	EVS	EVS1	201000	1982	3	1	1		0	54	1				0.734057814465126
1443	EVS	EVS1	201000	1982	3	0	-1		0	71	0				0.734057814465126
1444	EVS	EVS1	201000	1982	3	0	-1		0	39	1				0.579017275584712
1445	EVS	EVS1	201000	1982	3	0	-1		0	45	0				0.734057814465126
1446	EVS	EVS1	201000	1982	3	0	-1		1	22	1				0.579017275584712
1447	EVS	EVS1	201000	1982	3	0	-1			75	1				0.734057814465126
1448	EVS	EVS1	201000	1982	3	1	1		0	24	1				0.734057814465126
1449	EVS	EVS1	201000	1982	3	0	-1		1	57	1				0.684993372139114
1450	EVS	EVS1	201000	1982	3	0	-1		0	29	0				0.734057814465126
1451	EVS	EVS1	201000	1982	3	1	2		0	27	0				0.734057814465126
1452	EVS	EVS1	201000	1982	3	0	-1		0	41	0				0.579017275584712
1453	EVS	EVS1	201000	1982	3	0	-1		0	18	0				0.579017275584712
1454	EVS	EVS1	201000	1982	3	0	-1		0	80	1				0.734057814465126
1455	EVS	EVS1	201000	1982	3	0	-1		1	55	1				0.734057814465126
1456	EVS	EVS1	201000	1982	3	1	1		1	71	1				0.734057814465126
1457	EVS	EVS1	201000	1982	3	0	-1		0	49	1				0.734057814465126
1458	EVS	EVS1	201000	1982	3	1	2		0	19	0				0.684993372139114
1459	EVS	EVS1	201000	1982	3	1	1		0	19	1				0.734057814465126
1460	EVS	EVS1	201000	1982	3	0	-1		0	22	1				0.734057814465126
1461	EVS	EVS1	201000	1982	3	0	-1		1	30	1				0.734057814465126
1462	EVS	EVS1	201000	1982	3	0	-1		0	40	0				0.579017275584712
1463	EVS	EVS1	201000	1982	3	0	-1		0	20	1				0.734057814465126
1464	EVS	EVS1	201000	1982	3	0	-1		0	51	1				0.734057814465126
1465	EVS	EVS1	201000	1982	3	1	1		0	37	0				0.579017275584712
1466	EVS	EVS1	201000	1982	3	1	1		1	27	1				0.684993372139114
1467	EVS	EVS1	201000	1982	3	0	-1		1	29	0				0.579017275584712
1468	EVS	EVS1	201000	1982	3	0	-1		0	56	1				0.734057814465126
1469	EVS	EVS1	201000	1982	3	0	-1		1	75	1				0.734057814465126
1470	EVS	EVS1	201000	1982	3	1	1		0	30	0				0.579017275584712
1471	EVS	EVS1	201000	1982	3	1	1		1	31	1				0.734057814465126
1472	EVS	EVS1	201000	1982	3	0	-1		1	45	0				0.734057814465126
1473	EVS	EVS1	201000	1982	3	0	-1		1	22	0				0.734057814465126
1474	EVS	EVS1	201000	1982	3	0	-1		0	60	0				0.734057814465126
1475	EVS	EVS1	201000	1982	3	0	-1		1	81	0				0.734057814465126
1476	EVS	EVS1	201000	1982	3	0	-1		0	20	1				0.734057814465126
1477	EVS	EVS1	201000	1982	3	1	1		0	23	1				0.579017275584712
1478	EVS	EVS1	201000	1982	3	1	1		0	66	1				0.579017275584712
1479	EVS	EVS1	201000	1982	3	0	-1		1	70	0				0.734057814465126
1480	EVS	EVS1	201000	1982	3	1	1		0	19	0				0.734057814465126
1481	EVS	EVS1	201000	1982	3	1	1		1	24	1				0.579017275584712
1482	EVS	EVS1	201000	1982	3	1	1		0	60	0				0.734057814465126
1483	EVS	EVS1	201000	1982	3	0	-1		1	68	1				0.579017275584712
1484	EVS	EVS1	201000	1982	3	0	-1		1	65	0				0.579017275584712
1485	EVS	EVS1	201000	1982	3				1	20	1				0.579017275584712
1486	EVS	EVS1	201000	1982	3	1	2		0	26	0				0.579017275584712
1487	EVS	EVS1	201000	1982	3	1	1		0	65	0				0.734057814465126
1488	EVS	EVS1	201000	1982	3	1	1		0	58	1				0.734057814465126
1489	EVS	EVS1	201000	1982	3	1	1		0	32	1				0.734057814465126
1490	EVS	EVS1	201000	1982	3	1	1		1	24	1				0.579017275584712
1491	EVS	EVS1	201000	1982	3	0	-1		0	24	1				0.734057814465126
1492	EVS	EVS1	201000	1982	3	1	1		1	20	1				0.734057814465126
1493	EVS	EVS1	201000	1982	3	0	-1		1	27	1				0.734057814465126
1494	EVS	EVS1	201000	1982	3	1	1		0	60	1				0.734057814465126
1495	EVS	EVS1	201000	1982	3	1	1		0	38	1				0.734057814465126
1496	EVS	EVS1	201000	1982	3	1	1		1	20	0				0.684993372139114
1497	EVS	EVS1	201000	1982	3	1	1		0	24	1				0.734057814465126
1498	EVS	EVS1	201000	1982	3	0	-1		0	36	1				0.734057814465126
1499	EVS	EVS1	201000	1982	3	1	1		0	69	1				0.734057814465126
1500	EVS	EVS1	201000	1982	3	1	1		1	65	1				0.734057814465126
1501	EVS	EVS1	201000	1982	3	1	2		0	65	1				0.734057814465126
1502	EVS	EVS1	201000	1982	3	0	-1		0	18	1				0.734057814465126
1503	EVS	EVS1	201000	1982	3	1	1		1	20	1				0.734057814465126
1504	EVS	EVS1	201000	1982	3	1	1		0	22	0				0.734057814465126
1505	EVS	EVS1	201000	1982	3	1	2		0	31	0				0.734057814465126
1506	EVS	EVS1	201000	1982	3	1	2		0	30	0				0.734057814465126
1507	EVS	EVS1	201000	1982	3				0	71	0				0.734057814465126
1508	EVS	EVS1	201000	1982	3	0	-1		1	83	1				0.734057814465126
1509	EVS	EVS1	201000	1982	3	1	2		1	38	1				0.734057814465126
1510	EVS	EVS1	201000	1982	3	1	1			63	1				0.734057814465126
1511	EVS	EVS1	201000	1982	3	0	-1		1	24	1				0.734057814465126
1512	EVS	EVS1	201000	1982	3	1	1		0	61	0				0.734057814465126
1513	EVS	EVS1	201000	1982	3				0	48	0				0.734057814465126
1514	EVS	EVS1	201000	1982	3	0	-1		1	49	1				0.734057814465126
1515	EVS	EVS1	201000	1982	3	1	1		0	19	0				0.734057814465126
1516	EVS	EVS1	201000	1982	3	1	1		1	25	1				0.734057814465126
1517	EVS	EVS1	201000	1982	3	0	-1		0	60	1				0.734057814465126
1518	EVS	EVS1	201000	1982	3	0	-1			51	0				0.734057814465126
1519	EVS	EVS1	201000	1982	3	0	-1		1	69	1				0.734057814465126
1520	EVS	EVS1	201000	1982	3	0	-1		1	53	1				0.734057814465126
1521	EVS	EVS1	201000	1982	3	1	1		0	18	1				0.734057814465126
1522	EVS	EVS1	201000	1982	3	1	1		0	24	1				0.734057814465126
1523	EVS	EVS1	201000	1982	3	1	1		0	24	0				0.734057814465126
1524	EVS	EVS1	201000	1982	3	0	-1		0	76	0				0.734057814465126
1525	EVS	EVS1	201000	1982	3	1	1		0	32	0				0.684993372139114
1526	EVS	EVS1	201000	1982	3	0	-1			41	1				0.579017275584712
1527	EVS	EVS1	201000	1982	3				1	50	1				0.734057814465126
1528	EVS	EVS1	201000	1982	3	1	1		1	69	1				0.734057814465126
1529	EVS	EVS1	201000	1982	3	0	-1		1	30	0				0.734057814465126
1530	EVS	EVS1	201000	1982	3	1	1		1	23	1				0.734057814465126
1531	EVS	EVS1	201000	1982	3	0	-1		1	47	1				0.734057814465126
1532	EVS	EVS1	201000	1982	3	1	1		0	42	1				0.734057814465126
1533	EVS	EVS1	201000	1982	3	1	1		1	19	1				0.579017275584712
1534	EVS	EVS1	201000	1982	3	1	1		0	41	1				0.734057814465126
1535	EVS	EVS1	201000	1982	3	0	-1			66	1				0.734057814465126
1536	EVS	EVS1	201000	1982	3	0	-1		0	88	1				0.734057814465126
1537	EVS	EVS1	201000	1982	3	0	-1		1	69	0				0.734057814465126
1538	EVS	EVS1	201000	1982	3	1	1		1	60	1				0.734057814465126
1539	EVS	EVS1	201000	1982	3	1	1		1	21	0				0.734057814465126
1540	EVS	EVS1	201000	1982	3	0	-1		1	23	1				0.734057814465126
1541	EVS	EVS1	201000	1982	3	1	1		0	52	0				0.734057814465126
1542	EVS	EVS1	201000	1982	3	1	1		0	21	1				0.734057814465126
1543	EVS	EVS1	201000	1982	3				1	53	1				0.734057814465126
1544	EVS	EVS1	201000	1982	3				1	21	1				0.734057814465126
1545	EVS	EVS1	201000	1982	3	1	1		1	19	0				0.734057814465126
1546	EVS	EVS1	201000	1982	3	1	1		0	19	0				0.579017275584712
1547	EVS	EVS1	201000	1982	3	1	1		1	55	0				0.734057814465126
1548	EVS	EVS1	201000	1982	3	1	2		0	36	1				0.734057814465126
1549	EVS	EVS1	201000	1982	3	1	2		1	28	0				0.734057814465126
1550	EVS	EVS1	201000	1982	3				0	60	0				0.734057814465126
1551	EVS	EVS1	201000	1982	3	1	1		0	37	0				0.734057814465126
1552	EVS	EVS1	201000	1982	3	1	1		1	22	1				0.734057814465126
1553	EVS	EVS1	201000	1982	3	1	2		0	49	0				0.734057814465126
1554	EVS	EVS1	201000	1982	3	1	1		1	51	1				0.579017275584712
1555	EVS	EVS1	201000	1982	3	1	1		1	42	0				0.734057814465126
1556	EVS	EVS1	201000	1982	3	0	-1		1	31	0				0.734057814465126
1557	EVS	EVS1	201000	1982	3	1	1		0	34	1				0.579017275584712
1558	EVS	EVS1	201000	1982	3	1	1		0	18	0				0.734057814465126
1559	EVS	EVS1	201000	1982	3	1	1		1	22	0				0.734057814465126
1560	EVS	EVS1	201000	1982	3	1	1			81	0				0.734057814465126
1561	EVS	EVS1	201000	1982	3					63	0				0.734057814465126
1562	EVS	EVS1	201000	1982	3	0	-1		1	21	0				0.734057814465126
1563	EVS	EVS1	201000	1982	3	1	1			96	0				0.734057814465126
1564	EVS	EVS1	201000	1982	3	1	1		0	24	1				0.734057814465126
1565	EVS	EVS1	201000	1982	3	0	-1		1	55	1				0.579017275584712
1566	EVS	EVS1	201000	1982	3	1	1		0	27	1				0.674250351070362
1567	EVS	EVS1	201000	1982	3	1	2		1	34	0				0.734057814465126
1568	EVS	EVS1	201000	1982	3	1	1		0	71	1				0.734057814465126
1569	EVS	EVS1	201000	1982	3	1	1		1	38	1				0.734057814465126
1570	EVS	EVS1	201000	1982	3	1	2		0	21	0				0.579017275584712
1571	EVS	EVS1	201000	1982	3	0	-1			46	0				0.734057814465126
1572	EVS	EVS1	201000	1982	3	1	2		1	68	0				0.684993372139114
1573	EVS	EVS1	201000	1982	3	0	-1		0	56	1				0.684993372139114
1574	EVS	EVS1	201000	1982	3	1	1		1	28	0				0.579017275584712
1575	EVS	EVS1	201000	1982	3	0	-1		0	79	1				0.579017275584712
1576	EVS	EVS1	201000	1982	3	0	-1		1	52	0				0.734057814465126
1577	EVS	EVS1	201000	1982	3	0	-1		0	21	1				0.734057814465126
1578	EVS	EVS1	201000	1982	3	0	-1		0	21	1				0.579017275584712
1579	EVS	EVS1	201000	1982	3	0	-1		0	22	1				0.684993372139114
1580	EVS	EVS1	201000	1982	3	0	-1		0	75	1				0.579017275584712
1581	EVS	EVS1	201000	1982	3	0	-1		1	50	1				0.734057814465126
1582	EVS	EVS1	201000	1982	3	0	-1		1	61	1				0.579017275584712
1583	EVS	EVS1	201000	1982	3	1	1		1	28	1				0.734057814465126
1584	EVS	EVS1	201000	1982	3	1	1		0	19	1				0.734057814465126
1585	EVS	EVS1	201000	1982	3	0	-1		0	64	0				0.734057814465126
1586	EVS	EVS1	201000	1982	3	1	1		1	23	0				0.734057814465126
1587	EVS	EVS1	201000	1982	3	0	-1		0	20	0				0.579017275584712
1588	EVS	EVS1	201000	1982	3	0	-1			70	1				0.734057814465126
1589	EVS	EVS1	201000	1982	3	1	1		1	36	1				0.734057814465126
1590	EVS	EVS1	201000	1982	3	0	-1		0	47	0				0.684993372139114
1591	EVS	EVS1	201000	1982	3	0	-1			56	1				0.579017275584712
1592	EVS	EVS1	201000	1982	3	1	2		0	40	0				0.579017275584712
1593	EVS	EVS1	201000	1982	3	1	1		0	33	1				0.579017275584712
1594	EVS	EVS1	201000	1982	3	1	1		1	67	1				0.734057814465126
1595	EVS	EVS1	201000	1982	3	0	-1		1	80	1				0.734057814465126
1596	EVS	EVS1	201000	1982	3	0	-1		0	67	0				0.579017275584712
1597	EVS	EVS1	201000	1982	3	0	-1		0	62	0				0.674250351070362
1598	EVS	EVS1	201000	1982	3	1	2		0	24	0				0.674250351070362
1599	EVS	EVS1	201000	1982	3				0	21	1				0.734057814465126
1600	EVS	EVS1	201000	1982	3	1	2		0	34	1				0.734057814465126
1601	EVS	EVS1	201000	1982	3	0	-1		0	61	0				0.579017275584712
1602	EVS	EVS1	201000	1982	3	0	-1		0	45	1				0.579017275584712
1603	EVS	EVS1	201000	1982	3	0	-1		1	33	0				0.579017275584712
1604	EVS	EVS1	201000	1982	3	1	1		1	71	1				0.734057814465126
1605	EVS	EVS1	201000	1982	3	0	-1		0	48	1				0.734057814465126
1606	EVS	EVS1	201000	1982	3	1	1		0	18	1				0.684993372139114
1607	EVS	EVS1	201000	1982	3	0	-1		0	49	1				0.579017275584712
1608	EVS	EVS1	201000	1982	3	0	-1		1	52	0				0.734057814465126
1609	EVS	EVS1	201000	1982	3	1	1		1	24	0				0.734057814465126
1610	EVS	EVS1	201000	1982	3	1	1		0	19	0				0.734057814465126
1611	EVS	EVS1	201000	1982	3	1	1		1	30	1				0.684993372139114
1612	EVS	EVS1	201000	1982	3	1	2		0	32	1				0.684993372139114
1613	EVS	EVS1	201000	1982	3	0	-1		1	80	1				0.674250351070362
1614	EVS	EVS1	201000	1982	3	1	1		1	72	1				0.579017275584712
1615	EVS	EVS1	201000	1982	3	1	1		0	57	0				0.734057814465126
1616	EVS	EVS1	201000	1982	3	1	1		1	44	1				0.734057814465126
1617	EVS	EVS1	201000	1982	3	0	-1		0	34	0				0.684993372139114
1618	EVS	EVS1	201000	1982	3	1	1		0	36	0				0.579017275584712
1619	EVS	EVS1	201000	1982	3	1	1		1	36	1				0.579017275584712
1620	EVS	EVS1	201000	1982	3	0	-1		0	84	0				0.734057814465126
1621	EVS	EVS1	201000	1982	3	0	-1		1	18	1				0.579017275584712
1622	EVS	EVS1	201000	1982	3				0	18	1				0.579017275584712
1623	EVS	EVS1	201000	1982	3				1	31	0				0.579017275584712
1624	EVS	EVS1	201000	1982	3	0	-1		0	23	0				0.734057814465126
1625	EVS	EVS1	201000	1982	3	0	-1		1	28	0				0.684993372139114
1626	EVS	EVS1	201000	1982	3	0	-1		0	53	1				0.674250351070362
1627	EVS	EVS1	201000	1982	3	1	1		0	54	0				0.684993372139114
1628	EVS	EVS1	201000	1982	3	0	-1		0	59	0				0.734057814465126
1629	EVS	EVS1	201000	1982	3	0	-1		0	21	1				0.579017275584712
1630	EVS	EVS1	201000	1982	3	1	1		1	24	0				0.579017275584712
1631	EVS	EVS1	201000	1982	3				0	23	0				0.734057814465126
1632	EVS	EVS1	201000	1982	3	0	-1		1	82	1				0.734057814465126
1633	EVS	EVS1	201000	1982	3	1	1		0	29	1				0.579017275584712
1634	EVS	EVS1	201000	1982	3	0	-1		0	23	1				0.579017275584712
1635	EVS	EVS1	201000	1982	3	0	-1		0	27	1				0.579017275584712
1636	EVS	EVS1	201000	1982	3	1	1		1	18	0				0.734057814465126
1637	EVS	EVS1	201000	1982	3	1	2		0	60	0				0.734057814465126
1638	EVS	EVS1	201000	1982	3	0	-1		0	18	1				0.579017275584712
1639	EVS	EVS1	201000	1982	3	1	1		0	25	1				0.579017275584712
1640	EVS	EVS1	201000	1982	3	1	1		1	33	1				0.579017275584712
1641	EVS	EVS1	201000	1982	3	0	-1		0	44	0				0.579017275584712
1642	EVS	EVS1	201000	1982	3	1	1			21	0				0.579017275584712
1643	EVS	EVS1	201000	1982	3	1	1		0	80	1				0.734057814465126
1644	EVS	EVS1	201000	1982	3	1	2		0	31	1				0.734057814465126
1645	EVS	EVS1	201000	1982	3	0	-1		0	46	1				0.734057814465126
1646	EVS	EVS1	201000	1982	3	0	-1			78	0				0.734057814465126
1647	EVS	EVS1	201000	1982	3	0	-1		0	61	1				0.734057814465126
1648	EVS	EVS1	201000	1982	3	0	-1		0	50	1				0.734057814465126
1649	EVS	EVS1	201000	1982	3	0	-1		0	60	1				0.579017275584712
1650	EVS	EVS1	201000	1982	3	1	1		0	44	0				0.579017275584712
1651	EVS	EVS1	201000	1982	3	1	1		1	22	1				0.734057814465126
1652	EVS	EVS1	201000	1982	3	0	-1		1	52	1				0.734057814465126
1653	EVS	EVS1	201000	1982	3	1	1		0	24	0				0.579017275584712
1654	EVS	EVS1	201000	1982	3	1	1		1	34	0				0.734057814465126
1655	EVS	EVS1	201000	1982	3	1	1		0	56	0				0.579017275584712
1656	EVS	EVS1	201000	1982	3	1	2		0	35	1				0.734057814465126
1657	EVS	EVS1	201000	1982	3	0	-1		1	80	1				0.579017275584712
1658	EVS	EVS1	201000	1982	3	1	1		1	68	1				0.579017275584712
1659	EVS	EVS1	201000	1982	3	1	2		1	76	0				0.734057814465126
1660	EVS	EVS1	201000	1982	3	1	2		0	31	0				0.734057814465126
1661	EVS	EVS1	201000	1982	3	1	1		1	21	0				0.734057814465126
1662	EVS	EVS1	201000	1982	3	1	2		1	18	0				0.734057814465126
1663	EVS	EVS1	201000	1982	3	0	-1		1	57	0				0.734057814465126
1664	EVS	EVS1	201000	1982	3	1	1			55	0				0.734057814465126
1665	EVS	EVS1	201000	1982	3	0	-1		1	67	1				0.734057814465126
1666	EVS	EVS1	201000	1982	3	1	2		0	34	0				0.734057814465126
1667	EVS	EVS1	201000	1982	3	0	-1		1	64	0				0.734057814465126
1668	EVS	EVS1	201000	1982	3	0	-1		0	31	1				0.579017275584712
1669	EVS	EVS1	201000	1982	3	1	1		1	18	0				0.684993372139114
1670	EVS	EVS1	201000	1982	3	1	2		1	37	0				0.734057814465126
1671	EVS	EVS1	201000	1982	3	1	1		0	21	0				0.734057814465126
1672	EVS	EVS1	201000	1982	3	0	-1		0	57	0				0.734057814465126
1673	EVS	EVS1	201000	1982	3	1	1		0	27	1				0.734057814465126
1674	EVS	EVS1	201000	1982	3	0	-1			32	1				0.734057814465126
1675	EVS	EVS1	201000	1982	3	1	1		1	50	1				0.734057814465126
1676	EVS	EVS1	201000	1982	3	1	1		0	22	1				0.734057814465126
1677	EVS	EVS1	201000	1982	3	1	1		0	50	1				0.579017275584712
1678	EVS	EVS1	201000	1982	3	0	-1		1	35	0				0.579017275584712
1679	EVS	EVS1	201000	1982	3	1	1		0	21	1				0.579017275584712
1680	EVS	EVS1	201000	1982	3	1	1		0	35	1				0.684993372139114
1681	EVS	EVS1	201000	1982	3	0	-1		0	62	0				0.734057814465126
1682	EVS	EVS1	201000	1982	3	0	-1			18	1				0.734057814465126
1683	EVS	EVS1	201000	1982	3				0	22	1				0.734057814465126
1684	EVS	EVS1	201000	1982	3	0	-1		0	45	1				0.734057814465126
1685	EVS	EVS1	201000	1982	3	1	1		0	28	1				0.734057814465126
1686	EVS	EVS1	201000	1982	3	0	-1		0	33	0				0.734057814465126
1687	EVS	EVS1	201000	1982	3	1	2		1	28	0				0.684993372139114
1688	EVS	EVS1	201000	1982	3	1	1		0	36	1				0.734057814465126
1689	EVS	EVS1	201000	1982	3	0	-1		1	24	1				0.579017275584712
1690	EVS	EVS1	201000	1982	3	0	-1		0	72	0				0.579017275584712
1691	EVS	EVS1	201000	1982	3	0	-1		1	78	1				0.734057814465126
1692	EVS	EVS1	201000	1982	3	0	-1		1	24	1				0.579017275584712
1693	EVS	EVS1	201000	1982	3	1	1		0	21	0				0.734057814465126
1694	EVS	EVS1	201000	1982	3	0	-1		0	69	0				0.579017275584712
1695	EVS	EVS1	201000	1982	3	0	-1		0	36	1				0.734057814465126
1696	EVS	EVS1	201000	1982	3	1	1		1	78	0				0.734057814465126
1697	EVS	EVS1	201000	1982	3	0	-1		0	76	0				0.734057814465126
1698	EVS	EVS1	201000	1982	3				0	24	0				0.734057814465126
1699	EVS	EVS1	201000	1982	3	1	1		0	20	0				0.684993372139114
1700	EVS	EVS1	201000	1982	3	1	1		0	60	0				0.579017275584712
1701	EVS	EVS1	201000	1982	3	1	1		1	50	0				0.579017275584712
1702	EVS	EVS1	201000	1982	3	0	-1		0	45	0				0.734057814465126
1703	EVS	EVS1	201000	1982	3	0	-1		1	56	0				0.579017275584712
1704	EVS	EVS1	201000	1982	3	1	1		1	80	1				0.579017275584712
1705	EVS	EVS1	201000	1982	3	1	2		0	46	0				0.579017275584712
1706	EVS	EVS1	201000	1982	3	0	-1		0	42	0				0.734057814465126
1707	EVS	EVS1	201000	1982	3	0	-1		0	24	0				0.579017275584712
1708	EVS	EVS1	201000	1982	3	1	1		0	77	0				0.734057814465126
1709	EVS	EVS1	201000	1982	3	1	1		0	22	1				0.734057814465126
1710	EVS	EVS1	201000	1982	3	0	-1		0	24	0				0.684993372139114
1711	EVS	EVS1	201000	1982	3	0	-1		0	24	0				0.579017275584712
1712	EVS	EVS1	201000	1982	3	0	-1		1	48	1				0.734057814465126
1713	EVS	EVS1	201000	1982	3	1	1		1	21	0				0.684993372139114
1714	EVS	EVS1	201000	1982	3	0	-1		1	62	1				0.579017275584712
1715	EVS	EVS1	201000	1982	3	1	1		0	74	0				0.684993372139114
1716	EVS	EVS1	201000	1982	3	0	-1		0	42	1				0.734057814465126
1717	EVS	EVS1	201000	1982	3	0	-1		0	46	1				0.579017275584712
1718	EVS	EVS1	201000	1982	3	1	1		0	23	0				0.734057814465126
1719	EVS	EVS1	201000	1982	3	0	-1		0	55	1				0.673373608880651
1720	EVS	EVS1	201000	1982	3	1	2		0	37	0				0.579017275584712
1721	EVS	EVS1	201000	1982	3	1	1		0	19	1				0.734057814465126
1722	EVS	EVS1	201000	1982	3	0	-1		0	31	0				0.734057814465126
1723	EVS	EVS1	201000	1982	3	0	-1		0	29	1				0.734057814465126
1724	EVS	EVS1	201000	1982	3	1	1		0	44	1				0.734057814465126
1725	EVS	EVS1	201000	1982	3				0	23	0				0.734057814465126
1726	EVS	EVS1	201000	1982	3	0	-1		0	25	1				0.734057814465126
1727	EVS	EVS1	201000	1982	3	0	-1		1	26	0				0.734057814465126
1728	EVS	EVS1	201000	1982	3	0	-1			87	1				0.734057814465126
1729	EVS	EVS1	201000	1982	3	0	-1		0	53	1				0.734057814465126
1730	EVS	EVS1	201000	1982	3	1	1		1	59	0				0.684993372139114
1731	EVS	EVS1	201000	1982	3	0	-1		1	53	0				0.734057814465126
1732	EVS	EVS1	201000	1982	3	0	-1		1	67	0				0.734057814465126
1733	EVS	EVS1	201000	1982	3	0	-1		1	21	1				0.734057814465126
1734	EVS	EVS1	201000	1982	3				1	39	1				0.734057814465126
1735	EVS	EVS1	201000	1982	3	0	-1		1	18	1				0.734057814465126
1736	EVS	EVS1	201000	1982	3	1	1		0	33	1				0.684993372139114
1737	EVS	EVS1	201000	1982	3	1	1		0	40	1				0.734057814465126
1738	EVS	EVS1	201000	1982	3	1	1		1	22	1				0.734057814465126
1739	EVS	EVS1	201000	1982	3	0	-1		0	23	1				0.734057814465126
1740	EVS	EVS1	201000	1982	3	1	1		0	29	0				0.579017275584712
1741	EVS	EVS1	201000	1982	3	1	1		0	35	1				0.579017275584712
1742	EVS	EVS1	201000	1982	3	0	-1		1	83	0				0.734057814465126
1743	EVS	EVS1	201000	1982	3					41	0				0.734057814465126
1744	EVS	EVS1	201000	1982	3	0	-1		0	63	1				0.579017275584712
1745	EVS	EVS1	201000	1982	3	1	2		1	21	1				0.684993372139114
1746	EVS	EVS1	201000	1982	3	1	2		0	37	1				0.734057814465126
1747	EVS	EVS1	201000	1982	3	0	-1		0	61	1				0.734057814465126
1748	EVS	EVS1	201000	1982	3	1	1			18	0				0.579017275584712
1749	EVS	EVS1	201000	1982	3	1	1		0	19	0				0.734057814465126
1750	EVS	EVS1	201000	1982	3	0	-1		0	24	0				0.734057814465126
1751	EVS	EVS1	201000	1982	3	1	1		0	19	0				0.734057814465126
1752	EVS	EVS1	201000	1982	3	0	-1		1	68	0				0.734057814465126
1753	EVS	EVS1	201000	1982	3	0	-1		1	20	0				0.734057814465126
1754	EVS	EVS1	201000	1982	3	0	-1		1	56	0				0.734057814465126
1755	EVS	EVS1	201000	1982	3	1	1		0	27	1				0.734057814465126
1756	EVS	EVS1	201000	1982	3	1	1		0	29	1				0.734057814465126
1757	EVS	EVS1	201000	1982	3	0	-1		0	21	0				0.684993372139114
1758	EVS	EVS1	201000	1982	3	0	-1		0	18	1				0.734057814465126
1759	EVS	EVS1	201000	1982	3	0	-1		0	45	0				0.734057814465126
1760	EVS	EVS1	201000	1982	3	1	1		1	28	1				0.579017275584712
1761	EVS	EVS1	201000	1982	3	0	-1		1	24	0				0.734057814465126
1762	EVS	EVS1	201000	1982	3	1	1		1	22	1				0.579017275584712
1763	EVS	EVS1	201000	1982	3	0	-1		1	22	0				0.734057814465126
1764	EVS	EVS1	201000	1982	3					19	1				0.579017275584712
1765	EVS	EVS1	201000	1982	3	1	1		0	25	1				0.734057814465126
1766	EVS	EVS1	201000	1982	3	1	1			20	1				0.734057814465126
1767	EVS	EVS1	201000	1982	3	0	-1		1	58	1				0.734057814465126
1768	EVS	EVS1	201000	1982	3				0	23	1				0.734057814465126
1769	EVS	EVS1	201000	1982	3	0	-1			77	1				0.734057814465126
1770	EVS	EVS1	201000	1982	3	1	2		0	33	0				0.674250351070362
1771	EVS	EVS1	201000	1982	3	0	-1		1	31	1				0.684993372139114
1772	EVS	EVS1	201000	1982	3	1	1		0	26	0				0.734057814465126
1773	EVS	EVS1	201000	1982	3	1	1		0	39	1				0.734057814465126
1774	EVS	EVS1	201000	1982	3	1	2		0	32	0				0.734057814465126
1775	EVS	EVS1	201000	1982	3	1	1		0	28	0				0.684993372139114
1776	EVS	EVS1	201000	1982	3	1	1		0	21	1				0.579017275584712
1777	EVS	EVS1	201000	1982	3	1	1		0	19	0				0.734057814465126
1778	EVS	EVS1	201000	1982	3	1	2		0	27	0				0.579017275584712
1779	EVS	EVS1	201000	1982	3	0	-1		0	40	0				0.734057814465126
1780	EVS	EVS1	201000	1982	3	0	-1		0	41	0				0.734057814465126
1781	EVS	EVS1	201000	1982	3	1	1		0	22	0				0.734057814465126
1782	EVS	EVS1	201000	1982	3	1	1		0	27	0				0.579017275584712
1783	EVS	EVS1	201000	1982	3	0	-1		0	23	0				0.579017275584712
1784	EVS	EVS1	201000	1982	3	0	-1		1	53	1				0.734057814465126
1785	EVS	EVS1	201000	1982	3	1	1		1	28	1				0.734057814465126
1786	EVS	EVS1	201000	1982	3	1	1		0	22	0				0.579017275584712
1787	EVS	EVS1	201000	1982	3	1	2		0	21	1				0.674250351070362
1788	EVS	EVS1	201000	1982	3	0	-1		0	38	1				0.734057814465126
1789	EVS	EVS1	201000	1982	3	1	1		0	24	1				0.579017275584712
1790	EVS	EVS1	201000	1982	3	1	2		1	26	1				0.579017275584712
1791	EVS	EVS1	201000	1982	3	1	1		0	36	1				0.579017275584712
1792	EVS	EVS1	201000	1982	3	1	1		0	20	1				0.684993372139114
1793	EVS	EVS1	201000	1982	3	0	-1		1	24	1				0.579017275584712
1794	EVS	EVS1	201000	1982	3				1	19	0				0.684993372139114
1795	EVS	EVS1	201000	1982	3	0	-1		0	57	0				0.684993372139114
1796	EVS	EVS1	201000	1982	3	1	1		0	25	0				0.734057814465126
1797	EVS	EVS1	201000	1982	3	0	-1		0	32	1				0.579017275584712
1798	EVS	EVS1	201000	1982	3	1	1		0	18	0				0.684993372139114
1799	EVS	EVS1	201000	1982	3	1	1		0	29	1				0.734057814465126
1800	EVS	EVS1	201000	1982	3	0	-1		1	61	0				0.734057814465126
1801	EVS	EVS1	201000	1982	3	0	-1		1	21	1				0.734057814465126
1802	EVS	EVS1	201000	1982	3	1	1		1	31	0				0.734057814465126
1803	EVS	EVS1	201000	1982	3	1	1		0	20	1				0.684993372139114
1804	EVS	EVS1	201000	1982	3	1	1		0	19	1				0.734057814465126
1805	EVS	EVS1	201000	1982	3	0	-1		0	40	1				0.579017275584712
1806	EVS	EVS1	201000	1982	3	0	-1		0	44	0				0.734057814465126
1807	EVS	EVS1	201000	1982	3	0	-1		1	38	1				0.734057814465126
1808	EVS	EVS1	201000	1982	3	0	-1		0	43	0				0.734057814465126
1809	EVS	EVS1	201000	1982	3	1	1		0	74	1				0.579017275584712
1810	EVS	EVS1	201000	1982	3	1	1		1	36	0				0.579017275584712
1811	EVS	EVS1	201000	1982	3	0	-1		0	58	1				0.579017275584712
1812	EVS	EVS1	201000	1982	3	1	1		1	39	1				0.684993372139114
1813	EVS	EVS1	201000	1982	3	1	2		0	23	0				0.684993372139114
1814	EVS	EVS1	201000	1982	3	0	-1		1	34	1				0.734057814465126
1815	EVS	EVS1	201000	1982	3	1	1		1	66	0				0.734057814465126
1816	EVS	EVS1	201000	1982	3	0	-1		0	22	1				0.734057814465126
1817	EVS	EVS1	201000	1982	3	1	2			64	0				0.579017275584712
1818	EVS	EVS1	201000	1982	3	0	-1		0	70	1				0.673373608880651
1819	EVS	EVS1	201000	1982	3	1	1		0	43	0				0.734057814465126
1820	EVS	EVS1	201000	1982	3	1	1		0	18	0				0.579017275584712
1821	EVS	EVS1	201000	1982	3	1	2			24	0				0.684993372139114
1822	EVS	EVS1	201000	1982	3	1	1		0	20	0				0.579017275584712
1823	EVS	EVS1	201000	1982	3	1	1		0	24	1				0.579017275584712
1824	EVS	EVS1	201000	1982	3	1	2		0	30	0				0.734057814465126
1825	EVS	EVS1	201000	1982	3	1	2		1	57	0				0.579017275584712
1826	EVS	EVS1	201000	1982	3	1	1		0	37	1				0.734057814465126
1827	EVS	EVS1	201000	1982	3	1	1		0	42	1				0.734057814465126
1828	EVS	EVS1	201000	1982	3	0	-1		0	35	1				0.579017275584712
1829	EVS	EVS1	201000	1982	3	0	-1		1	41	0				0.734057814465126
1830	EVS	EVS1	201000	1982	3	0	-1		0	75	0				0.579017275584712
1831	EVS	EVS1	201000	1982	3	1	1		1	39	1				0.734057814465126
1832	EVS	EVS1	201000	1982	3	1	1		0	42	1				0.579017275584712
1833	EVS	EVS1	201000	1982	3	1	1		1	32	1				0.579017275584712
1834	EVS	EVS1	201000	1982	3	1	2		0	65	1				0.734057814465126
1835	EVS	EVS1	201000	1982	3	0	-1		0	24	1				0.674250351070362
1836	EVS	EVS1	201000	1982	3	1	1		0	18	1				0.579017275584712
1837	EVS	EVS1	201000	1982	3				0	25	1				0.734057814465126
1838	EVS	EVS1	201000	1982	3	0	-1		0	34	1				0.734057814465126
1839	EVS	EVS1	201000	1982	3				0	20	0				0.734057814465126
1840	EVS	EVS1	201000	1982	3	1	2		0	32	1				0.734057814465126
1841	EVS	EVS1	201000	1982	3	1	1		0	30	1				0.734057814465126
1842	EVS	EVS1	201000	1982	3	0	-1		0	19	1				0.734057814465126
1843	EVS	EVS1	201000	1982	3	1	2		0	28	1				0.579017275584712
1844	EVS	EVS1	201000	1982	3	1	1		0	21	1				0.734057814465126
1845	EVS	EVS1	201000	1982	3	0	-1		1	59	0				0.734057814465126
1846	EVS	EVS1	201000	1982	3	1	1		0	64	1				0.734057814465126
1847	EVS	EVS1	201000	1982	3	0	-1		1	52	0				0.579017275584712
1848	EVS	EVS1	201000	1982	3	1	1		0	23	0				0.579017275584712
1849	EVS	EVS1	201000	1982	3	1	1		0	23	1				0.734057814465126
1850	EVS	EVS1	201000	1982	3	1	1		0	19	0				0.734057814465126
1851	EVS	EVS1	201000	1982	3	0	-1		1	46	1				0.734057814465126
1852	EVS	EVS1	201000	1982	3	1	1		1	50	1				0.734057814465126
1853	EVS	EVS1	201000	1982	3	1	2		0	33	0				0.734057814465126
1854	EVS	EVS1	201000	1982	3	1	1		0	37	1				0.579017275584712
1855	EVS	EVS1	201000	1982	3	0	-1		1	20	1				0.734057814465126
1856	EVS	EVS1	201000	1982	3	1	2		1	20	0				0.579017275584712
1857	EVS	EVS1	201000	1982	3	0	-1		1	90	1				0.734057814465126
1858	EVS	EVS1	201000	1982	3	1	1		1	21	0				0.734057814465126
1859	EVS	EVS1	201000	1982	3	1	1		0	19	0				0.579017275584712
1860	EVS	EVS1	201000	1982	3	1	1		0	21	1				0.684993372139114
1861	EVS	EVS1	201000	1982	3	1	1		0	21	1				0.579017275584712
1862	EVS	EVS1	201000	1982	3	0	-1		1	36	0				0.684993372139114
1863	EVS	EVS1	201000	1982	3	1	1		0	20	0				0.734057814465126
1864	EVS	EVS1	201000	1982	3	0	-1		0	59	0				0.734057814465126
1865	EVS	EVS1	201000	1982	3	0	-1		0	60	0				0.734057814465126
1866	EVS	EVS1	201000	1982	3	1	1		0	22	0				0.579017275584712
1867	EVS	EVS1	201000	1982	3	0	-1			19	1				0.579017275584712
1868	EVS	EVS1	201000	1982	3	1	1		0	19	1				0.734057814465126
1869	EVS	EVS1	201000	1982	3	1	2		1	68	1				0.734057814465126
1870	EVS	EVS1	201000	1982	3	0	-1		1	63	0				0.734057814465126
1871	EVS	EVS1	201000	1982	3	1	1		1	77	0				0.734057814465126
1872	EVS	EVS1	201000	1982	3	1	1		0	24	0				0.579017275584712
1873	EVS	EVS1	201000	1982	3	1	1		0	20	1				0.684993372139114
1874	EVS	EVS1	201000	1982	3	0	-1		1	52	1				0.579017275584712
1875	EVS	EVS1	201000	1982	3	0	-1		0	28	1				0.734057814465126
1876	EVS	EVS1	201000	1982	3	1	1		0	49	0				0.734057814465126
1877	EVS	EVS1	201000	1982	3	0	-1		1	51	0				0.734057814465126
1878	EVS	EVS1	201000	1982	3	1	1		0	32	1				0.734057814465126
1879	EVS	EVS1	201000	1982	3	0	-1		0	64	1				0.579017275584712
1880	EVS	EVS1	201000	1982	3	0	-1		0	18	0				0.579017275584712
1881	EVS	EVS1	201000	1982	3	1	1		0	33	0				0.579017275584712
1882	EVS	EVS1	201000	1982	3	1	1		1	38	0				0.579017275584712
1883	EVS	EVS1	201000	1982	3	0	-1		1	23	1				0.734057814465126
1884	EVS	EVS1	201000	1982	3	0	-1		1	39	0				0.579017275584712
1885	EVS	EVS1	201000	1982	3	1	1		0	21	1				0.734057814465126
1886	EVS	EVS1	201000	1982	3	0	-1		1	48	0				0.579017275584712
1887	EVS	EVS1	201000	1982	3	1	1		0	20	0				0.734057814465126
1888	EVS	EVS1	201000	1982	3	1	1		1	19	0				0.579017275584712
1889	EVS	EVS1	201000	1982	3	1	1		1	43	0				0.734057814465126
1890	EVS	EVS1	201000	1982	3	0	-1		0	61	0				0.579017275584712
1891	EVS	EVS1	201000	1982	3	0	-1		0	19	1				0.734057814465126
1892	EVS	EVS1	201000	1982	3	0	-1		0	30	1				0.734057814465126
1893	EVS	EVS1	201000	1982	3	1	1		0	41	0				0.579017275584712
1894	EVS	EVS1	201000	1982	3				0	19	0				0.684993372139114
1895	EVS	EVS1	201000	1982	3	1	1		0	35	1				0.579017275584712
1896	EVS	EVS1	201000	1982	3	1	1		0	18	1				0.579017275584712
1897	EVS	EVS1	201000	1982	3	1	1		1	18	1				0.734057814465126
1898	EVS	EVS1	201000	1982	3	0	-1		1	58	1				0.734057814465126
1899	EVS	EVS1	201000	1982	3	1	2		0	41	0				0.684993372139114
1900	EVS	EVS1	201000	1982	3	1	1		0	50	1				0.579017275584712
1901	EVS	EVS1	201000	1982	3	1	1		0	36	1				0.579017275584712
1902	EVS	EVS1	201000	1982	3	0	-1		0	90	0				0.579017275584712
1903	EVS	EVS1	201000	1982	3	0	-1		1	24	1				0.684993372139114
1904	EVS	EVS1	201000	1982	3				0	48	1				0.734057814465126
1905	EVS	EVS1	201000	1982	3	1	2		0	23	0				0.734057814465126
1906	EVS	EVS1	201000	1982	3	1	1		0	18	1				0.734057814465126
1907	EVS	EVS1	201000	1982	3	1	1		1	45	1				0.734057814465126
1908	EVS	EVS1	201000	1982	3	1	2		0	23	0				0.734057814465126
1909	EVS	EVS1	201000	1982	3	1	2		0	66	1				0.684993372139114
1910	EVS	EVS1	201000	1982	3	1	1		0	28	1				0.734057814465126
1911	EVS	EVS1	201000	1982	3	0	-1		0	41	1				0.734057814465126
1912	EVS	EVS1	201000	1982	3	1	1		1	37	0				0.734057814465126
1913	EVS	EVS1	201000	1982	3	0	-1		1	63	0				0.734057814465126
1914	EVS	EVS1	201000	1982	3	0	-1		1	78	1				0.734057814465126
1915	EVS	EVS1	201000	1982	3	0	-1			51	1				0.734057814465126
1916	EVS	EVS1	201000	1982	3	1	1		1	48	0				0.734057814465126
1917	EVS	EVS1	201000	1982	3	1	2		0	32	0				0.684993372139114
1918	EVS	EVS1	201000	1982	3	0	-1			64	1				0.734057814465126
1919	EVS	EVS1	201000	1982	3	0	-1		0	33	0				0.734057814465126
1920	EVS	EVS1	201000	1982	3	1	1		0	24	0				0.734057814465126
1921	EVS	EVS1	201000	1982	3	0	-1		0	70	1				0.734057814465126
1922	EVS	EVS1	201000	1982	3					46	1				0.734057814465126
1923	EVS	EVS1	201000	1982	3	0	-1		1	27	0				0.734057814465126
1924	EVS	EVS1	201000	1982	3	0	-1		0	26	0				0.734057814465126
1925	EVS	EVS1	201000	1982	3					35	1				0.734057814465126
1926	EVS	EVS1	201000	1982	3	0	-1		0	61	0				0.734057814465126
1927	EVS	EVS1	201000	1982	3	1	1		1	44	1				0.734057814465126
1928	EVS	EVS1	201000	1982	3				0	75	0				0.734057814465126
1929	EVS	EVS1	201000	1982	3	1	2		0	24	1				0.734057814465126
1930	EVS	EVS1	201000	1982	3	1	2		0	28	0				0.734057814465126
1931	EVS	EVS1	201000	1982	3	1	1		0	28	0				0.579017275584712
1932	EVS	EVS1	201000	1982	3				0	46	1				0.734057814465126
1933	EVS	EVS1	201000	1982	3	1	1		1	20	1				0.734057814465126
1934	EVS	EVS1	201000	1982	3	0	-1		1	58	1				0.734057814465126
1935	EVS	EVS1	201000	1982	3				1	23	0				0.579017275584712
1936	EVS	EVS1	201000	1982	3	0	-1		0	34	1				0.684993372139114
1937	EVS	EVS1	201000	1982	3	1	1		0	69	1				0.734057814465126
1938	EVS	EVS1	201000	1982	3	1	2		0	29	1				0.579017275584712
1939	EVS	EVS1	201000	1982	3	0	-1		1	42	0				0.734057814465126
1940	EVS	EVS1	201000	1982	3	1	1		1	22	1				0.579017275584712
1941	EVS	EVS1	201000	1982	3	0	-1		0	55	1				0.734057814465126
1942	EVS	EVS1	201000	1982	3	1	2		0	33	0				0.684993372139114
1943	EVS	EVS1	201000	1982	3	0	-1		1	63	1				0.734057814465126
1944	EVS	EVS1	201000	1982	3	1	1		0	27	0				0.734057814465126
1945	EVS	EVS1	201000	1982	3	1	1		0	47	0				0.579017275584712
1946	EVS	EVS1	201000	1982	3	0	-1		1	27	0				0.734057814465126
1947	EVS	EVS1	201000	1982	3				0	32	0				0.734057814465126
1948	EVS	EVS1	201000	1982	3	0	-1		1	72	0				0.734057814465126
1949	EVS	EVS1	201000	1982	3	1	1		1	39	0				0.734057814465126
1950	EVS	EVS1	201000	1982	3	1	1		0	19	1				0.734057814465126
1951	EVS	EVS1	201000	1982	3				1	26	0				0.734057814465126
1952	EVS	EVS1	201000	1982	3	1	1		1	22	0				0.734057814465126
1953	EVS	EVS1	201000	1982	3	0	-1		0	66	0				0.579017275584712
1954	EVS	EVS1	201000	1982	3	1	2		0	42	1				0.734057814465126
1955	EVS	EVS1	201000	1982	3	1	1		0	42	1				0.734057814465126
1956	EVS	EVS1	201000	1982	3	1	1			35	0				0.734057814465126
1957	EVS	EVS1	201000	1982	3	1	2		1	19	1				0.734057814465126
1958	EVS	EVS1	201000	1982	3	0	-1		1	69	1				0.734057814465126
1959	EVS	EVS1	201000	1982	3	0	-1		0	19	1				0.579017275584712
1960	EVS	EVS1	201000	1982	3	1	1		0	18	1				0.734057814465126
1961	EVS	EVS1	201000	1982	3	1	1		1	88	0				0.734057814465126
1962	EVS	EVS1	201000	1982	3	1	1		1	38	0				0.734057814465126
1963	EVS	EVS1	201000	1982	3	1	1		0	80	1				0.684993372139114
1964	EVS	EVS1	201000	1982	3	1	2		0	42	1				0.579017275584712
1965	EVS	EVS1	201000	1982	3	0	-1		0	52	1				0.734057814465126
1966	EVS	EVS1	201000	1982	3	0	-1		0	73	1				0.734057814465126
1967	EVS	EVS1	201000	1982	3	0	-1			36	1				0.734057814465126
1968	EVS	EVS1	201000	1982	3	0	-1		1	58	0				0.734057814465126
1969	EVS	EVS1	201000	1982	3	1	1		0	23	0				0.734057814465126
1970	EVS	EVS1	201000	1982	3	1	2		0	22	1				0.684993372139114
1971	EVS	EVS1	201000	1982	3	1	1		0	19	0				0.734057814465126
1972	EVS	EVS1	201000	1982	3	0	-1		1	30	0				0.684993372139114
1973	EVS	EVS1	201000	1982	3	1	1			27	1				0.734057814465126
1974	EVS	EVS1	201000	1982	3	0	-1		0	33	1				0.579017275584712
1975	EVS	EVS1	201000	1982	3	0	-1		1	18	1				0.734057814465126
1976	EVS	EVS1	201000	1982	3	0	-1			34	1				0.734057814465126
1977	EVS	EVS1	201000	1982	3	1	1		0	19	1				0.734057814465126
1978	EVS	EVS1	201000	1982	3	1	2		1	18	0				0.684993372139114
1979	EVS	EVS1	201000	1982	3				1	18	1				0.734057814465126
1980	EVS	EVS1	201000	1982	3	1	1		0	57	1				0.734057814465126
1981	EVS	EVS1	201000	1982	3	0	-1		0	62	0				0.734057814465126
1982	EVS	EVS1	201000	1982	3	0	-1		0	19	1				0.579017275584712
1983	EVS	EVS1	201000	1982	3	1	1		0	21	1				0.579017275584712
1984	EVS	EVS1	201000	1982	3				1	26	0				0.579017275584712
1985	EVS	EVS1	201000	1982	3	0	-1		1	64	1				0.734057814465126
1986	EVS	EVS1	201000	1982	3				1	50	1				0.579017275584712
1987	EVS	EVS1	201000	1982	3	1	2		0	32	0				0.674250351070362
1988	EVS	EVS1	201000	1982	3	1	2		1	29	1				0.579017275584712
1989	EVS	EVS1	201000	1982	3	1	1		1	20	0				0.684993372139114
1990	EVS	EVS1	201000	1982	3	1	1		1	19	0				0.579017275584712
1991	EVS	EVS1	201000	1982	3	0	-1		1	73	0				0.734057814465126
1992	EVS	EVS1	201000	1982	3	1	1		0	26	0				0.673373608880651
1993	EVS	EVS1	201000	1982	3	0	-1		0	24	1				0.579017275584712
1994	EVS	EVS1	201000	1982	3	0	-1		0	51	1				0.579017275584712
1995	EVS	EVS1	201000	1982	3	0	-1			24	0				0.684993372139114
1996	EVS	EVS1	201000	1982	3	1	2		0	78	0				0.684993372139114
1997	EVS	EVS1	201000	1982	3	1	1		0	19	0				0.579017275584712
1998	EVS	EVS1	201000	1982	3	1	1		0	38	1				0.579017275584712
1999	EVS	EVS1	201000	1982	3	1	1		0	23	1				0.579017275584712
[truncated: 503,223 more rows]
