# Supplementary material for: Ethnic Accommodation and the Backlash From Dominant Groups
Source: J Conflict Resolut. 2025 May 22;70(2-3):359–86. doi: 10.1177/00220027251343836 (PMC12782309; doi:10.1177/00220027251343836)
Supplement: Supplemental Material - Ethnic Accommodation and the Backlash From Dominant Groups [file sj-zip-3-jcr-10.1177_00220027251343836.zip › tables/results/app1.1_reverse.tex]

% Table created by stargazer v.5.2.3 by Marek Hlavac, Social Policy Institute. E-mail: marek.hlavac at gmail.com
% Date and time: Tue, May 06, 2025 - 07:40:19
\begin{table}[!htbp] \centering 
  \caption{Reverse analysis: Dominant group mobilization, subordinate group civil violence and protests, and the provision of concessions to subordinate groups.} 
  \label{} 
\begin{tabular}{@{\extracolsep{5pt}}lccc} 
\\[-1.8ex]\hline \\[-1.8ex] 
 & \textbf{Model 1 Concession} & \textbf{Model 2 Concession (group-based)} & \textbf{Model 3 Concession (group-blind)} \\ 
\hline \\[-1.8ex] 
 Dominant group mobilization events (last 5y, log) & 0.081 & $-$0.069 & 0.125 \\ 
  & (0.089) & (0.131) & (0.150) \\ 
  Subordinate group civil violence incidents (last 5y, log) & 0.009 & 0.005 & 0.002 \\ 
  & (0.053) & (0.076) & (0.068) \\ 
  Subordinate group protests (last 5y, log) & 0.019 & 0.322$^{*}$ & $-$0.026 \\ 
  & (0.088) & (0.140) & (0.150) \\ 
  DN party & $-$0.144 & 0.152 & $-$0.369 \\ 
  & (0.272) & (0.370) & (0.574) \\ 
  DN party in government & 0.043 & 0.020 & $-$0.542 \\ 
  & (0.259) & (0.385) & (0.397) \\ 
  Months to next election (log) & $-$0.212$^{***}$ & $-$0.191$^{**}$ & $-$0.224$^{**}$ \\ 
  & (0.042) & (0.059) & (0.070) \\ 
  Battle deaths (last 10y, log) & $-$0.038 & $-$0.167 & 0.104 \\ 
  & (0.117) & (0.183) & (0.163) \\ 
  Democracy level & $-$0.130 & $-$0.733 & 2.062 \\ 
  & (1.100) & (1.317) & (1.442) \\ 
  Abs. size (log) & $-$0.059 & $-$0.020 & 0.265 \\ 
  & (0.389) & (0.547) & (0.567) \\ 
  GDP p.c. (log) & 0.350 & $-$1.139 & $-$0.318 \\ 
  & (0.486) & (0.874) & (0.569) \\ 
  GDP growth & $-$2.604$^{**}$ & $-$1.690 & $-$2.145$^{**}$ \\ 
  & (0.806) & (1.090) & (0.815) \\ 
  no\_conc\_months\_l1 & $-$0.082$^{***}$ &  &  \\ 
  & (0.007) &  &  \\ 
  I(no\_conc\_months\_l1$\hat{\mkern6mu}$2) & 0.001$^{***}$ &  &  \\ 
  & (0.0001) &  &  \\ 
  I(no\_conc\_months\_l1$\hat{\mkern6mu}$3) & $-$0.00000$^{***}$ &  &  \\ 
  & (0.00000) &  &  \\ 
  no\_conc\_symbolic\_months\_l1 &  & $-$0.080$^{***}$ &  \\ 
  &  & (0.010) &  \\ 
  I(no\_conc\_symbolic\_months\_l1$\hat{\mkern6mu}$2) &  & 0.001$^{***}$ &  \\ 
  &  & (0.0001) &  \\ 
  I(no\_conc\_symbolic\_months\_l1$\hat{\mkern6mu}$3) &  & $-$0.00000$^{**}$ &  \\ 
  &  & (0.00000) &  \\ 
  no\_conc\_nonsymbolic\_months\_l1 &  &  & $-$0.094$^{***}$ \\ 
  &  &  & (0.007) \\ 
  I(no\_conc\_nonsymbolic\_months\_l1$\hat{\mkern6mu}$2) &  &  & 0.001$^{***}$ \\ 
  &  &  & (0.0001) \\ 
  I(no\_conc\_nonsymbolic\_months\_l1$\hat{\mkern6mu}$3) &  &  & $-$0.00000$^{***}$ \\ 
  &  &  & (0.00000) \\ 
  Constant & $-$10.928$^{*}$ & $-$6.304 & $-$16.874$^{**}$ \\ 
  & (5.495) & (9.326) & (6.346) \\ 
 Country-FE & yes & yes & yes \\ 
Year-FE & yes & yes & yes \\ 
N & 32723 & 32723 & 32723 \\ 
Log Likelihood & $-$3624.979 & $-$1983.553 & $-$1636.398 \\ 
AIC & 7567.958 & 4285.107 & 3590.796 \\ 
\hline \\[-1.8ex] 
\multicolumn{4}{l}{† p<0.1; * p<0.05; ** p<0.01; *** p<0.001; country-clustered SE's in parentheses; cubic terms for country-wise years without (group-based/group-blind) concessions included but not reported.} \\ 
\end{tabular} 
\end{table} 
