# Supplementary material for: Ethnic Accommodation and the Backlash From Dominant Groups
Source: J Conflict Resolut. 2025 May 22;70(2-3):359–86. doi: 10.1177/00220027251343836 (PMC12782309; doi:10.1177/00220027251343836)
Supplement: Supplemental Material - Ethnic Accommodation and the Backlash From Dominant Groups [file sj-zip-3-jcr-10.1177_00220027251343836.zip › tables/results/app1.3_1.4_endo.tex]

% Table created by stargazer v.5.2.3 by Marek Hlavac, Social Policy Institute. E-mail: marek.hlavac at gmail.com
% Date and time: Tue, May 06, 2025 - 07:43:40
\begin{table}[!htbp] \centering 
  \caption{Ethnic accommodation and the number of mobilization events involving the dominant group [post-conflict vs. stable contexts subsample analyses].} 
  \label{} 
\begin{tabular}{@{\extracolsep{5pt}}lcccc} 
\\[-1.8ex]\hline \\[-1.8ex] 
 & \textbf{Model 1} & \textbf{Model 2} & \textbf{Model 3} & \textbf{Model 4} \\ 
\hline \\[-1.8ex] 
 conc\_sum\_close3 & 0.182$^{**}$ &  & 0.164$^{**}$ &  \\ 
  & (0.056) &  & (0.060) &  \\ 
  conc\_sum\_symbolic\_close3 &  & 0.371$^{**}$ &  & 0.276 \\ 
  &  & (0.142) &  & (0.176) \\ 
  conc\_sum\_nonsymbolic\_close3 &  & $-$0.013 &  & 0.055 \\ 
  &  & (0.138) &  & (0.171) \\ 
  mnm\_party\_exists & 0.088 & 0.082 & 0.111 & 0.107 \\ 
  & (0.288) & (0.285) & (0.168) & (0.167) \\ 
  mnm\_partygov & 0.097 & 0.102 & 0.146 & 0.145 \\ 
  & (0.147) & (0.147) & (0.158) & (0.158) \\ 
  ltt\_nextelec & $-$0.026 & $-$0.027 & $-$0.130$^{**}$ & $-$0.133$^{**}$ \\ 
  & (0.027) & (0.027) & (0.047) & (0.047) \\ 
  month\_protest2\_nsc\_forward3\_close3 & 0.481$^{***}$ & 0.480$^{***}$ & 0.306$^{**}$ & 0.307$^{**}$ \\ 
  & (0.101) & (0.101) & (0.110) & (0.110) \\ 
  month\_viol\_civil\_nsc\_forward3\_close3 & 0.288$^{†}$ & 0.287$^{†}$ & 0.143 & 0.139 \\ 
  & (0.155) & (0.159) & (0.167) & (0.164) \\ 
  ld10\_bdead\_allc & 0.233$^{*}$ & 0.233$^{*}$ & $-$0.169$^{*}$ & $-$0.166$^{*}$ \\ 
  & (0.112) & (0.112) & (0.079) & (0.076) \\ 
  vdem\_libdem & $-$0.069 & $-$0.031 & $-$2.050$^{**}$ & $-$2.055$^{**}$ \\ 
  & (0.451) & (0.460) & (0.746) & (0.746) \\ 
  lsize\_abs & 0.413 & 0.413 & $-$0.102 & $-$0.100 \\ 
  & (0.363) & (0.356) & (0.324) & (0.324) \\ 
  lgdppc & $-$0.322 & $-$0.316 & $-$0.751 & $-$0.736 \\ 
  & (0.334) & (0.332) & (0.543) & (0.538) \\ 
  gdppc\_change & $-$0.534 & $-$0.548 & $-$1.212$^{*}$ & $-$1.240$^{*}$ \\ 
  & (0.721) & (0.724) & (0.530) & (0.538) \\ 
  Constant & 0.200 & 0.124 & 7.879 & 7.744 \\ 
  & (3.748) & (3.714) & (5.722) & (5.686) \\ 
 N & 28065 & 28065 & 10150 & 10150 \\ 
Log Likelihood & $-$16577.600 & $-$16574.130 & $-$6877.510 & $-$6876.623 \\ 
$\theta$ & 0.445$^{***}$  (0.015) & 0.446$^{***}$  (0.015) & 0.484$^{***}$  (0.024) & 0.484$^{***}$  (0.024) \\ 
AIC & 33445.200 & 33440.260 & 13933.020 & 13933.250 \\ 
\hline \\[-1.8ex] 
\multicolumn{5}{l}{† p<0.1; * p<0.05; ** p<0.01; *** p<0.001; country-clustered SE's in parentheses; cubic terms for group-wise months without mobilization included but not reported.} \\ 
\end{tabular} 
\end{table} 
