# Supplementary material for: Ethnic Accommodation and the Backlash From Dominant Groups
Source: J Conflict Resolut. 2025 May 22;70(2-3):359–86. doi: 10.1177/00220027251343836 (PMC12782309; doi:10.1177/00220027251343836)
Supplement: Supplemental Material - Ethnic Accommodation and the Backlash From Dominant Groups [file sj-zip-3-jcr-10.1177_00220027251343836.zip › tables/results/app1.3_results_fect.tex]

\begin{table}
\caption{Ethnic accommodation and the number of mobilization events involving the dominant group [FECT estimates].}
\begin{center}
\begin{tabular}{l c c c}
\toprule
 & Model 1 & Model 2 & Model 3 \\
\midrule
Concession               & $0.14^{**}$ &            &          \\
                         & $(0.05)$    &            &          \\
Concession (group-based) &             & $0.24^{*}$ &          \\
                         &             & $(0.10)$   &          \\
Concession (group-blind) &             &            & $-0.03$  \\
                         &             &            & $(0.08)$ \\
\midrule
Method                   & FECT        & FECT       & FECT     \\
Total units              & $125$       & $125$      & $125$    \\
Treated units            & $106$       & $88$       & $94$     \\
Years                    & $347$       & $347$      & $347$    \\
\bottomrule
\multicolumn{4}{l}{\scriptsize{$^{***}p<0.001$; $^{**}p<0.01$; $^{*}p<0.05$; $^{+}p<0.1$}}
\end{tabular}
\label{tab:results_m2}
\end{center}
\end{table}
