# Supplementary material for: Ethnic Accommodation and the Backlash From Dominant Groups
Source: J Conflict Resolut. 2025 May 22;70(2-3):359–86. doi: 10.1177/00220027251343836 (PMC12782309; doi:10.1177/00220027251343836)
Supplement: Supplemental Material - Ethnic Accommodation and the Backlash From Dominant Groups [file sj-zip-3-jcr-10.1177_00220027251343836.zip › tables/results/app2.1_controls_shift.tex]

% Table created by stargazer v.5.2.3 by Marek Hlavac, Social Policy Institute. E-mail: marek.hlavac at gmail.com
% Date and time: Tue, May 06, 2025 - 07:47:15
\begin{table}[!htbp] \centering 
  \caption{Ethnic accommodation and the number of mobilization events involving the dominant group [Additional controls for major constitutional and political shfits].} 
  \label{} 
\begin{tabular}{@{\extracolsep{5pt}}lcccc} 
\\[-1.8ex]\hline \\[-1.8ex] 
 & \textbf{Model 1} & \textbf{Model 2} & \textbf{Model 3} & \textbf{Model 4} \\ 
\hline \\[-1.8ex] 
 Concession number & 0.141$^{**}$ & 0.081 &  &  \\ 
  & (0.053) & (0.080) &  &  \\ 
  Concession number x DN party &  & 0.101 &  &  \\ 
  &  & (0.084) &  &  \\ 
  Concession number (group-based) &  &  & 0.267$^{*}$ & 0.061 \\ 
  &  &  & (0.104) & (0.130) \\ 
  Concession number (group-based) x DN party &  &  &  & 0.332$^{†}$ \\ 
  &  &  &  & (0.193) \\ 
  Concession number (group-blind) &  &  & 0.025 & 0.106 \\ 
  &  &  & (0.115) & (0.133) \\ 
  Concession number (group-blind) x DN party &  &  &  & $-$0.131 \\ 
  &  &  &  & (0.200) \\ 
  DN party & 0.088 & 0.075 & 0.087 & 0.075 \\ 
  & (0.165) & (0.164) & (0.165) & (0.162) \\ 
  DN party in government & 0.044 & 0.050 & 0.046 & 0.052 \\ 
  & (0.092) & (0.092) & (0.093) & (0.094) \\ 
  Months to next election (log) & $-$0.061$^{*}$ & $-$0.061$^{*}$ & $-$0.062$^{*}$ & $-$0.062$^{*}$ \\ 
  & (0.025) & (0.025) & (0.025) & (0.025) \\ 
  Recent subordinate group protest & 0.380$^{***}$ & 0.380$^{***}$ & 0.380$^{***}$ & 0.382$^{***}$ \\ 
  & (0.082) & (0.082) & (0.082) & (0.082) \\ 
  Recent civil violence & 0.112 & 0.110 & 0.110 & 0.109 \\ 
  & (0.119) & (0.118) & (0.118) & (0.117) \\ 
  Battle deaths (last 10y, log) & 0.063 & 0.065 & 0.065 & 0.068 \\ 
  & (0.073) & (0.072) & (0.072) & (0.072) \\ 
  Democracy level & $-$0.399 & $-$0.401 & $-$0.382 & $-$0.400 \\ 
  & (0.320) & (0.323) & (0.326) & (0.322) \\ 
  Abs. size (log) & 0.210 & 0.212 & 0.211 & 0.220 \\ 
  & (0.185) & (0.184) & (0.184) & (0.181) \\ 
  GDP p.c. (log) & $-$0.212 & $-$0.214 & $-$0.203 & $-$0.205 \\ 
  & (0.298) & (0.299) & (0.297) & (0.297) \\ 
  GDP growth & $-$0.892$^{†}$ & $-$0.881$^{†}$ & $-$0.915$^{†}$ & $-$0.912$^{†}$ \\ 
  & (0.499) & (0.500) & (0.502) & (0.505) \\ 
  Regional DG mobilization events (log) & 0.026 & 0.039 & 0.002 & 0.017 \\ 
  & (0.206) & (0.208) & (0.201) & (0.201) \\ 
  month\_election\_shock3\_close3 & 0.021 & 0.023 & 0.023 & 0.029 \\ 
  & (0.064) & (0.064) & (0.064) & (0.064) \\ 
  month\_coup\_shock3\_close3 & 0.232 & 0.241 & 0.265 & 0.231 \\ 
  & (0.269) & (0.272) & (0.272) & (0.271) \\ 
  pcf\_shock\_close3 & 0.310$^{*}$ & 0.312$^{*}$ & 0.309$^{*}$ & 0.305$^{*}$ \\ 
  & (0.151) & (0.150) & (0.152) & (0.151) \\ 
  month\_govsup\_change\_shock3\_close3 & $-$0.221$^{†}$ & $-$0.222$^{†}$ & $-$0.219$^{†}$ & $-$0.225$^{†}$ \\ 
  & (0.117) & (0.117) & (0.118) & (0.118) \\ 
  lunreg\_backlash\_no & 0.067$^{*}$ & 0.067$^{*}$ & 0.067$^{*}$ & 0.067$^{*}$ \\ 
  & (0.029) & (0.029) & (0.029) & (0.029) \\ 
  Constant & 0.535 & 0.562 & 0.445 & 0.453 \\ 
  & (3.241) & (3.244) & (3.224) & (3.216) \\ 
 Country-FE & yes & yes & yes & yes \\ 
Year-FE & yes & yes & yes & yes \\ 
Wald-Test Chisq &  &  &  &  \\ 
Joint sig. int. concession &  & 0.002** &  &  \\ 
Joint sig. int. concession (group-based) &  &  &  & 0.004** \\ 
Joint sig. int. concession (group-blind) &  &  &  & 0.883 \\ 
N & 38130 & 38130 & 38130 & 38130 \\ 
Log Likelihood & $-$23025.740 & $-$23024.160 & $-$23023.170 & $-$23019.520 \\ 
$\theta$ & 0.515$^{***}$  (0.015) & 0.515$^{***}$  (0.015) & 0.515$^{***}$  (0.015) & 0.516$^{***}$  (0.015) \\ 
AIC & 46397.490 & 46396.320 & 46394.340 & 46391.040 \\ 
\hline \\[-1.8ex] 
\multicolumn{5}{l}{† p<0.1; * p<0.05; ** p<0.01; *** p<0.001; country-clustered SE's in parentheses; cubic terms for group-wise months without mobilization included but not reported.} \\ 
\end{tabular} 
\end{table} 
