# Supplementary material for: Ethnic Accommodation and the Backlash From Dominant Groups
Source: J Conflict Resolut. 2025 May 22;70(2-3):359–86. doi: 10.1177/00220027251343836 (PMC12782309; doi:10.1177/00220027251343836)
Supplement: Supplemental Material - Ethnic Accommodation and the Backlash From Dominant Groups [file sj-zip-3-jcr-10.1177_00220027251343836.zip › tables/results/app2.2_protest_psi.tex]

% Table created by stargazer v.5.2.3 by Marek Hlavac, Social Policy Institute. E-mail: marek.hlavac at gmail.com
% Date and time: Tue, May 06, 2025 - 07:50:54
\begin{table}[!htbp] \centering 
  \caption{Ethnic accommodation and the number of mobilization events involving the dominant group [protests related to institutions and minority rights].} 
  \label{} 
\begin{tabular}{@{\extracolsep{5pt}}lcccc} 
\\[-1.8ex]\hline \\[-1.8ex] 
 & \textbf{Model 1} & \textbf{Model 2} & \textbf{Model 3} & \textbf{Model 4} \\ 
\hline \\[-1.8ex] 
 Concession number & 0.327$^{***}$ & 0.134$^{*}$ &  &  \\ 
  & (0.076) & (0.063) &  &  \\ 
  Concession number x DN party &  & 0.494$^{***}$ &  &  \\ 
  &  & (0.117) &  &  \\ 
  Concession number (group-based) &  &  & 0.399 & $-$0.180 \\ 
  &  &  & (0.264) & (0.191) \\ 
  Concession number (group-based) x DN party &  &  &  & 1.066$^{**}$ \\ 
  &  &  &  & (0.337) \\ 
  Concession number (group-blind) &  &  & 0.252 & 0.444$^{*}$ \\ 
  &  &  & (0.308) & (0.204) \\ 
  Concession number (group-blind) x DN party &  &  &  & $-$0.088 \\ 
  &  &  &  & (0.373) \\ 
  DN party & $-$0.235 & $-$0.446 & $-$0.238 & $-$0.450 \\ 
  & (0.596) & (0.601) & (0.588) & (0.569) \\ 
  DN party in government & $-$0.387 & $-$0.295 & $-$0.383 & $-$0.264 \\ 
  & (0.285) & (0.260) & (0.286) & (0.271) \\ 
  Months to next election (log) & $-$0.019 & $-$0.033 & $-$0.022 & $-$0.041 \\ 
  & (0.076) & (0.074) & (0.080) & (0.078) \\ 
  Recent subordinate group protest & 1.110$^{***}$ & 1.106$^{***}$ & 1.113$^{***}$ & 1.115$^{***}$ \\ 
  & (0.210) & (0.205) & (0.211) & (0.199) \\ 
  Recent civil violence & $-$0.074 & $-$0.128 & $-$0.084 & $-$0.102 \\ 
  & (0.395) & (0.378) & (0.381) & (0.379) \\ 
  Battle deaths (last 10y, log) & 0.291$^{*}$ & 0.299$^{*}$ & 0.290$^{*}$ & 0.295$^{*}$ \\ 
  & (0.137) & (0.138) & (0.137) & (0.136) \\ 
  Democracy level & $-$0.261 & $-$0.480 & $-$0.281 & $-$0.487 \\ 
  & (1.485) & (1.355) & (1.435) & (1.308) \\ 
  Abs. size (log) & $-$0.381 & $-$0.436 & $-$0.382 & $-$0.429 \\ 
  & (0.618) & (0.610) & (0.618) & (0.613) \\ 
  GDP p.c. (log) & $-$1.790$^{*}$ & $-$1.976$^{*}$ & $-$1.775$^{*}$ & $-$1.950$^{*}$ \\ 
  & (0.884) & (0.877) & (0.889) & (0.870) \\ 
  GDP growth & $-$0.028 & 0.054 & $-$0.018 & $-$0.046 \\ 
  & (0.952) & (1.058) & (0.949) & (1.116) \\ 
  Regional DG mobilization events (log) & 0.115$^{*}$ & 0.117$^{*}$ & 0.115$^{*}$ & 0.115$^{*}$ \\ 
  & (0.053) & (0.055) & (0.054) & (0.055) \\ 
  Constant & 15.441 & 17.706$^{†}$ & 15.324 & 17.443$^{†}$ \\ 
  & (9.616) & (9.582) & (9.692) & (9.497) \\ 
 Country-FE & yes & yes & yes & yes \\ 
Year-FE & yes & yes & yes & yes \\ 
Wald-Test Chisq &  &  &  &  \\ 
Joint sig. int. concession &  & 0*** &  &  \\ 
Joint sig. int. concession (group-based) &  &  &  & 0*** \\ 
Joint sig. int. concession (group-blind) &  &  &  & 0.273 \\ 
N & 38130 & 38130 & 38130 & 38130 \\ 
Log Likelihood & $-$5162.261 & $-$5120.317 & $-$5161.658 & $-$5111.404 \\ 
AIC & 10660.520 & 10578.640 & 10661.320 & 10564.810 \\ 
\hline \\[-1.8ex] 
\multicolumn{5}{l}{† p<0.1; * p<0.05; ** p<0.01; *** p<0.001; country-clustered SE's in parentheses; cubic terms for group-wise months without mobilization included but not reported.} \\ 
\end{tabular} 
\end{table} 
