# Supplementary material for: Ethnic Accommodation and the Backlash From Dominant Groups
Source: J Conflict Resolut. 2025 May 22;70(2-3):359–86. doi: 10.1177/00220027251343836 (PMC12782309; doi:10.1177/00220027251343836)
Supplement: Supplemental Material - Ethnic Accommodation and the Backlash From Dominant Groups [file sj-zip-3-jcr-10.1177_00220027251343836.zip › tables/results/app2.3_minviol.tex]

% Table created by stargazer v.5.2.3 by Marek Hlavac, Social Policy Institute. E-mail: marek.hlavac at gmail.com
% Date and time: Tue, May 06, 2025 - 07:55:29
\begin{table}[!htbp] \centering 
  \caption{Ethnic accommodation and the number of mobilization events involving the dominant group [Alternative dependent variable: anti-government protests].} 
  \label{} 
\begin{tabular}{@{\extracolsep{5pt}}lcccc} 
\\[-1.8ex]\hline \\[-1.8ex] 
 & \textbf{Model 1} & \textbf{Model 2} & \textbf{Model 3} & \textbf{Model 4} \\ 
\hline \\[-1.8ex] 
 Concession number & 0.084$^{†}$ & 0.070 &  &  \\ 
  & (0.045) & (0.069) &  &  \\ 
  Concession number x DN party &  & 0.025 &  &  \\ 
  &  & (0.080) &  &  \\ 
  Concession number (group-based) &  &  & 0.145 & 0.088 \\ 
  &  &  & (0.107) & (0.125) \\ 
  Concession number (group-based) x DN party &  &  &  & 0.100 \\ 
  &  &  &  & (0.185) \\ 
  Concession number (group-blind) &  &  & 0.025 & 0.053 \\ 
  &  &  & (0.108) & (0.129) \\ 
  Concession number (group-blind) x DN party &  &  &  & $-$0.048 \\ 
  &  &  &  & (0.202) \\ 
  DN party & 0.179 & 0.176 & 0.180 & 0.177 \\ 
  & (0.158) & (0.158) & (0.158) & (0.157) \\ 
  DN party in government & 0.070 & 0.071 & 0.070 & 0.072 \\ 
  & (0.103) & (0.103) & (0.103) & (0.103) \\ 
  Months to next election (log) & $-$0.062$^{**}$ & $-$0.062$^{**}$ & $-$0.063$^{**}$ & $-$0.063$^{**}$ \\ 
  & (0.023) & (0.023) & (0.023) & (0.023) \\ 
  Recent subordinate group protest & 0.338$^{***}$ & 0.338$^{***}$ & 0.338$^{***}$ & 0.339$^{***}$ \\ 
  & (0.094) & (0.094) & (0.094) & (0.094) \\ 
  Recent civil violence & 0.072 & 0.073 & 0.072 & 0.072 \\ 
  & (0.106) & (0.106) & (0.106) & (0.106) \\ 
  Battle deaths (last 10y, log) & 0.066 & 0.067 & 0.067 & 0.068 \\ 
  & (0.061) & (0.061) & (0.061) & (0.062) \\ 
  Democracy level & $-$0.606$^{†}$ & $-$0.606$^{†}$ & $-$0.596$^{†}$ & $-$0.600$^{†}$ \\ 
  & (0.350) & (0.352) & (0.352) & (0.351) \\ 
  Abs. size (log) & 0.459$^{†}$ & 0.459$^{†}$ & 0.459$^{†}$ & 0.462$^{†}$ \\ 
  & (0.256) & (0.255) & (0.254) & (0.254) \\ 
  GDP p.c. (log) & 0.153 & 0.152 & 0.155 & 0.155 \\ 
  & (0.182) & (0.181) & (0.181) & (0.181) \\ 
  GDP growth & $-$1.071$^{*}$ & $-$1.070$^{*}$ & $-$1.077$^{*}$ & $-$1.078$^{*}$ \\ 
  & (0.446) & (0.446) & (0.446) & (0.448) \\ 
  Regional DG mobilization events (log) & 0.069$^{*}$ & 0.069$^{*}$ & 0.069$^{*}$ & 0.069$^{*}$ \\ 
  & (0.030) & (0.030) & (0.030) & (0.030) \\ 
  Constant & $-$3.861$^{†}$ & $-$3.856$^{†}$ & $-$3.893$^{†}$ & $-$3.894$^{†}$ \\ 
  & (2.175) & (2.174) & (2.166) & (2.163) \\ 
 Country-FE & yes & yes & yes & yes \\ 
Year-FE & yes & yes & yes & yes \\ 
Wald-Test Chisq &  &  &  &  \\ 
Joint sig. int. concession &  & 0.074† &  &  \\ 
Joint sig. int. concession (group-based) &  &  &  & 0.218 \\ 
Joint sig. int. concession (group-blind) &  &  &  & 0.978 \\ 
N & 38130 & 38130 & 38130 & 38130 \\ 
Log Likelihood & $-$21727.690 & $-$21727.600 & $-$21727.120 & $-$21726.830 \\ 
$\theta$ & 0.539$^{***}$  (0.017) & 0.539$^{***}$  (0.017) & 0.539$^{***}$  (0.017) & 0.539$^{***}$  (0.017) \\ 
AIC & 43791.370 & 43793.200 & 43792.240 & 43795.650 \\ 
\hline \\[-1.8ex] 
\multicolumn{5}{l}{† p<0.1; * p<0.05; ** p<0.01; *** p<0.001; country-clustered SE's in parentheses; cubic terms for group-wise months without mobilization included but not reported.} \\ 
\end{tabular} 
\end{table} 
