# Supplementary material for: Ethnic Accommodation and the Backlash From Dominant Groups
Source: J Conflict Resolut. 2025 May 22;70(2-3):359–86. doi: 10.1177/00220027251343836 (PMC12782309; doi:10.1177/00220027251343836)
Supplement: Supplemental Material - Ethnic Accommodation and the Backlash From Dominant Groups [file sj-zip-3-jcr-10.1177_00220027251343836.zip › tables/results/app2.4_conch.tex]

% Table created by stargazer v.5.2.3 by Marek Hlavac, Social Policy Institute. E-mail: marek.hlavac at gmail.com
% Date and time: Tue, May 06, 2025 - 08:00:29
\begin{table}[!htbp] \centering 
  \caption{Ethnic accommodation and the number of mobilization events involving the dominant group [horizontal concessions].} 
  \label{} 
\begin{tabular}{@{\extracolsep{5pt}}lcccc} 
\\[-1.8ex]\hline \\[-1.8ex] 
 & \textbf{Model 1} & \textbf{Model 2} & \textbf{Model 3} & \textbf{Model 4} \\ 
\hline \\[-1.8ex] 
 Concession number &  & $-$0.017 &  &  \\ 
  &  & (0.186) &  &  \\ 
  Concession number x DN party &  &  &  & 0.185 \\ 
  &  &  &  & (0.349) \\ 
  Concession number (group-based) &  &  &  & $-$0.177 \\ 
  &  &  &  & (0.264) \\ 
  Concession number (group-based) x DN party & 0.085 & 0.086 & 0.084 & 0.088 \\ 
  & (0.167) & (0.167) & (0.167) & (0.167) \\ 
  Concession number (group-blind) & 0.034 & 0.034 & 0.036 & 0.037 \\ 
  & (0.093) & (0.093) & (0.093) & (0.093) \\ 
  Concession number (group-blind) x DN party & 0.173$^{†}$ & 0.182 &  &  \\ 
  & (0.092) & (0.143) &  &  \\ 
  DN party &  &  & 0.338$^{†}$ & 0.224 \\ 
  &  &  & (0.191) & (0.198) \\ 
  DN party in government &  &  & 0.066 & 0.159 \\ 
  &  &  & (0.130) & (0.178) \\ 
  Months to next election (log) & $-$0.062$^{**}$ & $-$0.062$^{**}$ & $-$0.063$^{**}$ & $-$0.063$^{**}$ \\ 
  & (0.023) & (0.023) & (0.023) & (0.023) \\ 
  Recent subordinate group protest & 0.389$^{***}$ & 0.389$^{***}$ & 0.388$^{***}$ & 0.388$^{***}$ \\ 
  & (0.083) & (0.083) & (0.082) & (0.083) \\ 
  Recent civil violence & 0.143 & 0.144 & 0.144 & 0.145 \\ 
  & (0.124) & (0.124) & (0.123) & (0.123) \\ 
  Battle deaths (last 10y, log) & 0.065 & 0.065 & 0.066 & 0.066 \\ 
  & (0.072) & (0.072) & (0.071) & (0.071) \\ 
  Democracy level & $-$0.400 & $-$0.399 & $-$0.407 & $-$0.405 \\ 
  & (0.332) & (0.332) & (0.330) & (0.331) \\ 
  Abs. size (log) & 0.209 & 0.209 & 0.208 & 0.207 \\ 
  & (0.184) & (0.184) & (0.184) & (0.184) \\ 
  GDP p.c. (log) & $-$0.224 & $-$0.224 & $-$0.219 & $-$0.217 \\ 
  & (0.301) & (0.301) & (0.299) & (0.299) \\ 
  GDP growth & $-$0.961$^{†}$ & $-$0.962$^{†}$ & $-$0.983$^{†}$ & $-$0.991$^{*}$ \\ 
  & (0.502) & (0.502) & (0.503) & (0.502) \\ 
  Regional DG mobilization events (log) & 0.066$^{*}$ & 0.066$^{*}$ & 0.067$^{*}$ & 0.067$^{*}$ \\ 
  & (0.029) & (0.029) & (0.029) & (0.029) \\ 
  Constant & 0.687 & 0.683 & 0.653 & 0.629 \\ 
  & (3.270) & (3.272) & (3.254) & (3.258) \\ 
 Country-FE & yes & yes & yes & yes \\ 
Year-FE & yes & yes & yes & yes \\ 
Wald-Test Chisq &  &  &  &  \\ 
Joint sig. int. concession &  & 0.164 &  &  \\ 
Joint sig. int. concession (group-based) &  &  &  & 0.143 \\ 
Joint sig. int. concession (group-blind) &  &  &  & 0.925 \\ 
N & 38130 & 38130 & 38130 & 38130 \\ 
Log Likelihood & $-$23046.340 & $-$23046.330 & $-$23044.930 & $-$23044.260 \\ 
$\theta$ & 0.511$^{***}$  (0.014) & 0.511$^{***}$  (0.014) & 0.512$^{***}$  (0.014) & 0.512$^{***}$  (0.014) \\ 
AIC & 46428.680 & 46430.650 & 46427.860 & 46430.510 \\ 
\hline \\[-1.8ex] 
\multicolumn{5}{l}{† p<0.1; * p<0.05; ** p<0.01; *** p<0.001; country-clustered SE's in parentheses; cubic terms for group-wise months without mobilization included but not reported.} \\ 
\end{tabular} 
\end{table} 
