# Supplementary material for: Ethnic Accommodation and the Backlash From Dominant Groups
Source: J Conflict Resolut. 2025 May 22;70(2-3):359–86. doi: 10.1177/00220027251343836 (PMC12782309; doi:10.1177/00220027251343836)
Supplement: Supplemental Material - Ethnic Accommodation and the Backlash From Dominant Groups [file sj-zip-3-jcr-10.1177_00220027251343836.zip › tables/results/app2.4_concv.tex]

% Table created by stargazer v.5.2.3 by Marek Hlavac, Social Policy Institute. E-mail: marek.hlavac at gmail.com
% Date and time: Tue, May 06, 2025 - 08:05:27
\begin{table}[!htbp] \centering 
  \caption{Ethnic accommodation and the number of mobilization events involving the dominant group [vertical concessions].} 
  \label{} 
\begin{tabular}{@{\extracolsep{5pt}}lcccc} 
\\[-1.8ex]\hline \\[-1.8ex] 
 & \textbf{Model 1} & \textbf{Model 2} & \textbf{Model 3} & \textbf{Model 4} \\ 
\hline \\[-1.8ex] 
 Concession number &  & 0.249$^{*}$ &  &  \\ 
  &  & (0.115) &  &  \\ 
  Concession number x DN party &  &  &  & 0.478$^{†}$ \\ 
  &  &  &  & (0.250) \\ 
  Concession number (group-based) &  &  &  & 0.002 \\ 
  &  &  &  & (0.268) \\ 
  Concession number (group-based) x DN party & 0.082 & 0.062 & 0.081 & 0.057 \\ 
  & (0.164) & (0.162) & (0.164) & (0.161) \\ 
  Concession number (group-blind) & 0.042 & 0.052 & 0.042 & 0.053 \\ 
  & (0.093) & (0.093) & (0.093) & (0.094) \\ 
  Concession number (group-blind) x DN party & 0.249$^{***}$ & 0.104 &  &  \\ 
  & (0.063) & (0.076) &  &  \\ 
  DN party &  &  & 0.367$^{**}$ & 0.096 \\ 
  &  &  & (0.140) & (0.166) \\ 
  DN party in government &  &  & 0.115 & 0.113 \\ 
  &  &  & (0.154) & (0.172) \\ 
  Months to next election (log) & $-$0.060$^{**}$ & $-$0.061$^{**}$ & $-$0.060$^{**}$ & $-$0.061$^{**}$ \\ 
  & (0.022) & (0.022) & (0.023) & (0.022) \\ 
  Recent subordinate group protest & 0.388$^{***}$ & 0.388$^{***}$ & 0.389$^{***}$ & 0.390$^{***}$ \\ 
  & (0.084) & (0.083) & (0.084) & (0.083) \\ 
  Recent civil violence & 0.147 & 0.146 & 0.145 & 0.143 \\ 
  & (0.123) & (0.122) & (0.122) & (0.121) \\ 
  Battle deaths (last 10y, log) & 0.062 & 0.064 & 0.063 & 0.066 \\ 
  & (0.073) & (0.072) & (0.072) & (0.072) \\ 
  Democracy level & $-$0.414 & $-$0.405 & $-$0.387 & $-$0.395 \\ 
  & (0.321) & (0.326) & (0.328) & (0.325) \\ 
  Abs. size (log) & 0.212 & 0.213 & 0.213 & 0.223 \\ 
  & (0.183) & (0.181) & (0.182) & (0.180) \\ 
  GDP p.c. (log) & $-$0.226 & $-$0.229 & $-$0.221 & $-$0.225 \\ 
  & (0.297) & (0.298) & (0.298) & (0.298) \\ 
  GDP growth & $-$0.946$^{†}$ & $-$0.927$^{†}$ & $-$0.945$^{†}$ & $-$0.930$^{†}$ \\ 
  & (0.502) & (0.503) & (0.505) & (0.508) \\ 
  Regional DG mobilization events (log) & 0.067$^{*}$ & 0.068$^{*}$ & 0.066$^{*}$ & 0.067$^{*}$ \\ 
  & (0.029) & (0.029) & (0.029) & (0.029) \\ 
  Constant & 0.703 & 0.734 & 0.626 & 0.660 \\ 
  & (3.237) & (3.244) & (3.242) & (3.240) \\ 
 Country-FE & yes & yes & yes & yes \\ 
Year-FE & yes & yes & yes & yes \\ 
Wald-Test Chisq &  &  &  &  \\ 
Joint sig. int. concession &  & 0*** &  &  \\ 
Joint sig. int. concession (group-based) &  &  &  & 0.003** \\ 
Joint sig. int. concession (group-blind) &  &  &  & 0.599 \\ 
N & 38130 & 38130 & 38130 & 38130 \\ 
Log Likelihood & $-$23036.050 & $-$23032.280 & $-$23034.420 & $-$23029.020 \\ 
$\theta$ & 0.513$^{***}$  (0.014) & 0.514$^{***}$  (0.014) & 0.513$^{***}$  (0.014) & 0.515$^{***}$  (0.015) \\ 
AIC & 46408.090 & 46402.560 & 46406.840 & 46400.050 \\ 
\hline \\[-1.8ex] 
\multicolumn{5}{l}{† p<0.1; * p<0.05; ** p<0.01; *** p<0.001; country-clustered SE's in parentheses; cubic terms for group-wise months without mobilization included but not reported.} \\ 
\end{tabular} 
\end{table} 
