# Supplementary material for: Ethnic Accommodation and the Backlash From Dominant Groups
Source: J Conflict Resolut. 2025 May 22;70(2-3):359–86. doi: 10.1177/00220027251343836 (PMC12782309; doi:10.1177/00220027251343836)
Supplement: Supplemental Material - Ethnic Accommodation and the Backlash From Dominant Groups [file sj-zip-3-jcr-10.1177_00220027251343836.zip › tables/results/app3.1_bwd.tex]

% Table created by stargazer v.5.2.3 by Marek Hlavac, Social Policy Institute. E-mail: marek.hlavac at gmail.com
% Date and time: Tue, May 06, 2025 - 08:34:27
\begin{table}[!htbp] \centering 
  \caption{Ethnic accommodation and the number of mobilization events involving the dominant group [only past concessions].} 
  \label{} 
\begin{tabular}{@{\extracolsep{5pt}}lcccc} 
\\[-1.8ex]\hline \\[-1.8ex] 
 & \textbf{Model 1} & \textbf{Model 2} & \textbf{Model 3} & \textbf{Model 4} \\ 
\hline \\[-1.8ex] 
 Concession number &  & 0.124 &  &  \\ 
  &  & (0.102) &  &  \\ 
  Concession number x DN party &  &  &  & 0.322 \\ 
  &  &  &  & (0.211) \\ 
  Concession number (group-based) &  &  &  & $-$0.085 \\ 
  &  &  &  & (0.247) \\ 
  Concession number (group-based) x DN party & 0.118 & 0.110 & 0.118 & 0.111 \\ 
  & (0.197) & (0.197) & (0.196) & (0.197) \\ 
  Concession number (group-blind) & 0.100 & 0.103 & 0.101 & 0.104 \\ 
  & (0.114) & (0.114) & (0.114) & (0.114) \\ 
  Concession number (group-blind) x DN party & 0.080$^{†}$ & 0.008 &  &  \\ 
  & (0.048) & (0.083) &  &  \\ 
  DN party &  &  & 0.197$^{†}$ & $-$0.001 \\ 
  &  &  & (0.108) & (0.164) \\ 
  DN party in government &  &  & $-$0.037 & 0.016 \\ 
  &  &  & (0.114) & (0.204) \\ 
  Months to next election (log) & $-$0.064$^{**}$ & $-$0.064$^{**}$ & $-$0.064$^{**}$ & $-$0.064$^{**}$ \\ 
  & (0.025) & (0.025) & (0.025) & (0.025) \\ 
  Recent subordinate group protest & 0.504$^{***}$ & 0.505$^{***}$ & 0.503$^{***}$ & 0.502$^{***}$ \\ 
  & (0.091) & (0.091) & (0.091) & (0.091) \\ 
  Recent civil violence & 0.205 & 0.205 & 0.205 & 0.204 \\ 
  & (0.152) & (0.152) & (0.151) & (0.151) \\ 
  Battle deaths (last 10y, log) & 0.068 & 0.069 & 0.068 & 0.069 \\ 
  & (0.078) & (0.078) & (0.078) & (0.078) \\ 
  Democracy level & $-$0.582 & $-$0.586 & $-$0.573 & $-$0.585 \\ 
  & (0.436) & (0.438) & (0.439) & (0.438) \\ 
  Abs. size (log) & 0.262 & 0.261 & 0.261 & 0.265 \\ 
  & (0.229) & (0.228) & (0.229) & (0.227) \\ 
  GDP p.c. (log) & $-$0.289 & $-$0.290 & $-$0.286 & $-$0.287 \\ 
  & (0.341) & (0.342) & (0.341) & (0.341) \\ 
  GDP growth & $-$1.239$^{*}$ & $-$1.238$^{*}$ & $-$1.243$^{*}$ & $-$1.242$^{*}$ \\ 
  & (0.586) & (0.586) & (0.587) & (0.589) \\ 
  Regional DG mobilization events (log) & 0.751 & 0.770 & 0.723 & 0.732 \\ 
  & (3.679) & (3.682) & (3.672) & (3.671) \\ 
 Country-FE & yes & yes & yes & yes \\ 
Year-FE & yes & yes & yes & yes \\ 
Wald-Test Chisq &  &  &  &  \\ 
Joint sig. int. concession &  & 0.024* &  &  \\ 
Joint sig. int. concession (group-based) &  &  &  & 0.012* \\ 
Joint sig. int. concession (group-blind) &  &  &  & 0.603 \\ 
N & 38215 & 38215 & 38215 & 38215 \\ 
Log Likelihood & $-$23680.590 & $-$23679.350 & $-$23679.300 & $-$23677.330 \\ 
$\theta$ & 0.422$^{***}$  (0.011) & 0.422$^{***}$  (0.011) & 0.422$^{***}$  (0.011) & 0.422$^{***}$  (0.011) \\ 
AIC & 47689.180 & 47688.700 & 47688.610 & 47688.670 \\ 
\hline \\[-1.8ex] 
\multicolumn{5}{l}{† p<0.1; * p<0.05; ** p<0.01; *** p<0.001; country-clustered SE's in parentheses; cubic terms for group-wise months without mobilization included but not reported.} \\ 
\end{tabular} 
\end{table} 
