# Supplementary material for: Ethnic Accommodation and the Backlash From Dominant Groups
Source: J Conflict Resolut. 2025 May 22;70(2-3):359–86. doi: 10.1177/00220027251343836 (PMC12782309; doi:10.1177/00220027251343836)
Supplement: Supplemental Material - Ethnic Accommodation and the Backlash From Dominant Groups [file sj-zip-3-jcr-10.1177_00220027251343836.zip › tables/results/app3.1_dummy.tex]

% Table created by stargazer v.5.2.3 by Marek Hlavac, Social Policy Institute. E-mail: marek.hlavac at gmail.com
% Date and time: Tue, May 06, 2025 - 08:30:09
\begin{table}[!htbp] \centering 
  \caption{Ethnic accommodation and the number of mobilization events involving the dominant group [dichotomous indicator].} 
  \label{} 
\begin{tabular}{@{\extracolsep{5pt}}lcccc} 
\\[-1.8ex]\hline \\[-1.8ex] 
 & \textbf{Model 1} & \textbf{Model 2} & \textbf{Model 3} & \textbf{Model 4} \\ 
\hline \\[-1.8ex] 
 Concession number & 0.318$^{***}$ & 0.223$^{†}$ &  &  \\ 
  & (0.086) & (0.116) &  &  \\ 
  Concession number x DN party &  & 0.170 &  &  \\ 
  &  & (0.163) &  &  \\ 
  Concession number (group-based) &  &  & 0.383$^{**}$ & 0.101 \\ 
  &  &  & (0.144) & (0.159) \\ 
  Concession number (group-based) x DN party &  &  &  & 0.486$^{†}$ \\ 
  &  &  &  & (0.250) \\ 
  Concession number (group-blind) &  &  & 0.054 & 0.154 \\ 
  &  &  & (0.124) & (0.150) \\ 
  Concession number (group-blind) x DN party &  &  &  & $-$0.174 \\ 
  &  &  &  & (0.234) \\ 
  DN party & 0.077 & 0.062 & 0.078 & 0.063 \\ 
  & (0.165) & (0.164) & (0.164) & (0.161) \\ 
  DN party in government & 0.038 & 0.042 & 0.040 & 0.047 \\ 
  & (0.094) & (0.094) & (0.094) & (0.095) \\ 
  Months to next election (log) & $-$0.059$^{**}$ & $-$0.060$^{**}$ & $-$0.061$^{**}$ & $-$0.062$^{**}$ \\ 
  & (0.023) & (0.023) & (0.023) & (0.023) \\ 
  Recent subordinate group protest & 0.382$^{***}$ & 0.383$^{***}$ & 0.381$^{***}$ & 0.382$^{***}$ \\ 
  & (0.082) & (0.082) & (0.081) & (0.081) \\ 
  Recent civil violence & 0.145 & 0.144 & 0.141 & 0.140 \\ 
  & (0.122) & (0.121) & (0.121) & (0.119) \\ 
  Battle deaths (last 10y, log) & 0.063 & 0.063 & 0.066 & 0.068 \\ 
  & (0.073) & (0.072) & (0.072) & (0.072) \\ 
  Democracy level & $-$0.428 & $-$0.426 & $-$0.381 & $-$0.395 \\ 
  & (0.320) & (0.323) & (0.330) & (0.326) \\ 
  Abs. size (log) & 0.219 & 0.222 & 0.211 & 0.222 \\ 
  & (0.182) & (0.181) & (0.181) & (0.179) \\ 
  GDP p.c. (log) & $-$0.222 & $-$0.223 & $-$0.212 & $-$0.217 \\ 
  & (0.302) & (0.302) & (0.299) & (0.298) \\ 
  GDP growth & $-$0.949$^{†}$ & $-$0.942$^{†}$ & $-$0.940$^{†}$ & $-$0.927$^{†}$ \\ 
  & (0.508) & (0.508) & (0.508) & (0.509) \\ 
  Regional DG mobilization events (log) & 0.066$^{*}$ & 0.066$^{*}$ & 0.067$^{*}$ & 0.067$^{*}$ \\ 
  & (0.029) & (0.029) & (0.029) & (0.029) \\ 
  Constant & 0.637 & 0.650 & 0.536 & 0.581 \\ 
  & (3.281) & (3.282) & (3.249) & (3.239) \\ 
 Country-FE & yes & yes & yes & yes \\ 
Year-FE & yes & yes & yes & yes \\ 
Wald-Test Chisq &  &  &  &  \\ 
Joint sig. int. concession &  & 0.001** &  &  \\ 
Joint sig. int. concession (group-based) &  &  &  & 0.004** \\ 
Joint sig. int. concession (group-blind) &  &  &  & 0.916 \\ 
N & 38130 & 38130 & 38130 & 38130 \\ 
Log Likelihood & $-$23033.600 & $-$23032.290 & $-$23033.110 & $-$23028.090 \\ 
$\theta$ & 0.513$^{***}$  (0.014) & 0.514$^{***}$  (0.014) & 0.514$^{***}$  (0.014) & 0.515$^{***}$  (0.015) \\ 
AIC & 46403.190 & 46402.580 & 46404.220 & 46398.180 \\ 
\hline \\[-1.8ex] 
\multicolumn{5}{l}{† p<0.1; * p<0.05; ** p<0.01; *** p<0.001; country-clustered SE's in parentheses; cubic terms for group-wise months without mobilization included but not reported.} \\ 
\end{tabular} 
\end{table} 
