# Supplementary material for: Ethnic Accommodation and the Backlash From Dominant Groups
Source: J Conflict Resolut. 2025 May 22;70(2-3):359–86. doi: 10.1177/00220027251343836 (PMC12782309; doi:10.1177/00220027251343836)
Supplement: Supplemental Material - Ethnic Accommodation and the Backlash From Dominant Groups [file sj-zip-3-jcr-10.1177_00220027251343836.zip › tables/results/app3.1_ldnp.tex]

% Table created by stargazer v.5.2.3 by Marek Hlavac, Social Policy Institute. E-mail: marek.hlavac at gmail.com
% Date and time: Tue, May 06, 2025 - 11:39:08
\begin{table}[!htbp] \centering 
  \caption{Ethnic accommodation and the number of mobilization events involving the dominant group [interaction with logged number of dominant nationalist parties].} 
  \label{} 
\begin{tabular}{@{\extracolsep{5pt}}lcccc} 
\\[-1.8ex]\hline \\[-1.8ex] 
 & \textbf{Model 1} & \textbf{Model 2} & \textbf{Model 3} & \textbf{Model 4} \\ 
\hline \\[-1.8ex] 
 Concession number & 0.148$^{***}$ & 0.080 &  &  \\ 
  & (0.040) & (0.056) &  &  \\ 
  Concession number x DN party &  & 0.121 &  &  \\ 
  &  & (0.075) &  &  \\ 
  Concession number (group-based) &  &  & 0.268$^{*}$ & 0.060 \\ 
  &  &  & (0.108) & (0.110) \\ 
  Concession number (group-based) x DN party &  &  &  & 0.331$^{*}$ \\ 
  &  &  &  & (0.159) \\ 
  Concession number (group-blind) &  &  & 0.029 & 0.097 \\ 
  &  &  & (0.107) & (0.119) \\ 
  Concession number (group-blind) x DN party &  &  &  & $-$0.093 \\ 
  &  &  &  & (0.178) \\ 
  DN party & 0.053 & 0.058 & 0.054 & 0.059 \\ 
  & (0.092) & (0.092) & (0.093) & (0.093) \\ 
  DN party in government & $-$0.060$^{**}$ & $-$0.060$^{**}$ & $-$0.061$^{**}$ & $-$0.063$^{**}$ \\ 
  & (0.023) & (0.022) & (0.023) & (0.022) \\ 
  Months to next election (log) & 0.386$^{***}$ & 0.386$^{***}$ & 0.385$^{***}$ & 0.386$^{***}$ \\ 
  & (0.082) & (0.082) & (0.082) & (0.082) \\ 
  Recent subordinate group protest & 0.146 & 0.142 & 0.144 & 0.140 \\ 
  & (0.123) & (0.121) & (0.121) & (0.119) \\ 
  Recent civil violence & 0.065 & 0.066 & 0.066 & 0.070 \\ 
  & (0.072) & (0.072) & (0.072) & (0.071) \\ 
  Battle deaths (last 10y, log) & 0.020 & 0.010 & 0.019 & 0.013 \\ 
  & (0.158) & (0.157) & (0.157) & (0.156) \\ 
  Democracy level & $-$0.403 & $-$0.411 & $-$0.386 & $-$0.407 \\ 
  & (0.318) & (0.321) & (0.323) & (0.320) \\ 
  Abs. size (log) & 0.203 & 0.209 & 0.204 & 0.217 \\ 
  & (0.183) & (0.182) & (0.182) & (0.180) \\ 
  GDP p.c. (log) & $-$0.225 & $-$0.227 & $-$0.217 & $-$0.216 \\ 
  & (0.297) & (0.298) & (0.295) & (0.296) \\ 
  GDP growth & $-$0.947$^{†}$ & $-$0.941$^{†}$ & $-$0.967$^{†}$ & $-$0.965$^{†}$ \\ 
  & (0.501) & (0.502) & (0.505) & (0.507) \\ 
  Regional DG mobilization events (log) & 0.066$^{*}$ & 0.066$^{*}$ & 0.066$^{*}$ & 0.067$^{*}$ \\ 
  & (0.029) & (0.029) & (0.029) & (0.029) \\ 
  Constant & 0.720 & 0.733 & 0.628 & 0.609 \\ 
  & (3.222) & (3.226) & (3.205) & (3.202) \\ 
 Country-FE & yes & yes & yes & yes \\ 
Year-FE & yes & yes & yes & yes \\ 
Wald-Test Chisq &  &  &  &  \\ 
Joint sig. int. concession &  & 0*** &  &  \\ 
Joint sig. int. concession (group-based) &  &  &  & 0.003** \\ 
Joint sig. int. concession (group-blind) &  &  &  & 0.978 \\ 
N & 38130 & 38130 & 38130 & 38130 \\ 
Log Likelihood & $-$23038.900 & $-$23036.300 & $-$23036.330 & $-$23031.300 \\ 
$\theta$ & 0.512$^{***}$  (0.014) & 0.513$^{***}$  (0.014) & 0.513$^{***}$  (0.014) & 0.514$^{***}$  (0.014) \\ 
AIC & 46413.790 & 46410.600 & 46410.670 & 46404.600 \\ 
\hline \\[-1.8ex] 
\multicolumn{5}{l}{† p<0.1; * p<0.05; ** p<0.01; *** p<0.001; country-clustered SE's in parentheses; cubic terms for group-wise months without mobilization included but not reported.} \\ 
\end{tabular} 
\end{table} 
