# Supplementary material for: Ethnic Accommodation and the Backlash From Dominant Groups
Source: J Conflict Resolut. 2025 May 22;70(2-3):359–86. doi: 10.1177/00220027251343836 (PMC12782309; doi:10.1177/00220027251343836)
Supplement: Supplemental Material - Ethnic Accommodation and the Backlash From Dominant Groups [file sj-zip-3-jcr-10.1177_00220027251343836.zip › tables/results/app3.1_tw12.tex]

% Table created by stargazer v.5.2.3 by Marek Hlavac, Social Policy Institute. E-mail: marek.hlavac at gmail.com
% Date and time: Tue, May 06, 2025 - 08:25:12
\begin{table}[!htbp] \centering 
  \caption{Ethnic accommodation and the number of mobilization events involving the dominant group [12-month time window].} 
  \label{} 
\begin{tabular}{@{\extracolsep{5pt}}lcccc} 
\\[-1.8ex]\hline \\[-1.8ex] 
 & \textbf{Model 1} & \textbf{Model 2} & \textbf{Model 3} & \textbf{Model 4} \\ 
\hline \\[-1.8ex] 
 Concession number & 0.077$^{**}$ & 0.013 &  &  \\ 
  & (0.026) & (0.035) &  &  \\ 
  Concession number x DN party &  & 0.107$^{*}$ &  &  \\ 
  &  & (0.052) &  &  \\ 
  Concession number (group-based) &  &  & 0.180$^{**}$ & 0.045 \\ 
  &  &  & (0.068) & (0.098) \\ 
  Concession number (group-based) x DN party &  &  &  & 0.211$^{†}$ \\ 
  &  &  &  & (0.123) \\ 
  Concession number (group-blind) &  &  & $-$0.031 & $-$0.017 \\ 
  &  &  & (0.066) & (0.091) \\ 
  Concession number (group-blind) x DN party &  &  &  & $-$0.014 \\ 
  &  &  &  & (0.116) \\ 
  DN party & 0.079 & 0.033 & 0.087 & 0.048 \\ 
  & (0.166) & (0.164) & (0.164) & (0.163) \\ 
  DN party in government & 0.045 & 0.060 & 0.046 & 0.060 \\ 
  & (0.093) & (0.094) & (0.093) & (0.094) \\ 
  Months to next election (log) & $-$0.062$^{**}$ & $-$0.063$^{**}$ & $-$0.064$^{**}$ & $-$0.064$^{**}$ \\ 
  & (0.023) & (0.023) & (0.023) & (0.023) \\ 
  Recent subordinate group protest & 0.392$^{***}$ & 0.393$^{***}$ & 0.390$^{***}$ & 0.390$^{***}$ \\ 
  & (0.083) & (0.082) & (0.083) & (0.082) \\ 
  Recent civil violence & 0.153 & 0.151 & 0.144 & 0.140 \\ 
  & (0.122) & (0.118) & (0.118) & (0.114) \\ 
  Battle deaths (last 10y, log) & 0.069 & 0.074 & 0.071 & 0.077 \\ 
  & (0.071) & (0.070) & (0.070) & (0.069) \\ 
  Democracy level & $-$0.398 & $-$0.405 & $-$0.345 & $-$0.379 \\ 
  & (0.319) & (0.328) & (0.331) & (0.327) \\ 
  Abs. size (log) & 0.213 & 0.221 & 0.218 & 0.235 \\ 
  & (0.180) & (0.177) & (0.177) & (0.173) \\ 
  GDP p.c. (log) & $-$0.214 & $-$0.220 & $-$0.189 & $-$0.199 \\ 
  & (0.296) & (0.298) & (0.286) & (0.287) \\ 
  GDP growth & $-$0.907$^{†}$ & $-$0.891$^{†}$ & $-$0.942$^{†}$ & $-$0.937$^{†}$ \\ 
  & (0.496) & (0.489) & (0.506) & (0.500) \\ 
  Regional DG mobilization events (log) & 0.066$^{*}$ & 0.066$^{*}$ & 0.067$^{*}$ & 0.067$^{*}$ \\ 
  & (0.029) & (0.029) & (0.029) & (0.029) \\ 
  Constant & 0.550 & 0.617 & 0.258 & 0.349 \\ 
  & (3.214) & (3.219) & (3.114) & (3.115) \\ 
 Country-FE & yes & yes & yes & yes \\ 
Year-FE & yes & yes & yes & yes \\ 
Wald-Test Chisq &  &  &  &  \\ 
Joint sig. int. concession &  & 0.001** &  &  \\ 
Joint sig. int. concession (group-based) &  &  &  & 0.001** \\ 
Joint sig. int. concession (group-blind) &  &  &  & 0.702 \\ 
N & 38130 & 38130 & 38130 & 38130 \\ 
Log Likelihood & $-$23041.060 & $-$23035.860 & $-$23034.570 & $-$23028.470 \\ 
$\theta$ & 0.512$^{***}$  (0.014) & 0.513$^{***}$  (0.014) & 0.514$^{***}$  (0.015) & 0.516$^{***}$  (0.015) \\ 
AIC & 46418.130 & 46409.710 & 46407.150 & 46398.940 \\ 
\hline \\[-1.8ex] 
\multicolumn{5}{l}{† p<0.1; * p<0.05; ** p<0.01; *** p<0.001; country-clustered SE's in parentheses; cubic terms for group-wise months without mobilization included but not reported.} \\ 
\end{tabular} 
\end{table} 
