# Supplementary material for: Ethnic Accommodation and the Backlash From Dominant Groups
Source: J Conflict Resolut. 2025 May 22;70(2-3):359–86. doi: 10.1177/00220027251343836 (PMC12782309; doi:10.1177/00220027251343836)
Supplement: Supplemental Material - Ethnic Accommodation and the Backlash From Dominant Groups [file sj-zip-3-jcr-10.1177_00220027251343836.zip › tables/results/app3.1_tw1.tex]

% Table created by stargazer v.5.2.3 by Marek Hlavac, Social Policy Institute. E-mail: marek.hlavac at gmail.com
% Date and time: Tue, May 06, 2025 - 08:10:23
\begin{table}[!htbp] \centering 
  \caption{Ethnic accommodation and the number of mobilization events involving the dominant group [1-month time window].} 
  \label{} 
\begin{tabular}{@{\extracolsep{5pt}}lcccc} 
\\[-1.8ex]\hline \\[-1.8ex] 
 & \textbf{Model 1} & \textbf{Model 2} & \textbf{Model 3} & \textbf{Model 4} \\ 
\hline \\[-1.8ex] 
 Concession number & 0.116$^{*}$ & 0.007 &  &  \\ 
  & (0.046) & (0.081) &  &  \\ 
  Concession number x DN party &  & 0.182$^{†}$ &  &  \\ 
  &  & (0.100) &  &  \\ 
  Concession number (group-based) &  &  & 0.185 & $-$0.173 \\ 
  &  &  & (0.136) & (0.174) \\ 
  Concession number (group-based) x DN party &  &  &  & 0.559$^{*}$ \\ 
  &  &  &  & (0.232) \\ 
  Concession number (group-blind) &  &  & 0.049 & 0.165 \\ 
  &  &  & (0.128) & (0.202) \\ 
  Concession number (group-blind) x DN party &  &  &  & $-$0.176 \\ 
  &  &  &  & (0.265) \\ 
  DN party & 0.085 & 0.076 & 0.084 & 0.076 \\ 
  & (0.166) & (0.165) & (0.166) & (0.165) \\ 
  DN party in government & 0.034 & 0.039 & 0.035 & 0.041 \\ 
  & (0.093) & (0.094) & (0.094) & (0.094) \\ 
  Months to next election (log) & $-$0.063$^{**}$ & $-$0.063$^{**}$ & $-$0.063$^{**}$ & $-$0.064$^{**}$ \\ 
  & (0.023) & (0.023) & (0.023) & (0.023) \\ 
  Recent subordinate group protest & 0.392$^{***}$ & 0.392$^{***}$ & 0.392$^{***}$ & 0.392$^{***}$ \\ 
  & (0.083) & (0.083) & (0.084) & (0.083) \\ 
  Recent civil violence & 0.144 & 0.143 & 0.144 & 0.144 \\ 
  & (0.124) & (0.124) & (0.124) & (0.123) \\ 
  Battle deaths (last 10y, log) & 0.063 & 0.065 & 0.064 & 0.066 \\ 
  & (0.072) & (0.072) & (0.072) & (0.071) \\ 
  Democracy level & $-$0.413 & $-$0.416 & $-$0.409 & $-$0.421 \\ 
  & (0.332) & (0.335) & (0.334) & (0.332) \\ 
  Abs. size (log) & 0.211 & 0.213 & 0.211 & 0.215 \\ 
  & (0.184) & (0.183) & (0.184) & (0.182) \\ 
  GDP p.c. (log) & $-$0.229 & $-$0.232 & $-$0.227 & $-$0.229 \\ 
  & (0.300) & (0.301) & (0.300) & (0.300) \\ 
  GDP growth & $-$0.967$^{†}$ & $-$0.956$^{†}$ & $-$0.972$^{†}$ & $-$0.964$^{†}$ \\ 
  & (0.504) & (0.507) & (0.506) & (0.508) \\ 
  Regional DG mobilization events (log) & 0.066$^{*}$ & 0.066$^{*}$ & 0.066$^{*}$ & 0.067$^{*}$ \\ 
  & (0.029) & (0.029) & (0.029) & (0.029) \\ 
  Constant & 0.746 & 0.781 & 0.727 & 0.747 \\ 
  & (3.265) & (3.267) & (3.260) & (3.259) \\ 
 Country-FE & yes & yes & yes & yes \\ 
Year-FE & yes & yes & yes & yes \\ 
Wald-Test Chisq &  &  &  &  \\ 
Joint sig. int. concession &  & 0.001** &  &  \\ 
Joint sig. int. concession (group-based) &  &  &  & 0.013* \\ 
Joint sig. int. concession (group-blind) &  &  &  & 0.946 \\ 
N & 38130 & 38130 & 38130 & 38130 \\ 
Log Likelihood & $-$23047.620 & $-$23045.300 & $-$23047.230 & $-$23042.470 \\ 
$\theta$ & 0.511$^{***}$  (0.014) & 0.512$^{***}$  (0.014) & 0.511$^{***}$  (0.014) & 0.512$^{***}$  (0.014) \\ 
AIC & 46431.230 & 46428.600 & 46432.470 & 46426.950 \\ 
\hline \\[-1.8ex] 
\multicolumn{5}{l}{† p<0.1; * p<0.05; ** p<0.01; *** p<0.001; country-clustered SE's in parentheses; cubic terms for group-wise months without mobilization included but not reported.} \\ 
\end{tabular} 
\end{table} 
