# Supplementary material for: Ethnic Accommodation and the Backlash From Dominant Groups
Source: J Conflict Resolut. 2025 May 22;70(2-3):359–86. doi: 10.1177/00220027251343836 (PMC12782309; doi:10.1177/00220027251343836)
Supplement: Supplemental Material - Ethnic Accommodation and the Backlash From Dominant Groups [file sj-zip-3-jcr-10.1177_00220027251343836.zip › tables/results/app3.1_tw2.tex]

% Table created by stargazer v.5.2.3 by Marek Hlavac, Social Policy Institute. E-mail: marek.hlavac at gmail.com
% Date and time: Tue, May 06, 2025 - 08:15:21
\begin{table}[!htbp] \centering 
  \caption{Ethnic accommodation and the number of mobilization events involving the dominant group [2-month time window].} 
  \label{} 
\begin{tabular}{@{\extracolsep{5pt}}lcccc} 
\\[-1.8ex]\hline \\[-1.8ex] 
 & \textbf{Model 1} & \textbf{Model 2} & \textbf{Model 3} & \textbf{Model 4} \\ 
\hline \\[-1.8ex] 
 Concession number & 0.150$^{***}$ & 0.090 &  &  \\ 
  & (0.043) & (0.063) &  &  \\ 
  Concession number x DN party &  & 0.104 &  &  \\ 
  &  & (0.089) &  &  \\ 
  Concession number (group-based) &  &  & 0.194$^{†}$ & $-$0.008 \\ 
  &  &  & (0.116) & (0.134) \\ 
  Concession number (group-based) x DN party &  &  &  & 0.328 \\ 
  &  &  &  & (0.210) \\ 
  Concession number (group-blind) &  &  & 0.107 & 0.180 \\ 
  &  &  & (0.117) & (0.142) \\ 
  Concession number (group-blind) x DN party &  &  &  & $-$0.111 \\ 
  &  &  &  & (0.231) \\ 
  DN party & 0.084 & 0.075 & 0.084 & 0.075 \\ 
  & (0.166) & (0.165) & (0.166) & (0.164) \\ 
  DN party in government & 0.038 & 0.042 & 0.038 & 0.043 \\ 
  & (0.093) & (0.093) & (0.093) & (0.094) \\ 
  Months to next election (log) & $-$0.060$^{**}$ & $-$0.061$^{**}$ & $-$0.061$^{**}$ & $-$0.061$^{**}$ \\ 
  & (0.022) & (0.022) & (0.022) & (0.022) \\ 
  Recent subordinate group protest & 0.387$^{***}$ & 0.388$^{***}$ & 0.387$^{***}$ & 0.388$^{***}$ \\ 
  & (0.083) & (0.083) & (0.083) & (0.082) \\ 
  Recent civil violence & 0.143 & 0.142 & 0.143 & 0.142 \\ 
  & (0.123) & (0.122) & (0.122) & (0.121) \\ 
  Battle deaths (last 10y, log) & 0.064 & 0.065 & 0.064 & 0.066 \\ 
  & (0.072) & (0.072) & (0.072) & (0.072) \\ 
  Democracy level & $-$0.405 & $-$0.409 & $-$0.401 & $-$0.414 \\ 
  & (0.327) & (0.330) & (0.331) & (0.328) \\ 
  Abs. size (log) & 0.211 & 0.213 & 0.211 & 0.217 \\ 
  & (0.184) & (0.182) & (0.183) & (0.181) \\ 
  GDP p.c. (log) & $-$0.225 & $-$0.228 & $-$0.223 & $-$0.225 \\ 
  & (0.300) & (0.300) & (0.299) & (0.299) \\ 
  GDP growth & $-$0.947$^{†}$ & $-$0.939$^{†}$ & $-$0.953$^{†}$ & $-$0.949$^{†}$ \\ 
  & (0.504) & (0.505) & (0.505) & (0.508) \\ 
  Regional DG mobilization events (log) & 0.067$^{*}$ & 0.067$^{*}$ & 0.067$^{*}$ & 0.067$^{*}$ \\ 
  & (0.029) & (0.029) & (0.029) & (0.029) \\ 
  Constant & 0.691 & 0.717 & 0.668 & 0.687 \\ 
  & (3.259) & (3.263) & (3.253) & (3.251) \\ 
 Country-FE & yes & yes & yes & yes \\ 
Year-FE & yes & yes & yes & yes \\ 
Wald-Test Chisq &  &  &  &  \\ 
Joint sig. int. concession &  & 0.001** &  &  \\ 
Joint sig. int. concession (group-based) &  &  &  & 0.043* \\ 
Joint sig. int. concession (group-blind) &  &  &  & 0.695 \\ 
N & 38130 & 38130 & 38130 & 38130 \\ 
Log Likelihood & $-$23041.110 & $-$23039.890 & $-$23040.860 & $-$23038.180 \\ 
$\theta$ & 0.512$^{***}$  (0.014) & 0.513$^{***}$  (0.014) & 0.513$^{***}$  (0.014) & 0.513$^{***}$  (0.014) \\ 
AIC & 46418.230 & 46417.780 & 46419.730 & 46418.360 \\ 
\hline \\[-1.8ex] 
\multicolumn{5}{l}{† p<0.1; * p<0.05; ** p<0.01; *** p<0.001; country-clustered SE's in parentheses; cubic terms for group-wise months without mobilization included but not reported.} \\ 
\end{tabular} 
\end{table} 
