# Supplementary material for: Ethnic Accommodation and the Backlash From Dominant Groups
Source: J Conflict Resolut. 2025 May 22;70(2-3):359–86. doi: 10.1177/00220027251343836 (PMC12782309; doi:10.1177/00220027251343836)
Supplement: Supplemental Material - Ethnic Accommodation and the Backlash From Dominant Groups [file sj-zip-3-jcr-10.1177_00220027251343836.zip › tables/results/app3.1_tw6.tex]

% Table created by stargazer v.5.2.3 by Marek Hlavac, Social Policy Institute. E-mail: marek.hlavac at gmail.com
% Date and time: Tue, May 06, 2025 - 08:20:18
\begin{table}[!htbp] \centering 
  \caption{Ethnic accommodation and the number of mobilization events involving the dominant group [6-month time window].} 
  \label{} 
\begin{tabular}{@{\extracolsep{5pt}}lcccc} 
\\[-1.8ex]\hline \\[-1.8ex] 
 & \textbf{Model 1} & \textbf{Model 2} & \textbf{Model 3} & \textbf{Model 4} \\ 
\hline \\[-1.8ex] 
 Concession number & 0.095$^{**}$ & 0.022 &  &  \\ 
  & (0.034) & (0.050) &  &  \\ 
  Concession number x DN party &  & 0.125$^{†}$ &  &  \\ 
  &  & (0.066) &  &  \\ 
  Concession number (group-based) &  &  & 0.216$^{*}$ & 0.028 \\ 
  &  &  & (0.085) & (0.093) \\ 
  Concession number (group-based) x DN party &  &  &  & 0.305$^{*}$ \\ 
  &  &  &  & (0.140) \\ 
  Concession number (group-blind) &  &  & $-$0.030 & 0.015 \\ 
  &  &  & (0.081) & (0.105) \\ 
  Concession number (group-blind) x DN party &  &  &  & $-$0.063 \\ 
  &  &  &  & (0.146) \\ 
  DN party & 0.083 & 0.054 & 0.085 & 0.060 \\ 
  & (0.166) & (0.166) & (0.165) & (0.165) \\ 
  DN party in government & 0.041 & 0.053 & 0.043 & 0.055 \\ 
  & (0.093) & (0.093) & (0.094) & (0.095) \\ 
  Months to next election (log) & $-$0.061$^{**}$ & $-$0.062$^{**}$ & $-$0.063$^{**}$ & $-$0.064$^{**}$ \\ 
  & (0.023) & (0.023) & (0.023) & (0.023) \\ 
  Recent subordinate group protest & 0.393$^{***}$ & 0.395$^{***}$ & 0.394$^{***}$ & 0.397$^{***}$ \\ 
  & (0.083) & (0.083) & (0.083) & (0.083) \\ 
  Recent civil violence & 0.149 & 0.147 & 0.145 & 0.142 \\ 
  & (0.123) & (0.120) & (0.121) & (0.118) \\ 
  Battle deaths (last 10y, log) & 0.066 & 0.069 & 0.067 & 0.071 \\ 
  & (0.072) & (0.071) & (0.071) & (0.070) \\ 
  Democracy level & $-$0.406 & $-$0.409 & $-$0.374 & $-$0.401 \\ 
  & (0.324) & (0.330) & (0.333) & (0.328) \\ 
  Abs. size (log) & 0.211 & 0.216 & 0.213 & 0.227 \\ 
  & (0.182) & (0.179) & (0.180) & (0.176) \\ 
  GDP p.c. (log) & $-$0.223 & $-$0.227 & $-$0.210 & $-$0.213 \\ 
  & (0.299) & (0.300) & (0.296) & (0.296) \\ 
  GDP growth & $-$0.934$^{†}$ & $-$0.918$^{†}$ & $-$0.959$^{†}$ & $-$0.961$^{†}$ \\ 
  & (0.501) & (0.501) & (0.509) & (0.509) \\ 
  Regional DG mobilization events (log) & 0.067$^{*}$ & 0.067$^{*}$ & 0.067$^{*}$ & 0.067$^{*}$ \\ 
  & (0.029) & (0.029) & (0.029) & (0.029) \\ 
  Constant & 0.666 & 0.705 & 0.517 & 0.534 \\ 
  & (3.250) & (3.252) & (3.220) & (3.209) \\ 
 Country-FE & yes & yes & yes & yes \\ 
Year-FE & yes & yes & yes & yes \\ 
Wald-Test Chisq &  &  &  &  \\ 
Joint sig. int. concession &  & 0.001** &  &  \\ 
Joint sig. int. concession (group-based) &  &  &  & 0.002** \\ 
Joint sig. int. concession (group-blind) &  &  &  & 0.648 \\ 
N & 38130 & 38130 & 38130 & 38130 \\ 
Log Likelihood & $-$23042.400 & $-$23038.400 & $-$23037.730 & $-$23031.620 \\ 
$\theta$ & 0.511$^{***}$  (0.014) & 0.512$^{***}$  (0.014) & 0.513$^{***}$  (0.014) & 0.514$^{***}$  (0.014) \\ 
AIC & 46420.800 & 46414.800 & 46413.450 & 46405.240 \\ 
\hline \\[-1.8ex] 
\multicolumn{5}{l}{† p<0.1; * p<0.05; ** p<0.01; *** p<0.001; country-clustered SE's in parentheses; cubic terms for group-wise months without mobilization included but not reported.} \\ 
\end{tabular} 
\end{table} 
