# Supplementary material for: Ethnic Accommodation and the Backlash From Dominant Groups
Source: J Conflict Resolut. 2025 May 22;70(2-3):359–86. doi: 10.1177/00220027251343836 (PMC12782309; doi:10.1177/00220027251343836)
Supplement: Supplemental Material - Ethnic Accommodation and the Backlash From Dominant Groups [file sj-zip-3-jcr-10.1177_00220027251343836.zip › tables/results/app3.1_wald_interaction.csv]

	term_modified	Concession number	Concession number (group-based)	Concession number (group-blind)
1	0-1	-0.036 (0.018)*	-0.097 (0.043)*	0.018 (0.042)
2	0-10	-0.123 (0.085)	-0.462 (0.337)	0.073 (0.132)
3	0-2	-0.053 (0.03)†	-0.155 (0.077)*	0.032 (0.065)
4	0-3	-0.05 (0.034)	-0.163 (0.09)†	0.039 (0.072)
5	0-4	-0.071 (0.045)	-0.228 (0.13)†	0.046 (0.086)
6	0-5	-0.064 (0.046)	-0.22 (0.132)†	0.048 (0.087)
7	0-6	-0.14 (0.078)†	-0.434 (0.254)†	0.067 (0.141)
8	0-7	-0.162 (0.084)†	-0.494 (0.28)†	0.072 (0.151)
9	0-8	-0.095 (0.063)	-0.341 (0.222)	0.06 (0.11)
10	0-9	-0.061 (0.051)	-0.245 (0.176)	0.053 (0.086)
11	1-10	-0.086 (0.068)	-0.365 (0.295)	0.054 (0.091)
12	1-2	-0.017 (0.012)	-0.058 (0.034)†	0.013 (0.023)
13	1-3	-0.014 (0.017)	-0.066 (0.048)	0.02 (0.031)
14	1-4	-0.035 (0.028)	-0.131 (0.087)	0.027 (0.045)
15	1-5	-0.028 (0.029)	-0.123 (0.09)	0.03 (0.046)
16	1-6	-0.104 (0.061)†	-0.337 (0.211)	0.048 (0.099)
17	1-7	-0.126 (0.067)†	-0.397 (0.237)†	0.054 (0.11)
18	1-8	-0.059 (0.046)	-0.244 (0.179)	0.042 (0.069)
19	1-9	-0.024 (0.035)	-0.149 (0.134)	0.034 (0.047)
20	2-10	-0.07 (0.057)	-0.307 (0.262)	0.041 (0.068)
21	2-3	0.003 (0.005)	-0.008 (0.015)	0.007 (0.009)
22	2-4	-0.018 (0.016)	-0.073 (0.053)	0.014 (0.022)
23	2-5	-0.011 (0.017)	-0.066 (0.057)	0.017 (0.023)
24	2-6	-0.087 (0.05)†	-0.279 (0.178)	0.035 (0.076)
25	2-7	-0.109 (0.055)*	-0.339 (0.204)†	0.041 (0.087)
26	2-8	-0.042 (0.034)	-0.186 (0.146)	0.029 (0.046)
27	2-9	-0.008 (0.025)	-0.091 (0.102)	0.021 (0.025)
28	3-10	-0.072 (0.052)	-0.299 (0.249)	0.034 (0.061)
29	3-4	-0.021 (0.012)†	-0.065 (0.04)	0.007 (0.014)
30	3-5	-0.014 (0.013)	-0.058 (0.043)	0.009 (0.015)
31	3-6	-0.09 (0.046)*	-0.272 (0.166)	0.028 (0.071)
32	3-7	-0.112 (0.051)*	-0.331 (0.191)†	0.034 (0.081)
33	3-8	-0.045 (0.03)	-0.178 (0.133)	0.021 (0.038)
34	3-9	-0.011 (0.021)	-0.083 (0.09)	0.014 (0.016)
35	4-10	-0.051 (0.042)	-0.234 (0.211)	0.027 (0.046)
36	4-5	0.007 (0.004)	0.007 (0.013)	0.003 (0.003)
37	4-6	-0.069 (0.035)*	-0.206 (0.128)	0.021 (0.056)
38	4-7	-0.091 (0.041)*	-0.266 (0.152)†	0.027 (0.067)
39	4-8	-0.024 (0.019)	-0.113 (0.095)	0.015 (0.024)
40	4-9	0.011 (0.014)	-0.018 (0.056)	0.007 (0.01)
41	5-10	-0.058 (0.042)	-0.241 (0.211)	0.024 (0.046)
42	5-6	-0.076 (0.035)*	-0.214 (0.126)†	0.019 (0.057)
43	5-7	-0.098 (0.041)*	-0.273 (0.152)†	0.024 (0.067)
44	5-8	-0.031 (0.02)	-0.12 (0.095)	0.012 (0.023)
45	5-9	0.004 (0.015)	-0.025 (0.058)	0.004 (0.007)
46	6-10	0.018 (0.02)	-0.028 (0.101)	0.006 (0.017)
47	6-7	-0.022 (0.014)	-0.06 (0.044)	0.006 (0.011)
48	6-8	0.045 (0.021)*	0.093 (0.051)†	-0.006 (0.034)
49	6-9	0.079 (0.033)*	0.189 (0.093)*	-0.014 (0.06)
50	7-10	0.04 (0.018)*	0.032 (0.074)	0 (0.024)
51	7-8	0.067 (0.024)**	0.153 (0.063)*	-0.012 (0.044)
52	7-9	0.101 (0.038)**	0.248 (0.112)*	-0.02 (0.069)
53	8-10	-0.027 (0.026)	-0.121 (0.122)	0.012 (0.023)
54	8-9	0.035 (0.018)†	0.095 (0.061)	-0.008 (0.026)
55	9-10	-0.062 (0.037)†	-0.216 (0.168)	0.02 (0.047)
