# Supplementary material for: Ethnic Accommodation and the Backlash From Dominant Groups
Source: J Conflict Resolut. 2025 May 22;70(2-3):359–86. doi: 10.1177/00220027251343836 (PMC12782309; doi:10.1177/00220027251343836)
Supplement: Supplemental Material - Ethnic Accommodation and the Backlash From Dominant Groups [file sj-zip-3-jcr-10.1177_00220027251343836.zip › tables/results/app3.2_major.tex]

% Table created by stargazer v.5.2.3 by Marek Hlavac, Social Policy Institute. E-mail: marek.hlavac at gmail.com
% Date and time: Tue, May 06, 2025 - 08:43:56
\begin{table}[!htbp] \centering 
  \caption{Ethnic accommodation and the number of mobilization events involving the dominant group [major mobilization incidents].} 
  \label{} 
\begin{tabular}{@{\extracolsep{5pt}}lcccc} 
\\[-1.8ex]\hline \\[-1.8ex] 
 & \textbf{Model 1} & \textbf{Model 2} & \textbf{Model 3} & \textbf{Model 4} \\ 
\hline \\[-1.8ex] 
 Concession number & 0.089$^{*}$ & 0.067 &  &  \\ 
  & (0.036) & (0.059) &  &  \\ 
  Concession number x DN party &  & 0.037 &  &  \\ 
  &  & (0.070) &  &  \\ 
  Concession number (group-based) &  &  & 0.104 & $-$0.025 \\ 
  &  &  & (0.101) & (0.124) \\ 
  Concession number (group-based) x DN party &  &  &  & 0.220 \\ 
  &  &  &  & (0.184) \\ 
  Concession number (group-blind) &  &  & 0.073 & 0.154 \\ 
  &  &  & (0.104) & (0.139) \\ 
  Concession number (group-blind) x DN party &  &  &  & $-$0.137 \\ 
  &  &  &  & (0.191) \\ 
  DN party & 0.011 & 0.007 & 0.012 & 0.008 \\ 
  & (0.149) & (0.149) & (0.149) & (0.148) \\ 
  DN party in government & 0.019 & 0.022 & 0.020 & 0.023 \\ 
  & (0.103) & (0.103) & (0.103) & (0.104) \\ 
  Months to next election (log) & $-$0.052$^{*}$ & $-$0.052$^{*}$ & $-$0.052$^{*}$ & $-$0.053$^{*}$ \\ 
  & (0.023) & (0.023) & (0.023) & (0.023) \\ 
  Recent subordinate group protest & 0.365$^{***}$ & 0.365$^{***}$ & 0.365$^{***}$ & 0.366$^{***}$ \\ 
  & (0.085) & (0.085) & (0.085) & (0.085) \\ 
  Recent civil violence & 0.141 & 0.141 & 0.141 & 0.140 \\ 
  & (0.114) & (0.113) & (0.113) & (0.112) \\ 
  Battle deaths (last 10y, log) & 0.035 & 0.035 & 0.035 & 0.036 \\ 
  & (0.069) & (0.069) & (0.069) & (0.069) \\ 
  Democracy level & $-$0.727$^{*}$ & $-$0.729$^{*}$ & $-$0.725$^{*}$ & $-$0.738$^{**}$ \\ 
  & (0.282) & (0.283) & (0.285) & (0.284) \\ 
  Abs. size (log) & 0.092 & 0.093 & 0.093 & 0.098 \\ 
  & (0.149) & (0.149) & (0.149) & (0.148) \\ 
  GDP p.c. (log) & $-$0.296 & $-$0.297 & $-$0.295 & $-$0.295 \\ 
  & (0.267) & (0.268) & (0.267) & (0.267) \\ 
  GDP growth & $-$0.705 & $-$0.704 & $-$0.706 & $-$0.711 \\ 
  & (0.506) & (0.507) & (0.507) & (0.510) \\ 
  Regional DG mobilization events (log) & 0.052$^{†}$ & 0.052$^{†}$ & 0.052$^{†}$ & 0.052$^{†}$ \\ 
  & (0.030) & (0.030) & (0.030) & (0.030) \\ 
  Constant & 1.708 & 1.721 & 1.698 & 1.690 \\ 
  & (2.878) & (2.882) & (2.873) & (2.872) \\ 
 Country-FE & yes & yes & yes & yes \\ 
Year-FE & yes & yes & yes & yes \\ 
Wald-Test Chisq &  &  &  &  \\ 
Joint sig. int. concession &  & 0.015* &  &  \\ 
Joint sig. int. concession (group-based) &  &  &  & 0.152 \\ 
Joint sig. int. concession (group-blind) &  &  &  & 0.906 \\ 
N & 38130 & 38130 & 38130 & 38130 \\ 
Log Likelihood & $-$18513.650 & $-$18513.480 & $-$18513.620 & $-$18512.370 \\ 
$\theta$ & 0.484$^{***}$  (0.017) & 0.484$^{***}$  (0.017) & 0.484$^{***}$  (0.017) & 0.484$^{***}$  (0.017) \\ 
AIC & 37363.310 & 37364.960 & 37365.240 & 37366.740 \\ 
\hline \\[-1.8ex] 
\multicolumn{5}{l}{† p<0.1; * p<0.05; ** p<0.01; *** p<0.001; country-clustered SE's in parentheses; cubic terms for group-wise months without mobilization included but not reported.} \\ 
\end{tabular} 
\end{table} 
