# Supplementary material for: Ethnic Accommodation and the Backlash From Dominant Groups
Source: J Conflict Resolut. 2025 May 22;70(2-3):359–86. doi: 10.1177/00220027251343836 (PMC12782309; doi:10.1177/00220027251343836)
Supplement: Supplemental Material - Ethnic Accommodation and the Backlash From Dominant Groups [file sj-zip-3-jcr-10.1177_00220027251343836.zip › tables/results/app3.2_non_violent.tex]

% Table created by stargazer v.5.2.3 by Marek Hlavac, Social Policy Institute. E-mail: marek.hlavac at gmail.com
% Date and time: Tue, May 06, 2025 - 09:29:30
\begin{table}[!htbp] \centering 
  \caption{Ethnic accommodation and the number of mobilization events involving the dominant group [non-violent mobilization events].} 
  \label{} 
\begin{tabular}{@{\extracolsep{5pt}}lcccc} 
\\[-1.8ex]\hline \\[-1.8ex] 
 & \textbf{Model 1} & \textbf{Model 2} & \textbf{Model 3} & \textbf{Model 4} \\ 
\hline \\[-1.8ex] 
 Concession number & 0.060 & 0.032 &  &  \\ 
  & (0.050) & (0.093) &  &  \\ 
  Concession number x DN party &  & 0.048 &  &  \\ 
  &  & (0.100) &  &  \\ 
  Concession number (group-based) &  &  & 0.128 & 0.076 \\ 
  &  &  & (0.097) & (0.121) \\ 
  Concession number (group-based) x DN party &  &  &  & 0.087 \\ 
  &  &  &  & (0.168) \\ 
  Concession number (group-blind) &  &  & $-$0.006 & $-$0.011 \\ 
  &  &  & (0.109) & (0.146) \\ 
  Concession number (group-blind) x DN party &  &  &  & 0.009 \\ 
  &  &  &  & (0.215) \\ 
  DN party & 0.140 & 0.134 & 0.140 & 0.135 \\ 
  & (0.167) & (0.167) & (0.167) & (0.166) \\ 
  DN party in government & 0.050 & 0.052 & 0.050 & 0.053 \\ 
  & (0.101) & (0.101) & (0.102) & (0.101) \\ 
  Months to next election (log) & $-$0.039$^{†}$ & $-$0.039$^{†}$ & $-$0.039$^{†}$ & $-$0.040$^{†}$ \\ 
  & (0.023) & (0.023) & (0.023) & (0.023) \\ 
  Recent subordinate group protest & 0.373$^{***}$ & 0.372$^{***}$ & 0.372$^{***}$ & 0.372$^{***}$ \\ 
  & (0.100) & (0.099) & (0.099) & (0.099) \\ 
  Recent civil violence & 0.022 & 0.022 & 0.021 & 0.022 \\ 
  & (0.119) & (0.119) & (0.119) & (0.119) \\ 
  Battle deaths (last 10y, log) & 0.074 & 0.075 & 0.075 & 0.076 \\ 
  & (0.077) & (0.077) & (0.076) & (0.077) \\ 
  Democracy level & $-$0.820$^{*}$ & $-$0.820$^{*}$ & $-$0.810$^{*}$ & $-$0.812$^{*}$ \\ 
  & (0.347) & (0.349) & (0.349) & (0.350) \\ 
  Abs. size (log) & 0.607$^{*}$ & 0.607$^{*}$ & 0.608$^{*}$ & 0.609$^{*}$ \\ 
  & (0.304) & (0.303) & (0.302) & (0.302) \\ 
  GDP p.c. (log) & 0.149 & 0.148 & 0.152 & 0.151 \\ 
  & (0.194) & (0.194) & (0.194) & (0.193) \\ 
  GDP growth & $-$1.015$^{*}$ & $-$1.013$^{*}$ & $-$1.020$^{*}$ & $-$1.019$^{*}$ \\ 
  & (0.472) & (0.473) & (0.474) & (0.475) \\ 
  Regional DG mobilization events (log) & 0.058$^{†}$ & 0.058$^{†}$ & 0.058$^{†}$ & 0.058$^{†}$ \\ 
  & (0.033) & (0.033) & (0.033) & (0.033) \\ 
  Constant & $-$4.595$^{†}$ & $-$4.587$^{†}$ & $-$4.627$^{†}$ & $-$4.619$^{†}$ \\ 
  & (2.402) & (2.397) & (2.397) & (2.392) \\ 
 Country-FE & yes & yes & yes & yes \\ 
Year-FE & yes & yes & yes & yes \\ 
Wald-Test Chisq &  &  &  &  \\ 
Joint sig. int. concession &  & 0.127 &  &  \\ 
Joint sig. int. concession (group-based) &  &  &  & 0.221 \\ 
Joint sig. int. concession (group-blind) &  &  &  & 0.99 \\ 
N & 38130 & 38130 & 38130 & 38130 \\ 
Log Likelihood & $-$17786.370 & $-$17786.130 & $-$17785.820 & $-$17785.540 \\ 
$\theta$ & 0.528$^{***}$  (0.019) & 0.528$^{***}$  (0.019) & 0.528$^{***}$  (0.019) & 0.528$^{***}$  (0.019) \\ 
AIC & 35908.740 & 35910.250 & 35909.650 & 35913.070 \\ 
\hline \\[-1.8ex] 
\multicolumn{5}{l}{† p<0.1; * p<0.05; ** p<0.01; *** p<0.001; country-clustered SE's in parentheses; cubic terms for group-wise months without mobilization included but not reported.} \\ 
\end{tabular} 
\end{table} 
