# Supplementary material for: Ethnic Accommodation and the Backlash From Dominant Groups
Source: J Conflict Resolut. 2025 May 22;70(2-3):359–86. doi: 10.1177/00220027251343836 (PMC12782309; doi:10.1177/00220027251343836)
Supplement: Supplemental Material - Ethnic Accommodation and the Backlash From Dominant Groups [file sj-zip-3-jcr-10.1177_00220027251343836.zip › tables/results/app3.2_violent.tex]

% Table created by stargazer v.5.2.3 by Marek Hlavac, Social Policy Institute. E-mail: marek.hlavac at gmail.com
% Date and time: Tue, May 06, 2025 - 09:16:15
\begin{table}[!htbp] \centering 
  \caption{Ethnic accommodation and the number of mobilization events involving the dominant group [violent mobilization events].} 
  \label{} 
\begin{tabular}{@{\extracolsep{5pt}}lcccc} 
\\[-1.8ex]\hline \\[-1.8ex] 
 & \textbf{Model 1} & \textbf{Model 2} & \textbf{Model 3} & \textbf{Model 4} \\ 
\hline \\[-1.8ex] 
 Concession number & 0.307$^{***}$ & 0.185$^{*}$ &  &  \\ 
  & (0.056) & (0.072) &  &  \\ 
  Concession number x DN party &  & 0.211$^{†}$ &  &  \\ 
  &  & (0.113) &  &  \\ 
  Concession number (group-based) &  &  & 0.454$^{*}$ & 0.037 \\ 
  &  &  & (0.177) & (0.212) \\ 
  Concession number (group-based) x DN party &  &  &  & 0.656$^{*}$ \\ 
  &  &  &  & (0.321) \\ 
  Concession number (group-blind) &  &  & 0.153 & 0.316 \\ 
  &  &  & (0.178) & (0.226) \\ 
  Concession number (group-blind) x DN party &  &  &  & $-$0.247 \\ 
  &  &  &  & (0.332) \\ 
  DN party & 0.123 & 0.091 & 0.114 & 0.080 \\ 
  & (0.266) & (0.263) & (0.264) & (0.258) \\ 
  DN party in government & 0.101 & 0.114 & 0.106 & 0.125 \\ 
  & (0.149) & (0.148) & (0.149) & (0.150) \\ 
  Months to next election (log) & $-$0.089$^{*}$ & $-$0.090$^{*}$ & $-$0.092$^{*}$ & $-$0.095$^{**}$ \\ 
  & (0.036) & (0.035) & (0.036) & (0.035) \\ 
  Recent subordinate group protest & 0.528$^{***}$ & 0.533$^{***}$ & 0.528$^{***}$ & 0.534$^{***}$ \\ 
  & (0.117) & (0.118) & (0.116) & (0.117) \\ 
  Recent civil violence & 0.415$^{*}$ & 0.409$^{*}$ & 0.413$^{*}$ & 0.408$^{*}$ \\ 
  & (0.187) & (0.184) & (0.184) & (0.181) \\ 
  Battle deaths (last 10y, log) & 0.104 & 0.106 & 0.105 & 0.112 \\ 
  & (0.101) & (0.100) & (0.100) & (0.099) \\ 
  Democracy level & 0.386 & 0.378 & 0.412 & 0.370 \\ 
  & (0.497) & (0.500) & (0.505) & (0.494) \\ 
  Abs. size (log) & $-$0.170 & $-$0.164 & $-$0.172 & $-$0.153 \\ 
  & (0.311) & (0.308) & (0.312) & (0.307) \\ 
  GDP p.c. (log) & $-$0.434 & $-$0.440 & $-$0.416 & $-$0.418 \\ 
  & (0.581) & (0.583) & (0.579) & (0.580) \\ 
  GDP growth & $-$2.031$^{**}$ & $-$1.992$^{**}$ & $-$2.084$^{**}$ & $-$2.061$^{**}$ \\ 
  & (0.752) & (0.754) & (0.754) & (0.757) \\ 
  Regional DG mobilization events (log) & 1.837 & 1.902 & 1.653 & 1.662 \\ 
  & (6.199) & (6.213) & (6.183) & (6.190) \\ 
 Country-FE & yes & yes & yes & yes \\ 
Year-FE & yes & yes & yes & yes \\ 
Wald-Test Chisq &  &  &  &  \\ 
Joint sig. int. concession &  & 0*** &  &  \\ 
Joint sig. int. concession (group-based) &  &  &  & 0.003** \\ 
Joint sig. int. concession (group-blind) &  &  &  & 0.779 \\ 
N & 38215 & 38215 & 38215 & 38215 \\ 
Log Likelihood & $-$10436.590 & $-$10433.680 & $-$10434.820 & $-$10428.570 \\ 
$\theta$ & 0.249$^{***}$  (0.011) & 0.250$^{***}$  (0.011) & 0.249$^{***}$  (0.011) & 0.252$^{***}$  (0.011) \\ 
AIC & 21201.180 & 21197.360 & 21199.630 & 21191.130 \\ 
\hline \\[-1.8ex] 
\multicolumn{5}{l}{† p<0.1; * p<0.05; ** p<0.01; *** p<0.001; country-clustered SE's in parentheses; cubic terms for group-wise months without mobilization included but not reported.} \\ 
\end{tabular} 
\end{table} 
