# Supplementary material for: Ethnic Accommodation and the Backlash From Dominant Groups
Source: J Conflict Resolut. 2025 May 22;70(2-3):359–86. doi: 10.1177/00220027251343836 (PMC12782309; doi:10.1177/00220027251343836)
Supplement: Supplemental Material - Ethnic Accommodation and the Backlash From Dominant Groups [file sj-zip-3-jcr-10.1177_00220027251343836.zip › tables/results/app3.3_democracies.tex]

% Table created by stargazer v.5.2.3 by Marek Hlavac, Social Policy Institute. E-mail: marek.hlavac at gmail.com
% Date and time: Tue, May 06, 2025 - 10:01:45
\begin{table}[!htbp] \centering 
  \caption{Ethnic accommodation and the number of mobilization events involving the dominant group [only electoral or liberal democracies].} 
  \label{} 
\begin{tabular}{@{\extracolsep{5pt}}lcccc} 
\\[-1.8ex]\hline \\[-1.8ex] 
 & \textbf{Model 1} & \textbf{Model 2} & \textbf{Model 3} & \textbf{Model 4} \\ 
\hline \\[-1.8ex] 
 Concession number & 0.177$^{**}$ & 0.103 &  &  \\ 
  & (0.060) & (0.105) &  &  \\ 
  Concession number x DN party &  & 0.111 &  &  \\ 
  &  & (0.119) &  &  \\ 
  Concession number (group-based) &  &  & 0.364$^{***}$ & 0.250 \\ 
  &  &  & (0.105) & (0.214) \\ 
  Concession number (group-based) x DN party &  &  &  & 0.158 \\ 
  &  &  &  & (0.230) \\ 
  Concession number (group-blind) &  &  & $-$0.024 & $-$0.018 \\ 
  &  &  & (0.087) & (0.161) \\ 
  Concession number (group-blind) x DN party &  &  &  & $-$0.004 \\ 
  &  &  &  & (0.193) \\ 
  DN party & 0.169 & 0.161 & 0.170 & 0.165 \\ 
  & (0.220) & (0.220) & (0.220) & (0.221) \\ 
  DN party in government & 0.035 & 0.036 & 0.035 & 0.036 \\ 
  & (0.137) & (0.137) & (0.136) & (0.136) \\ 
  Months to next election (log) & 0.027 & 0.026 & 0.025 & 0.025 \\ 
  & (0.030) & (0.030) & (0.030) & (0.030) \\ 
  Recent subordinate group protest & 0.300$^{***}$ & 0.304$^{***}$ & 0.299$^{***}$ & 0.301$^{***}$ \\ 
  & (0.084) & (0.084) & (0.083) & (0.083) \\ 
  Recent civil violence & 0.318 & 0.314 & 0.303 & 0.301 \\ 
  & (0.211) & (0.209) & (0.204) & (0.202) \\ 
  Battle deaths (last 10y, log) & 0.091 & 0.092 & 0.099 & 0.100 \\ 
  & (0.090) & (0.090) & (0.089) & (0.088) \\ 
  Democracy level & $-$0.614 & $-$0.620 & $-$0.561 & $-$0.569 \\ 
  & (0.628) & (0.625) & (0.625) & (0.621) \\ 
  Abs. size (log) & 0.352 & 0.354 & 0.365 & 0.369 \\ 
  & (0.328) & (0.328) & (0.325) & (0.325) \\ 
  GDP p.c. (log) & $-$0.375 & $-$0.371 & $-$0.367 & $-$0.363 \\ 
  & (0.308) & (0.307) & (0.304) & (0.304) \\ 
  GDP growth & $-$0.119 & $-$0.118 & $-$0.129 & $-$0.136 \\ 
  & (0.817) & (0.819) & (0.814) & (0.816) \\ 
  Regional DG mobilization events (log) & 0.048 & 0.048 & 0.049 & 0.049 \\ 
  & (0.032) & (0.032) & (0.032) & (0.032) \\ 
  Constant & 1.922 & 1.895 & 1.777 & 1.737 \\ 
  & (3.289) & (3.282) & (3.239) & (3.232) \\ 
 Country-FE & yes & yes & yes & yes \\ 
Year-FE & yes & yes & yes & yes \\ 
Wald-Test Chisq &  &  &  &  \\ 
Joint sig. int. concession &  & 0.001** &  &  \\ 
Joint sig. int. concession (group-based) &  &  &  & 0*** \\ 
Joint sig. int. concession (group-blind) &  &  &  & 0.827 \\ 
N & 20289 & 20289 & 20289 & 20289 \\ 
Log Likelihood & $-$12328.390 & $-$12327.870 & $-$12325.110 & $-$12324.750 \\ 
$\theta$ & 0.694$^{***}$  (0.029) & 0.695$^{***}$  (0.029) & 0.696$^{***}$  (0.029) & 0.697$^{***}$  (0.029) \\ 
AIC & 24910.780 & 24911.730 & 24906.220 & 24909.500 \\ 
\hline \\[-1.8ex] 
\multicolumn{5}{l}{† p<0.1; * p<0.05; ** p<0.01; *** p<0.001; country-clustered SE's in parentheses; cubic terms for group-wise months without mobilization included but not reported.} \\ 
\end{tabular} 
\end{table} 
