# Supplementary material for: Ethnic Accommodation and the Backlash From Dominant Groups
Source: J Conflict Resolut. 2025 May 22;70(2-3):359–86. doi: 10.1177/00220027251343836 (PMC12782309; doi:10.1177/00220027251343836)
Supplement: Supplemental Material - Ethnic Accommodation and the Backlash From Dominant Groups [file sj-zip-3-jcr-10.1177_00220027251343836.zip › tables/results/app3.3_plurality.tex]

% Table created by stargazer v.5.2.3 by Marek Hlavac, Social Policy Institute. E-mail: marek.hlavac at gmail.com
% Date and time: Tue, May 06, 2025 - 09:59:24
\begin{table}[!htbp] \centering 
  \caption{Ethnic accommodation and the number of mobilization events involving the dominant group [only demographic plurality groups].} 
  \label{} 
\begin{tabular}{@{\extracolsep{5pt}}lcccc} 
\\[-1.8ex]\hline \\[-1.8ex] 
 & \textbf{Model 1} & \textbf{Model 2} & \textbf{Model 3} & \textbf{Model 4} \\ 
\hline \\[-1.8ex] 
 Concession number & 0.212$^{***}$ & 0.149$^{†}$ &  &  \\ 
  & (0.052) & (0.076) &  &  \\ 
  Concession number x DN party &  & 0.115 &  &  \\ 
  &  & (0.107) &  &  \\ 
  Concession number (group-based) &  &  & 0.313$^{**}$ & 0.164 \\ 
  &  &  & (0.119) & (0.144) \\ 
  Concession number (group-based) x DN party &  &  &  & 0.253 \\ 
  &  &  &  & (0.217) \\ 
  Concession number (group-blind) &  &  & 0.111 & 0.134 \\ 
  &  &  & (0.136) & (0.153) \\ 
  Concession number (group-blind) x DN party &  &  &  & $-$0.027 \\ 
  &  &  &  & (0.253) \\ 
  DN party & 0.039 & 0.023 & 0.037 & 0.021 \\ 
  & (0.233) & (0.232) & (0.232) & (0.231) \\ 
  DN party in government & 0.143 & 0.150 & 0.145 & 0.152 \\ 
  & (0.116) & (0.116) & (0.116) & (0.117) \\ 
  Months to next election (log) & $-$0.052$^{*}$ & $-$0.053$^{*}$ & $-$0.054$^{*}$ & $-$0.055$^{*}$ \\ 
  & (0.026) & (0.026) & (0.026) & (0.026) \\ 
  Recent subordinate group protest & 0.565$^{***}$ & 0.566$^{***}$ & 0.565$^{***}$ & 0.568$^{***}$ \\ 
  & (0.097) & (0.097) & (0.097) & (0.097) \\ 
  Recent civil violence & 0.232 & 0.228 & 0.231 & 0.227 \\ 
  & (0.161) & (0.159) & (0.160) & (0.159) \\ 
  Battle deaths (last 10y, log) & 0.167$^{†}$ & 0.168$^{†}$ & 0.168$^{†}$ & 0.171$^{*}$ \\ 
  & (0.087) & (0.086) & (0.086) & (0.086) \\ 
  Democracy level & $-$0.896$^{†}$ & $-$0.898$^{†}$ & $-$0.879$^{†}$ & $-$0.893$^{†}$ \\ 
  & (0.522) & (0.526) & (0.526) & (0.528) \\ 
  Abs. size (log) & 1.707$^{*}$ & 1.708$^{*}$ & 1.714$^{*}$ & 1.701$^{*}$ \\ 
  & (0.700) & (0.704) & (0.714) & (0.711) \\ 
  GDP p.c. (log) & $-$0.193 & $-$0.195 & $-$0.186 & $-$0.188 \\ 
  & (0.403) & (0.405) & (0.402) & (0.404) \\ 
  GDP growth & $-$0.742 & $-$0.726 & $-$0.761 & $-$0.751 \\ 
  & (0.511) & (0.511) & (0.516) & (0.517) \\ 
  Regional DG mobilization events (log) & $-$4.140 & $-$4.113 & $-$4.231 & $-$4.156 \\ 
  & (5.307) & (5.346) & (5.328) & (5.356) \\ 
 Country-FE & yes & yes & yes & yes \\ 
Year-FE & yes & yes & yes & yes \\ 
Wald-Test Chisq &  &  &  &  \\ 
Joint sig. int. concession &  & 0*** &  &  \\ 
Joint sig. int. concession (group-based) &  &  &  & 0.012* \\ 
Joint sig. int. concession (group-blind) &  &  &  & 0.605 \\ 
N & 35188 & 35188 & 35188 & 35188 \\ 
Log Likelihood & $-$22451.580 & $-$22449.770 & $-$22449.850 & $-$22447.410 \\ 
$\theta$ & 0.435$^{***}$  (0.012) & 0.435$^{***}$  (0.012) & 0.435$^{***}$  (0.012) & 0.436$^{***}$  (0.012) \\ 
AIC & 45211.160 & 45209.540 & 45209.710 & 45208.830 \\ 
\hline \\[-1.8ex] 
\multicolumn{5}{l}{† p<0.1; * p<0.05; ** p<0.01; *** p<0.001; country-clustered SE's in parentheses; cubic terms for group-wise months without mobilization included but not reported.} \\ 
\end{tabular} 
\end{table} 
