# Supplementary material for: Ethnic Accommodation and the Backlash From Dominant Groups
Source: J Conflict Resolut. 2025 May 22;70(2-3):359–86. doi: 10.1177/00220027251343836 (PMC12782309; doi:10.1177/00220027251343836)
Supplement: Supplemental Material - Ethnic Accommodation and the Backlash From Dominant Groups [file sj-zip-3-jcr-10.1177_00220027251343836.zip › tables/results/app3.3_sc_last12.tex]

% Table created by stargazer v.5.2.3 by Marek Hlavac, Social Policy Institute. E-mail: marek.hlavac at gmail.com
% Date and time: Tue, May 06, 2025 - 09:50:43
\begin{table}[!htbp] \centering 
  \caption{Ethnic accommodation and the number of mobilization events involving the dominant group [including groups that lost dominance in the last 12 months].} 
  \label{} 
\begin{tabular}{@{\extracolsep{5pt}}lcccc} 
\\[-1.8ex]\hline \\[-1.8ex] 
 & \textbf{Model 1} & \textbf{Model 2} & \textbf{Model 3} & \textbf{Model 4} \\ 
\hline \\[-1.8ex] 
 Concession number & 0.167$^{***}$ & 0.109 &  &  \\ 
  & (0.043) & (0.067) &  &  \\ 
  Concession number x DN party &  & 0.100 &  &  \\ 
  &  & (0.092) &  &  \\ 
  Concession number (group-based) &  &  & 0.297$^{**}$ & 0.134 \\ 
  &  &  & (0.112) & (0.136) \\ 
  Concession number (group-based) x DN party &  &  &  & 0.274 \\ 
  &  &  &  & (0.211) \\ 
  Concession number (group-blind) &  &  & 0.040 & 0.085 \\ 
  &  &  & (0.122) & (0.157) \\ 
  Concession number (group-blind) x DN party &  &  &  & $-$0.073 \\ 
  &  &  &  & (0.238) \\ 
  DN party & 0.113 & 0.099 & 0.111 & 0.098 \\ 
  & (0.196) & (0.195) & (0.195) & (0.193) \\ 
  DN party in government & 0.098 & 0.104 & 0.101 & 0.108 \\ 
  & (0.114) & (0.114) & (0.115) & (0.115) \\ 
  Months to next election (log) & $-$0.059$^{*}$ & $-$0.059$^{*}$ & $-$0.061$^{*}$ & $-$0.061$^{*}$ \\ 
  & (0.025) & (0.025) & (0.025) & (0.025) \\ 
  Recent subordinate group protest & 0.489$^{***}$ & 0.490$^{***}$ & 0.489$^{***}$ & 0.491$^{***}$ \\ 
  & (0.089) & (0.089) & (0.089) & (0.089) \\ 
  Recent civil violence & 0.220 & 0.218 & 0.220 & 0.218 \\ 
  & (0.146) & (0.145) & (0.145) & (0.144) \\ 
  Battle deaths (last 10y, log) & 0.068 & 0.070 & 0.069 & 0.072 \\ 
  & (0.079) & (0.078) & (0.078) & (0.078) \\ 
  Democracy level & $-$0.555 & $-$0.561 & $-$0.537 & $-$0.552 \\ 
  & (0.418) & (0.421) & (0.423) & (0.423) \\ 
  Abs. size (log) & 0.226 & 0.231 & 0.226 & 0.233 \\ 
  & (0.209) & (0.209) & (0.208) & (0.208) \\ 
  GDP p.c. (log) & $-$0.281 & $-$0.283 & $-$0.272 & $-$0.273 \\ 
  & (0.347) & (0.347) & (0.345) & (0.345) \\ 
  GDP growth & $-$1.081$^{†}$ & $-$1.075$^{†}$ & $-$1.108$^{†}$ & $-$1.106$^{†}$ \\ 
  & (0.568) & (0.568) & (0.572) & (0.573) \\ 
  Regional DG mobilization events (log) & 0.738 & 0.755 & 0.648 & 0.646 \\ 
  & (3.721) & (3.724) & (3.705) & (3.701) \\ 
 Country-FE & yes & yes & yes & yes \\ 
Year-FE & yes & yes & yes & yes \\ 
Wald-Test Chisq &  &  &  &  \\ 
Joint sig. int. concession &  & 0*** &  &  \\ 
Joint sig. int. concession (group-based) &  &  &  & 0.011* \\ 
Joint sig. int. concession (group-blind) &  &  &  & 0.949 \\ 
N & 38681 & 38681 & 38681 & 38681 \\ 
Log Likelihood & $-$24019.360 & $-$24017.810 & $-$24016.430 & $-$24013.720 \\ 
$\theta$ & 0.423$^{***}$  (0.011) & 0.424$^{***}$  (0.011) & 0.424$^{***}$  (0.011) & 0.425$^{***}$  (0.011) \\ 
AIC & 48366.720 & 48365.630 & 48362.870 & 48361.430 \\ 
\hline \\[-1.8ex] 
\multicolumn{5}{l}{† p<0.1; * p<0.05; ** p<0.01; *** p<0.001; country-clustered SE's in parentheses; cubic terms for group-wise months without mobilization included but not reported.} \\ 
\end{tabular} 
\end{table} 
