# Supplementary material for: Ethnic Accommodation and the Backlash From Dominant Groups
Source: J Conflict Resolut. 2025 May 22;70(2-3):359–86. doi: 10.1177/00220027251343836 (PMC12782309; doi:10.1177/00220027251343836)
Supplement: Supplemental Material - Ethnic Accommodation and the Backlash From Dominant Groups [file sj-zip-3-jcr-10.1177_00220027251343836.zip › tables/results/app3.4_ac1.tex]

% Table created by stargazer v.5.2.3 by Marek Hlavac, Social Policy Institute. E-mail: marek.hlavac at gmail.com
% Date and time: Tue, May 06, 2025 - 10:04:48
\begin{table}[!htbp] \centering 
  \caption{Ethnic accommodation and the number of mobilization events involving the dominant group [additional structural controls].} 
  \label{} 
\begin{tabular}{@{\extracolsep{5pt}}lcccc} 
\\[-1.8ex]\hline \\[-1.8ex] 
 & \textbf{Model 1} & \textbf{Model 2} & \textbf{Model 3} & \textbf{Model 4} \\ 
\hline \\[-1.8ex] 
 Concession number & 0.144$^{***}$ & 0.072 &  &  \\ 
  & (0.041) & (0.073) &  &  \\ 
  Concession number x DN party &  & 0.119 &  &  \\ 
  &  & (0.090) &  &  \\ 
  Concession number (group-based) &  &  & 0.302$^{**}$ & 0.190 \\ 
  &  &  & (0.106) & (0.116) \\ 
  Concession number (group-based) x DN party &  &  &  & 0.179 \\ 
  &  &  &  & (0.178) \\ 
  Concession number (group-blind) &  &  & $-$0.011 & $-$0.038 \\ 
  &  &  & (0.110) & (0.129) \\ 
  Concession number (group-blind) x DN party &  &  &  & 0.050 \\ 
  &  &  &  & (0.200) \\ 
  DN party & 0.180 & 0.166 & 0.176 & 0.163 \\ 
  & (0.165) & (0.163) & (0.163) & (0.161) \\ 
  DN party in government & 0.058 & 0.065 & 0.061 & 0.068 \\ 
  & (0.096) & (0.097) & (0.098) & (0.098) \\ 
  Months to next election (log) & $-$0.063$^{**}$ & $-$0.063$^{**}$ & $-$0.065$^{**}$ & $-$0.065$^{**}$ \\ 
  & (0.024) & (0.024) & (0.024) & (0.024) \\ 
  Recent subordinate group protest & 0.362$^{***}$ & 0.364$^{***}$ & 0.362$^{***}$ & 0.363$^{***}$ \\ 
  & (0.084) & (0.084) & (0.084) & (0.083) \\ 
  Recent civil violence & 0.166 & 0.163 & 0.164 & 0.162 \\ 
  & (0.125) & (0.124) & (0.124) & (0.122) \\ 
  Battle deaths (last 10y, log) & 0.067 & 0.068 & 0.068 & 0.070 \\ 
  & (0.077) & (0.077) & (0.077) & (0.076) \\ 
  Democracy level & $-$0.245 & $-$0.251 & $-$0.226 & $-$0.236 \\ 
  & (0.323) & (0.326) & (0.327) & (0.328) \\ 
  Abs. size (log) & 0.242 & 0.241 & 0.238 & 0.238 \\ 
  & (0.222) & (0.220) & (0.223) & (0.221) \\ 
  GDP p.c. (log) & $-$0.059 & $-$0.061 & $-$0.051 & $-$0.053 \\ 
  & (0.202) & (0.201) & (0.200) & (0.199) \\ 
  GDP growth & $-$1.531$^{**}$ & $-$1.522$^{**}$ & $-$1.566$^{**}$ & $-$1.558$^{**}$ \\ 
  & (0.485) & (0.481) & (0.495) & (0.491) \\ 
  Regional DG mobilization events (log) & 0.092 & 0.093 & 0.092 & 0.093 \\ 
  & (0.095) & (0.095) & (0.094) & (0.093) \\ 
  tt\_vdem2\_dem & 0.045 & 0.043 & 0.043 & 0.041 \\ 
  & (0.079) & (0.079) & (0.078) & (0.078) \\ 
  unemployment\_mod & 0.793 & 0.790 & 0.827 & 0.823 \\ 
  & (0.898) & (0.903) & (0.896) & (0.900) \\ 
  gini & $-$0.015 & $-$0.015 & $-$0.014 & $-$0.014 \\ 
  & (0.009) & (0.009) & (0.009) & (0.009) \\ 
  lunreg\_backlash\_no & 0.064$^{*}$ & 0.064$^{*}$ & 0.064$^{*}$ & 0.064$^{*}$ \\ 
  & (0.030) & (0.030) & (0.030) & (0.030) \\ 
  Constant & $-$0.797 & $-$0.761 & $-$0.877 & $-$0.851 \\ 
  & (2.568) & (2.558) & (2.546) & (2.533) \\ 
 Country-FE & yes & yes & yes & yes \\ 
Year-FE & yes & yes & yes & yes \\ 
Wald-Test Chisq &  &  &  &  \\ 
Joint sig. int. concession &  & 0*** &  &  \\ 
Joint sig. int. concession (group-based) &  &  &  & 0.012* \\ 
Joint sig. int. concession (group-blind) &  &  &  & 0.939 \\ 
N & 35335 & 35335 & 35335 & 35335 \\ 
Log Likelihood & $-$21606.270 & $-$21604.310 & $-$21602.060 & $-$21600.140 \\ 
$\theta$ & 0.534$^{***}$  (0.016) & 0.534$^{***}$  (0.016) & 0.535$^{***}$  (0.016) & 0.535$^{***}$  (0.016) \\ 
AIC & 43532.530 & 43530.620 & 43526.120 & 43526.270 \\ 
\hline \\[-1.8ex] 
\multicolumn{5}{l}{† p<0.1; * p<0.05; ** p<0.01; *** p<0.001; country-clustered SE's in parentheses; cubic terms for group-wise months without mobilization included but not reported.} \\ 
\end{tabular} 
\end{table} 
