# Supplementary material for: Ethnic Accommodation and the Backlash From Dominant Groups
Source: J Conflict Resolut. 2025 May 22;70(2-3):359–86. doi: 10.1177/00220027251343836 (PMC12782309; doi:10.1177/00220027251343836)
Supplement: Supplemental Material - Ethnic Accommodation and the Backlash From Dominant Groups [file sj-zip-3-jcr-10.1177_00220027251343836.zip › tables/results/app3.4_ac2.tex]

% Table created by stargazer v.5.2.3 by Marek Hlavac, Social Policy Institute. E-mail: marek.hlavac at gmail.com
% Date and time: Tue, May 06, 2025 - 10:09:51
\begin{table}[!htbp] \centering 
  \caption{Ethnic accommodation and the number of mobilization events involving the dominant group [additional bargaining controls].} 
  \label{} 
\begin{tabular}{@{\extracolsep{5pt}}lcccc} 
\\[-1.8ex]\hline \\[-1.8ex] 
 & \textbf{Model 1} & \textbf{Model 2} & \textbf{Model 3} & \textbf{Model 4} \\ 
\hline \\[-1.8ex] 
 Concession number & 0.150$^{***}$ & 0.101$^{†}$ &  &  \\ 
  & (0.039) & (0.057) &  &  \\ 
  Concession number x DN party &  & 0.084 &  &  \\ 
  &  & (0.078) &  &  \\ 
  Concession number (group-based) &  &  & 0.253$^{*}$ & 0.050 \\ 
  &  &  & (0.106) & (0.120) \\ 
  Concession number (group-based) x DN party &  &  &  & 0.332$^{†}$ \\ 
  &  &  &  & (0.191) \\ 
  Concession number (group-blind) &  &  & 0.048 & 0.148 \\ 
  &  &  & (0.107) & (0.123) \\ 
  Concession number (group-blind) x DN party &  &  &  & $-$0.162 \\ 
  &  &  &  & (0.199) \\ 
  DN party & 0.082 & 0.071 & 0.081 & 0.071 \\ 
  & (0.167) & (0.166) & (0.166) & (0.165) \\ 
  DN party in government & 0.034 & 0.039 & 0.036 & 0.042 \\ 
  & (0.092) & (0.092) & (0.093) & (0.094) \\ 
  Months to next election (log) & $-$0.059$^{*}$ & $-$0.060$^{**}$ & $-$0.061$^{**}$ & $-$0.061$^{**}$ \\ 
  & (0.023) & (0.023) & (0.023) & (0.023) \\ 
  Recent subordinate group protest & 0.368$^{***}$ & 0.369$^{***}$ & 0.368$^{***}$ & 0.370$^{***}$ \\ 
  & (0.077) & (0.077) & (0.077) & (0.077) \\ 
  Recent civil violence & 0.139 & 0.138 & 0.138 & 0.137 \\ 
  & (0.119) & (0.118) & (0.118) & (0.116) \\ 
  Battle deaths (last 10y, log) & 0.061 & 0.062 & 0.061 & 0.064 \\ 
  & (0.066) & (0.066) & (0.066) & (0.066) \\ 
  Democracy level & $-$0.409 & $-$0.416 & $-$0.390 & $-$0.414 \\ 
  & (0.350) & (0.354) & (0.355) & (0.353) \\ 
  Abs. size (log) & 0.354 & 0.347 & 0.352 & 0.352 \\ 
  & (0.369) & (0.370) & (0.369) & (0.368) \\ 
  GDP p.c. (log) & $-$0.241 & $-$0.243 & $-$0.234 & $-$0.235 \\ 
  & (0.300) & (0.301) & (0.298) & (0.299) \\ 
  GDP growth & $-$0.944$^{†}$ & $-$0.937$^{†}$ & $-$0.962$^{†}$ & $-$0.962$^{†}$ \\ 
  & (0.491) & (0.493) & (0.495) & (0.498) \\ 
  Regional DG mobilization events (log) & $-$0.156 & $-$0.160 & $-$0.152 & $-$0.152 \\ 
  & (0.169) & (0.168) & (0.170) & (0.169) \\ 
  lsdm\_any\_c\_no & 0.228 & 0.229 & 0.213 & 0.222 \\ 
  & (0.202) & (0.202) & (0.201) & (0.201) \\ 
  size\_diff\_nsc & $-$0.200 & $-$0.185 & $-$0.194 & $-$0.181 \\ 
  & (0.594) & (0.599) & (0.592) & (0.596) \\ 
  lstate\_control\_years & 0.170$^{**}$ & 0.169$^{**}$ & 0.169$^{**}$ & 0.168$^{**}$ \\ 
  & (0.063) & (0.063) & (0.063) & (0.062) \\ 
  lunreg\_backlash\_no & 0.069$^{*}$ & 0.069$^{*}$ & 0.069$^{*}$ & 0.069$^{*}$ \\ 
  & (0.028) & (0.028) & (0.028) & (0.028) \\ 
  Constant & $-$0.409 & $-$0.360 & $-$0.454 & $-$0.442 \\ 
  & (3.637) & (3.653) & (3.624) & (3.632) \\ 
 Country-FE & yes & yes & yes & yes \\ 
Year-FE & yes & yes & yes & yes \\ 
Wald-Test Chisq &  &  &  &  \\ 
Joint sig. int. concession &  & 0.001** &  &  \\ 
Joint sig. int. concession (group-based) &  &  &  & 0.01** \\ 
Joint sig. int. concession (group-blind) &  &  &  & 0.93 \\ 
N & 38130 & 38130 & 38130 & 38130 \\ 
Log Likelihood & $-$23017.320 & $-$23016.250 & $-$23015.450 & $-$23011.890 \\ 
$\theta$ & 0.518$^{***}$  (0.015) & 0.518$^{***}$  (0.015) & 0.518$^{***}$  (0.015) & 0.519$^{***}$  (0.015) \\ 
AIC & 46378.640 & 46378.490 & 46376.890 & 46373.770 \\ 
\hline \\[-1.8ex] 
\multicolumn{5}{l}{† p<0.1; * p<0.05; ** p<0.01; *** p<0.001; country-clustered SE's in parentheses; cubic terms for group-wise months without mobilization included but not reported.} \\ 
\end{tabular} 
\end{table} 
