# Supplementary material for: Ethnic Accommodation and the Backlash From Dominant Groups
Source: J Conflict Resolut. 2025 May 22;70(2-3):359–86. doi: 10.1177/00220027251343836 (PMC12782309; doi:10.1177/00220027251343836)
Supplement: Supplemental Material - Ethnic Accommodation and the Backlash From Dominant Groups [file sj-zip-3-jcr-10.1177_00220027251343836.zip › tables/results/app3.4_ac3.tex]

% Table created by stargazer v.5.2.3 by Marek Hlavac, Social Policy Institute. E-mail: marek.hlavac at gmail.com
% Date and time: Tue, May 06, 2025 - 10:15:06
\begin{table}[!htbp] \centering 
  \caption{Ethnic accommodation and the number of mobilization events involving the dominant group [additional controls for dominant nationalists' influence].} 
  \label{} 
\begin{tabular}{@{\extracolsep{5pt}}lcccc} 
\\[-1.8ex]\hline \\[-1.8ex] 
 & \textbf{Model 1} & \textbf{Model 2} & \textbf{Model 3} & \textbf{Model 4} \\ 
\hline \\[-1.8ex] 
 Concession number & 0.133$^{*}$ & 0.148 &  &  \\ 
  & (0.055) & (0.096) &  &  \\ 
  Concession number x DN party &  & $-$0.027 &  &  \\ 
  &  & (0.116) &  &  \\ 
  Concession number (group-based) &  &  & 0.245$^{*}$ & 0.129 \\ 
  &  &  & (0.100) & (0.143) \\ 
  Concession number (group-based) x DN party &  &  &  & 0.190 \\ 
  &  &  &  & (0.196) \\ 
  Concession number (group-blind) &  &  & 0.029 & 0.164 \\ 
  &  &  & (0.118) & (0.142) \\ 
  Concession number (group-blind) x DN party &  &  &  & $-$0.230 \\ 
  &  &  &  & (0.224) \\ 
  DN party & 0.081 & 0.083 & 0.076 & 0.080 \\ 
  & (0.159) & (0.158) & (0.157) & (0.156) \\ 
  DN party in government &  & 0.022 &  & 0.018 \\ 
  &  & (0.046) &  & (0.046) \\ 
  Months to next election (log) & 0.553$^{†}$ & 0.596 & 0.540$^{†}$ & 0.551 \\ 
  & (0.301) & (0.412) & (0.300) & (0.400) \\ 
  Recent subordinate group protest & $-$0.029 & $-$0.027 & $-$0.024 & $-$0.014 \\ 
  & (0.193) & (0.193) & (0.193) & (0.192) \\ 
  Recent civil violence & 0.022 &  & 0.021 &  \\ 
  & (0.046) &  & (0.046) &  \\ 
  Battle deaths (last 10y, log) & 0.046 & 0.046 & 0.048 & 0.048 \\ 
  & (0.094) & (0.094) & (0.095) & (0.095) \\ 
  Democracy level & $-$0.071$^{*}$ & $-$0.071$^{*}$ & $-$0.072$^{*}$ & $-$0.071$^{*}$ \\ 
  & (0.032) & (0.032) & (0.032) & (0.032) \\ 
  Abs. size (log) & 0.382$^{***}$ & 0.382$^{***}$ & 0.382$^{***}$ & 0.383$^{***}$ \\ 
  & (0.082) & (0.082) & (0.081) & (0.082) \\ 
  GDP p.c. (log) & 0.147 & 0.147 & 0.145 & 0.146 \\ 
  & (0.123) & (0.123) & (0.122) & (0.122) \\ 
  GDP growth & 0.068 & 0.068 & 0.069 & 0.071 \\ 
  & (0.071) & (0.072) & (0.071) & (0.072) \\ 
  Regional DG mobilization events (log) & $-$0.382 & $-$0.382 & $-$0.368 & $-$0.381 \\ 
  & (0.329) & (0.329) & (0.334) & (0.328) \\ 
  lsize\_abs & 0.229 & 0.229 & 0.229 & 0.235 \\ 
  & (0.182) & (0.182) & (0.182) & (0.180) \\ 
  lgdppc & $-$0.232 & $-$0.232 & $-$0.225 & $-$0.223 \\ 
  & (0.302) & (0.302) & (0.300) & (0.299) \\ 
  gdppc\_change & $-$0.887$^{†}$ & $-$0.887$^{†}$ & $-$0.908$^{†}$ & $-$0.919$^{†}$ \\ 
  & (0.496) & (0.496) & (0.499) & (0.500) \\ 
  tt\_vdem2\_dem & 0.048 & 0.048 & 0.049 & 0.047 \\ 
  & (0.093) & (0.093) & (0.093) & (0.093) \\ 
  month\_const\_shock3\_close3 & $-$0.243 & $-$0.268 & $-$0.257 & $-$0.265 \\ 
  & (0.234) & (0.293) & (0.234) & (0.292) \\ 
  lunreg\_backlash\_no & 0.067$^{*}$ & 0.067$^{*}$ & 0.067$^{*}$ & 0.067$^{*}$ \\ 
  & (0.029) & (0.029) & (0.029) & (0.029) \\ 
  Constant & 0.717 & 0.712 & 0.635 & 0.603 \\ 
  & (3.243) & (3.240) & (3.226) & (3.213) \\ 
 Country-FE & yes & yes & yes & yes \\ 
Year-FE & yes & yes & yes & yes \\ 
Wald-Test Chisq &  &  &  &  \\ 
Joint sig. int. concession &  & 0.063† &  &  \\ 
Joint sig. int. concession (group-based) &  &  &  & 0.016* \\ 
Joint sig. int. concession (group-blind) &  &  &  & 0.708 \\ 
N & 38130 & 38130 & 38130 & 38130 \\ 
Log Likelihood & $-$23029.260 & $-$23029.190 & $-$23027.210 & $-$23025.250 \\ 
$\theta$ & 0.514$^{***}$  (0.014) & 0.514$^{***}$  (0.014) & 0.514$^{***}$  (0.015) & 0.515$^{***}$  (0.015) \\ 
AIC & 46404.530 & 46406.370 & 46402.420 & 46402.500 \\ 
\hline \\[-1.8ex] 
\multicolumn{5}{l}{† p<0.1; * p<0.05; ** p<0.01; *** p<0.001; country-clustered SE's in parentheses; cubic terms for group-wise months without mobilization included but not reported.} \\ 
\end{tabular} 
\end{table} 
