# Supplementary material for: Ethnic Accommodation and the Backlash From Dominant Groups
Source: J Conflict Resolut. 2025 May 22;70(2-3):359–86. doi: 10.1177/00220027251343836 (PMC12782309; doi:10.1177/00220027251343836)
Supplement: Supplemental Material - Ethnic Accommodation and the Backlash From Dominant Groups [file sj-zip-3-jcr-10.1177_00220027251343836.zip › tables/results/app3.5_cylevel.tex]

% Table created by stargazer v.5.2.3 by Marek Hlavac, Social Policy Institute. E-mail: marek.hlavac at gmail.com
% Date and time: Tue, May 06, 2025 - 10:22:50
\begin{table}[!htbp] \centering 
  \caption{Ethnic accommodation and the number of mobilization events involving the dominant group [country year-level estimation].} 
  \label{} 
\begin{tabular}{@{\extracolsep{5pt}}lcccc} 
\\[-1.8ex]\hline \\[-1.8ex] 
 & \textbf{Model 1} & \textbf{Model 2} & \textbf{Model 3} & \textbf{Model 4} \\ 
\hline \\[-1.8ex] 
 Concession number & 0.136$^{**}$ & 0.030 &  &  \\ 
  & (0.050) & (0.063) &  &  \\ 
  Concession number x DN party &  & 0.179$^{†}$ &  &  \\ 
  &  & (0.098) &  &  \\ 
  Concession number (group-based) &  &  & 0.231$^{*}$ & $-$0.073 \\ 
  &  &  & (0.111) & (0.147) \\ 
  Concession number (group-based) x DN party &  &  &  & 0.499$^{*}$ \\ 
  &  &  &  & (0.212) \\ 
  Concession number (group-blind) &  &  & 0.050 & 0.125 \\ 
  &  &  & (0.121) & (0.165) \\ 
  Concession number (group-blind) x DN party &  &  &  & $-$0.108 \\ 
  &  &  &  & (0.235) \\ 
  DN party & 0.085 & 0.048 & 0.085 & 0.050 \\ 
  & (0.180) & (0.179) & (0.179) & (0.177) \\ 
  DN party in government & 0.159 & 0.169 & 0.159 & 0.167 \\ 
  & (0.109) & (0.111) & (0.109) & (0.110) \\ 
  Months to next election (log) & 0.082 & 0.084 & 0.085 & 0.092 \\ 
  & (0.067) & (0.067) & (0.066) & (0.066) \\ 
  Recent subordinate group protest & $-$0.987$^{†}$ & $-$0.981$^{†}$ & $-$0.971$^{†}$ & $-$0.992$^{†}$ \\ 
  & (0.508) & (0.513) & (0.514) & (0.512) \\ 
  Recent civil violence & 0.455$^{†}$ & 0.460$^{*}$ & 0.460$^{*}$ & 0.479$^{*}$ \\ 
  & (0.233) & (0.231) & (0.232) & (0.231) \\ 
  Battle deaths (last 10y, log) & $-$0.134 & $-$0.138 & $-$0.123 & $-$0.122 \\ 
  & (0.305) & (0.305) & (0.302) & (0.301) \\ 
  Democracy level & $-$1.777$^{**}$ & $-$1.734$^{***}$ & $-$1.789$^{**}$ & $-$1.772$^{***}$ \\ 
  & (0.541) & (0.526) & (0.547) & (0.534) \\ 
  Abs. size (log) & 1.455 & 1.500 & 1.334 & 1.299 \\ 
  & (3.287) & (3.289) & (3.258) & (3.245) \\ 
 Country-FE & yes & yes & yes & yes \\ 
Year-FE & yes & yes & yes & yes \\ 
Wald-Test Chisq &  &  &  &  \\ 
Joint sig. int. concession &  & 0.003** &  &  \\ 
Joint sig. int. concession (group-based) &  &  &  & 0.003** \\ 
Joint sig. int. concession (group-blind) &  &  &  & 0.923 \\ 
N & 3376 & 3376 & 3376 & 3376 \\ 
Log Likelihood & $-$7191.516 & $-$7189.258 & $-$7190.717 & $-$7186.379 \\ 
$\theta$ & 0.986$^{***}$  (0.037) & 0.989$^{***}$  (0.037) & 0.987$^{***}$  (0.037) & 0.992$^{***}$  (0.037) \\ 
AIC & 14705.030 & 14702.510 & 14705.430 & 14700.760 \\ 
\hline \\[-1.8ex] 
\multicolumn{5}{l}{† p<0.1; * p<0.05; ** p<0.01; *** p<0.001; country-clustered SE's in parentheses; cubic terms for group-wise months without mobilization included but not reported.} \\ 
\end{tabular} 
\end{table} 
