# Supplementary material for: Ethnic Accommodation and the Backlash From Dominant Groups
Source: J Conflict Resolut. 2025 May 22;70(2-3):359–86. doi: 10.1177/00220027251343836 (PMC12782309; doi:10.1177/00220027251343836)
Supplement: Supplemental Material - Ethnic Accommodation and the Backlash From Dominant Groups [file sj-zip-3-jcr-10.1177_00220027251343836.zip › tables/results/app3.5_logit.tex]

% Table created by stargazer v.5.2.3 by Marek Hlavac, Social Policy Institute. E-mail: marek.hlavac at gmail.com
% Date and time: Tue, May 06, 2025 - 10:20:39
\begin{table}[!htbp] \centering 
  \caption{Ethnic accommodation and the number of mobilization events involving the dominant group [binary dependent variable and logistic specification].} 
  \label{} 
\begin{tabular}{@{\extracolsep{5pt}}lcccc} 
\\[-1.8ex]\hline \\[-1.8ex] 
 & \textbf{Model 1} & \textbf{Model 2} & \textbf{Model 3} & \textbf{Model 4} \\ 
\hline \\[-1.8ex] 
 Concession number & 0.112$^{**}$ & 0.114$^{†}$ &  &  \\ 
  & (0.042) & (0.062) &  &  \\ 
  Concession number x DN party &  & $-$0.005 &  &  \\ 
  &  & (0.086) &  &  \\ 
  Concession number (group-based) &  &  & 0.225$^{*}$ & 0.078 \\ 
  &  &  & (0.090) & (0.131) \\ 
  Concession number (group-based) x DN party &  &  &  & 0.262 \\ 
  &  &  &  & (0.183) \\ 
  Concession number (group-blind) &  &  & 0.0004 & 0.149 \\ 
  &  &  & (0.089) & (0.118) \\ 
  Concession number (group-blind) x DN party &  &  &  & $-$0.269 \\ 
  &  &  &  & (0.165) \\ 
  DN party & 0.138 & 0.139 & 0.140 & 0.142 \\ 
  & (0.144) & (0.142) & (0.143) & (0.141) \\ 
  DN party in government & 0.110 & 0.110 & 0.111 & 0.111 \\ 
  & (0.091) & (0.091) & (0.091) & (0.091) \\ 
  Months to next election (log) & $-$0.019 & $-$0.019 & $-$0.020 & $-$0.020 \\ 
  & (0.021) & (0.021) & (0.021) & (0.021) \\ 
  Recent subordinate group protest & 0.366$^{***}$ & 0.366$^{***}$ & 0.365$^{***}$ & 0.366$^{***}$ \\ 
  & (0.067) & (0.067) & (0.067) & (0.067) \\ 
  Recent civil violence & 0.092 & 0.092 & 0.089 & 0.090 \\ 
  & (0.116) & (0.116) & (0.115) & (0.114) \\ 
  Battle deaths (last 10y, log) & 0.055 & 0.055 & 0.055 & 0.056 \\ 
  & (0.055) & (0.055) & (0.054) & (0.055) \\ 
  Democracy level & $-$0.200 & $-$0.199 & $-$0.185 & $-$0.189 \\ 
  & (0.329) & (0.329) & (0.330) & (0.324) \\ 
  Abs. size (log) & $-$0.025 & $-$0.025 & $-$0.023 & $-$0.016 \\ 
  & (0.162) & (0.162) & (0.162) & (0.162) \\ 
  GDP p.c. (log) & $-$0.113 & $-$0.113 & $-$0.107 & $-$0.107 \\ 
  & (0.246) & (0.246) & (0.246) & (0.245) \\ 
  GDP growth & $-$0.823$^{*}$ & $-$0.823$^{*}$ & $-$0.827$^{*}$ & $-$0.839$^{*}$ \\ 
  & (0.408) & (0.408) & (0.411) & (0.412) \\ 
  Regional DG mobilization events (log) & 0.082$^{**}$ & 0.082$^{**}$ & 0.082$^{**}$ & 0.083$^{**}$ \\ 
  & (0.027) & (0.027) & (0.027) & (0.027) \\ 
  Constant & $-$0.368 & $-$0.369 & $-$0.450 & $-$0.469 \\ 
  & (2.621) & (2.618) & (2.620) & (2.610) \\ 
 Country-FE & yes & yes & yes & yes \\ 
Year-FE & yes & yes & yes & yes \\ 
Wald-Test Chisq &  &  &  &  \\ 
Joint sig. int. concession &  & 0.057† &  &  \\ 
Joint sig. int. concession (group-based) &  &  &  & 0.005** \\ 
Joint sig. int. concession (group-blind) &  &  &  & 0.302 \\ 
N & 38130 & 38130 & 38130 & 38130 \\ 
Log Likelihood & $-$15259.610 & $-$15259.600 & $-$15257.900 & $-$15255.560 \\ 
AIC & 30855.220 & 30857.210 & 30853.800 & 30853.130 \\ 
\hline \\[-1.8ex] 
\multicolumn{5}{l}{† p<0.1; * p<0.05; ** p<0.01; *** p<0.001; country-clustered SE's in parentheses; cubic terms for group-wise months without mobilization included but not reported.} \\ 
\end{tabular} 
\end{table} 
