# Supplementary material for: Ethnic Accommodation and the Backlash From Dominant Groups
Source: J Conflict Resolut. 2025 May 22;70(2-3):359–86. doi: 10.1177/00220027251343836 (PMC12782309; doi:10.1177/00220027251343836)
Supplement: Supplemental Material - Ethnic Accommodation and the Backlash From Dominant Groups [file sj-zip-3-jcr-10.1177_00220027251343836.zip › tables/results/app3.5_ols.tex]

% Table created by stargazer v.5.2.3 by Marek Hlavac, Social Policy Institute. E-mail: marek.hlavac at gmail.com
% Date and time: Tue, May 06, 2025 - 10:17:31
\begin{table}[!htbp] \centering 
  \caption{Ethnic accommodation and the number of mobilization events involving the dominant group [OLS model].} 
  \label{} 
\begin{tabular}{@{\extracolsep{5pt}}lcccc} 
\\[-1.8ex]\hline \\[-1.8ex] 
 & \textbf{Model 1} & \textbf{Model 2} & \textbf{Model 3} & \textbf{Model 4} \\ 
\hline \\[-1.8ex] 
 Concession number & 0.079$^{*}$ & 0.040 &  &  \\ 
  & (0.036) & (0.062) &  &  \\ 
  Concession number x DN party &  & 0.071 &  &  \\ 
  &  & (0.085) &  &  \\ 
  Concession number (group-based) &  &  & 0.171$^{*}$ & 0.055 \\ 
  &  &  & (0.069) & (0.065) \\ 
  Concession number (group-based) x DN party &  &  &  & 0.207 \\ 
  &  &  &  & (0.129) \\ 
  Concession number (group-blind) &  &  & $-$0.004 & 0.028 \\ 
  &  &  & (0.070) & (0.084) \\ 
  Concession number (group-blind) x DN party &  &  &  & $-$0.058 \\ 
  &  &  &  & (0.141) \\ 
  DN party & 0.068 & 0.059 & 0.068 & 0.062 \\ 
  & (0.099) & (0.098) & (0.099) & (0.098) \\ 
  DN party in government & $-$0.009 & $-$0.006 & $-$0.010 & $-$0.007 \\ 
  & (0.041) & (0.042) & (0.041) & (0.041) \\ 
  Months to next election (log) & $-$0.018$^{*}$ & $-$0.019$^{*}$ & $-$0.019$^{*}$ & $-$0.019$^{*}$ \\ 
  & (0.008) & (0.008) & (0.008) & (0.008) \\ 
  Recent subordinate group protest & 0.343$^{**}$ & 0.344$^{**}$ & 0.341$^{**}$ & 0.343$^{**}$ \\ 
  & (0.129) & (0.129) & (0.129) & (0.129) \\ 
  Recent civil violence & 0.031 & 0.031 & 0.029 & 0.030 \\ 
  & (0.079) & (0.078) & (0.078) & (0.078) \\ 
  Battle deaths (last 10y, log) & 0.100 & 0.101 & 0.100 & 0.102 \\ 
  & (0.095) & (0.096) & (0.095) & (0.095) \\ 
  Democracy level & $-$0.040 & $-$0.044 & $-$0.030 & $-$0.034 \\ 
  & (0.249) & (0.247) & (0.251) & (0.248) \\ 
  Abs. size (log) & 0.262 & 0.263 & 0.264 & 0.268 \\ 
  & (0.222) & (0.222) & (0.222) & (0.222) \\ 
  GDP p.c. (log) & $-$0.091 & $-$0.092 & $-$0.088 & $-$0.088 \\ 
  & (0.180) & (0.180) & (0.179) & (0.179) \\ 
  GDP growth & $-$0.367 & $-$0.368 & $-$0.373 & $-$0.377 \\ 
  & (0.240) & (0.241) & (0.242) & (0.243) \\ 
  Regional DG mobilization events (log) & 0.010 & 0.010 & 0.010 & 0.010 \\ 
  & (0.014) & (0.014) & (0.014) & (0.014) \\ 
  Constant & 0.499 & 0.509 & 0.454 & 0.450 \\ 
  & (2.279) & (2.274) & (2.278) & (2.269) \\ 
 Country-FE & yes & yes & yes & yes \\ 
Year-FE & yes & yes & yes & yes \\ 
Wald-Test Chisq &  &  &  &  \\ 
Joint sig. int. concession &  & 0.025* &  &  \\ 
Joint sig. int. concession (group-based) &  &  &  & 0.019* \\ 
Joint sig. int. concession (group-blind) &  &  &  & 0.782 \\ 
N & 38130 & 38130 & 38130 & 38130 \\ 
Log Likelihood & $-$57437.140 & $-$57434.060 & $-$57431.470 & $-$57425.460 \\ 
AIC & 115210.300 & 115206.100 & 115200.900 & 115192.900 \\ 
\hline \\[-1.8ex] 
\multicolumn{5}{l}{† p<0.1; * p<0.05; ** p<0.01; *** p<0.001; country-clustered SE's in parentheses; cubic terms for group-wise months without mobilization included but not reported.} \\ 
\end{tabular} 
\end{table} 
