# Supplementary material for: Ethnic Accommodation and the Backlash From Dominant Groups
Source: J Conflict Resolut. 2025 May 22;70(2-3):359–86. doi: 10.1177/00220027251343836 (PMC12782309; doi:10.1177/00220027251343836)
Supplement: Supplemental Material - Ethnic Accommodation and the Backlash From Dominant Groups [file sj-zip-3-jcr-10.1177_00220027251343836.zip › tables/results/app4_indresults.tex]

% Table created by stargazer v.5.2.3 by Marek Hlavac, Social Policy Institute. E-mail: marek.hlavac at gmail.com
% Date and time: Tue, May 06, 2025 - 10:30:06
\begin{table}[!htbp] \centering 
  \caption{Individual-level results.} 
  \label{} 
\begin{tabular}{@{\extracolsep{5pt}}lcccccc} 
\\[-1.8ex]\hline \\[-1.8ex] 
 & \textbf{Model 1} & \textbf{Model 2} & \textbf{Model 3} & \textbf{Model 4} & \textbf{Model 5} & \textbf{Model 6} \\ 
\hline \\[-1.8ex] 
 conc\_const\_sum1 & $-$0.068 & $-$0.114 & $-$0.145 &  &  &  \\ 
  & (0.111) & (0.111) & (0.112) &  &  &  \\ 
  conc\_const\_sum1:authoritarian &  & 0.210$^{***}$ &  &  &  &  \\ 
  &  & (0.033) &  &  &  &  \\ 
  conc\_const\_sum1:rightwing &  &  & 0.298$^{***}$ &  &  &  \\ 
  &  &  & (0.027) &  &  &  \\ 
  conc\_symbolic\_const\_sum1 &  &  &  & 0.342$^{**}$ & 0.302$^{*}$ & 0.263$^{*}$ \\ 
  &  &  &  & (0.125) & (0.124) & (0.125) \\ 
  conc\_symbolic\_const\_sum1:authoritarian &  &  &  &  & 0.190$^{***}$ &  \\ 
  &  &  &  &  & (0.032) &  \\ 
  conc\_symbolic\_const\_sum1:rightwing &  &  &  &  &  & 0.270$^{***}$ \\ 
  &  &  &  &  &  & (0.028) \\ 
  conc\_nonsymbolic\_const\_sum1 &  &  &  & $-$0.282$^{*}$ & $-$0.317$^{*}$ & $-$0.288$^{*}$ \\ 
  &  &  &  & (0.142) & (0.142) & (0.143) \\ 
  authoritarian:conc\_nonsymbolic\_const\_sum1 &  &  &  &  & 0.077$^{*}$ &  \\ 
  &  &  &  &  & (0.033) &  \\ 
  rightwing:conc\_nonsymbolic\_const\_sum1 &  &  &  &  &  & 0.050$^{†}$ \\ 
  &  &  &  &  &  & (0.028) \\ 
  ld10\_bdead\_allc & 0.049 & 0.049 & 0.045 & 0.066 & 0.064 & 0.062 \\ 
  & (0.080) & (0.080) & (0.080) & (0.079) & (0.078) & (0.079) \\ 
  mnm\_party\_exists & $-$0.110 & $-$0.108 & $-$0.109 & $-$0.139 & $-$0.144 & $-$0.135 \\ 
  & (0.149) & (0.149) & (0.149) & (0.145) & (0.145) & (0.145) \\ 
  mnm\_partygov & $-$0.093 & $-$0.099 & $-$0.090 & $-$0.075 & $-$0.082 & $-$0.073 \\ 
  & (0.081) & (0.081) & (0.082) & (0.081) & (0.080) & (0.081) \\ 
  vdem\_libdem & 0.692 & 0.691 & 0.661 & 0.965$^{*}$ & 0.944$^{*}$ & 0.948$^{*}$ \\ 
  & (0.437) & (0.436) & (0.438) & (0.438) & (0.436) & (0.437) \\ 
  lsize\_abs & $-$1.089$^{†}$ & $-$1.088$^{†}$ & $-$1.072$^{†}$ & $-$1.191$^{†}$ & $-$1.200$^{*}$ & $-$1.184$^{†}$ \\ 
  & (0.621) & (0.620) & (0.622) & (0.608) & (0.605) & (0.608) \\ 
  lgdppc & $-$1.171$^{***}$ & $-$1.166$^{***}$ & $-$1.167$^{***}$ & $-$1.060$^{***}$ & $-$1.054$^{***}$ & $-$1.056$^{***}$ \\ 
  & (0.233) & (0.233) & (0.234) & (0.230) & (0.229) & (0.230) \\ 
  gdppc\_change & $-$1.781$^{*}$ & $-$1.738$^{*}$ & $-$1.827$^{*}$ & $-$1.682$^{*}$ & $-$1.604$^{*}$ & $-$1.746$^{*}$ \\ 
  & (0.798) & (0.797) & (0.800) & (0.778) & (0.775) & (0.778) \\ 
  ltt\_nextelec & 0.093$^{**}$ & 0.094$^{**}$ & 0.094$^{**}$ & 0.093$^{**}$ & 0.094$^{**}$ & 0.095$^{**}$ \\ 
  & (0.030) & (0.030) & (0.030) & (0.030) & (0.030) & (0.030) \\ 
  month\_protest2\_nsc\_forward3\_close3 & $-$0.227$^{**}$ & $-$0.228$^{**}$ & $-$0.230$^{**}$ & $-$0.220$^{**}$ & $-$0.221$^{**}$ & $-$0.221$^{**}$ \\ 
  & (0.083) & (0.083) & (0.084) & (0.083) & (0.082) & (0.083) \\ 
  month\_viol\_civil\_nsc\_forward3\_close3 & 0.021 & 0.021 & 0.017 & $-$0.020 & $-$0.027 & $-$0.020 \\ 
  & (0.135) & (0.135) & (0.136) & (0.134) & (0.133) & (0.134) \\ 
  age & $-$0.018$^{***}$ & $-$0.018$^{***}$ & $-$0.018$^{***}$ & $-$0.018$^{***}$ & $-$0.018$^{***}$ & $-$0.018$^{***}$ \\ 
  & (0.0003) & (0.0003) & (0.0003) & (0.0003) & (0.0003) & (0.0003) \\ 
  gender & $-$0.302$^{***}$ & $-$0.303$^{***}$ & $-$0.304$^{***}$ & $-$0.302$^{***}$ & $-$0.302$^{***}$ & $-$0.303$^{***}$ \\ 
  & (0.011) & (0.011) & (0.011) & (0.011) & (0.011) & (0.011) \\ 
  educ\_high & 0.570$^{***}$ & 0.569$^{***}$ & 0.568$^{***}$ & 0.570$^{***}$ & 0.569$^{***}$ & 0.570$^{***}$ \\ 
  & (0.015) & (0.015) & (0.015) & (0.015) & (0.015) & (0.015) \\ 
  interest\_pol\_d & 0.868$^{***}$ & 0.868$^{***}$ & 0.866$^{***}$ & 0.868$^{***}$ & 0.868$^{***}$ & 0.867$^{***}$ \\ 
  & (0.011) & (0.011) & (0.011) & (0.011) & (0.011) & (0.011) \\ 
  rightwing & $-$0.067$^{***}$ & $-$0.067$^{***}$ & $-$0.281$^{***}$ & $-$0.067$^{***}$ & $-$0.066$^{***}$ & $-$0.245$^{***}$ \\ 
  & (0.012) & (0.012) & (0.023) & (0.012) & (0.012) & (0.021) \\ 
  authoritarian & $-$0.184$^{***}$ & $-$0.343$^{***}$ & $-$0.184$^{***}$ & $-$0.183$^{***}$ & $-$0.352$^{***}$ & $-$0.183$^{***}$ \\ 
  & (0.014) & (0.029) & (0.014) & (0.014) & (0.026) & (0.014) \\ 
  Constant & 13.667$^{***}$ & 13.616$^{***}$ & 13.637$^{***}$ & 12.964$^{***}$ & 12.972$^{***}$ & 12.937$^{***}$ \\ 
  & (3.650) & (3.644) & (3.659) & (3.581) & (3.565) & (3.579) \\ 
 Country-FE & yes & yes & yes & yes & yes & yes \\ 
Year-FE & yes & yes & yes & yes & yes & yes \\ 
Survey wave-FE & yes & yes & yes & yes & yes & yes \\ 
N & 175635 & 175635 & 175635 & 175635 & 175635 & 175635 \\ 
Log Likelihood & $-$105058.300 & $-$105037.600 & $-$104997.300 & $-$105054.300 & $-$105021.000 & $-$104980.400 \\ 
AIC & 210348.700 & 210309.300 & 210228.500 & 210342.600 & 210280.100 & 210198.800 \\ 
BIC & 211517.500 & 211488.200 & 211407.400 & 211521.600 & 211479.200 & 211397.800 \\ 
\hline \\[-1.8ex] 
\multicolumn{7}{l}{$^{***}$p $<$ .01; $^{**}$p $<$ .05; $^{*}$p $<$ .1} \\ 
\end{tabular} 
\end{table} 
