# Supplementary material for: Ethnic Accommodation and the Backlash From Dominant Groups
Source: J Conflict Resolut. 2025 May 22;70(2-3):359–86. doi: 10.1177/00220027251343836 (PMC12782309; doi:10.1177/00220027251343836)
Supplement: Supplemental Material - Ethnic Accommodation and the Backlash From Dominant Groups [file sj-zip-3-jcr-10.1177_00220027251343836.zip › tables/descriptives/descriptive_stats.tex]

% Table created by stargazer v.5.2.3 by Marek Hlavac, Social Policy Institute. E-mail: marek.hlavac at gmail.com
% Date and time: Tue, May 06, 2025 - 07:34:00
\begin{table}[!htbp] \centering 
  \caption{Descriptive statistics.} 
  \label{} 
\begin{tabular}{@{\extracolsep{5pt}}lccccc} 
\\[-1.8ex]\hline \\[-1.8ex] 
Statistic & \multicolumn{1}{c}{N} & \multicolumn{1}{c}{Mean} & \multicolumn{1}{c}{St. Dev.} & \multicolumn{1}{c}{Min} & \multicolumn{1}{c}{Max} \\ 
\hline \\[-1.8ex] 
No. DG mobilization events & 38130 & 0.323 & 1.159 & 0 & 56 \\ 
No. DG anti-government protests & 38130 & 0.278 & 0.890 & 0 & 31 \\ 
No. DG violent incidents & 38130 & 0.046 & 0.718 & 0 & 53 \\ 
Concession number & 38130 & 0.081 & 0.404 & 0 & 6 \\ 
Concession number (group-based) & 38130 & 0.035 & 0.220 & 0 & 3 \\ 
Concession number (group-blind) & 38130 & 0.046 & 0.240 & 0 & 3 \\ 
Months to next election (log) & 38130 & 2.792 & 0.990 & 0.000 & 5.257 \\ 
Recent subordinate group protest & 38130 & 0.060 & 0.238 & 0 & 1 \\ 
Recent civil violence & 38130 & 0.143 & 0.350 & 0 & 1 \\ 
Battle deaths (last 10y, log) & 38130 & 0.448 & 0.922 & 0.000 & 5.141 \\ 
DN party & 38130 & 0.453 & 0.498 & 0 & 1 \\ 
DN party in government & 38130 & 0.295 & 0.456 & 0 & 1 \\ 
Democracy level & 38130 & 0.413 & 0.248 & 0.017 & 0.861 \\ 
Abs. size (log) & 38130 & 2.108 & 1.270 & 0.025 & 5.867 \\ 
GDP p.c. (log) & 38130 & 8.818 & 1.136 & 5.870 & 11.357 \\ 
GDP growth & 38130 & 0.017 & 0.072 & $-$1.647 & 0.584 \\ 
Regional DG mobilization events (log) & 38130 & 1.036 & 0.766 & 0.000 & 4.043 \\ 
Months without DG mobilization & 38130 & 15.409 & 27.970 & 1 & 339 \\ 
Year & 38130 & 2004.522 & 8.218 & 1990 & 2018 \\ 
\hline \\[-1.8ex] 
\end{tabular} 
\end{table} 
