# Supplementary material for: Ethnic Accommodation and the Backlash From Dominant Groups
Source: J Conflict Resolut. 2025 May 22;70(2-3):359–86. doi: 10.1177/00220027251343836 (PMC12782309; doi:10.1177/00220027251343836)
Supplement: Supplemental Material - Ethnic Accommodation and the Backlash From Dominant Groups [file sj-zip-3-jcr-10.1177_00220027251343836.zip › tables/results/main.tex]

% Table created by stargazer v.5.2.3 by Marek Hlavac, Social Policy Institute. E-mail: marek.hlavac at gmail.com
% Date and time: Tue, May 06, 2025 - 07:37:14
\begin{table}[!htbp] \centering 
  \caption{Ethnic accommodation and the number of mobilization events involving the dominant group.} 
  \label{} 
\begin{tabular}{@{\extracolsep{5pt}}lcccc} 
\\[-1.8ex]\hline \\[-1.8ex] 
 & \textbf{Model 1} & \textbf{Model 2} & \textbf{Model 3} & \textbf{Model 4} \\ 
\hline \\[-1.8ex] 
 Concession number & 0.147$^{***}$ & 0.092 &  &  \\ 
  & (0.039) & (0.060) &  &  \\ 
  Concession number x DN party &  & 0.095 &  &  \\ 
  &  & (0.081) &  &  \\ 
  Concession number (group-based) &  &  & 0.267$^{*}$ & 0.059 \\ 
  &  &  & (0.107) & (0.119) \\ 
  Concession number (group-based) x DN party &  &  &  & 0.340$^{†}$ \\ 
  &  &  &  & (0.188) \\ 
  Concession number (group-blind) &  &  & 0.028 & 0.123 \\ 
  &  &  & (0.107) & (0.129) \\ 
  Concession number (group-blind) x DN party &  &  &  & $-$0.150 \\ 
  &  &  &  & (0.205) \\ 
  DN party & 0.082 & 0.070 & 0.080 & 0.069 \\ 
  & (0.166) & (0.165) & (0.165) & (0.163) \\ 
  DN party in government & 0.041 & 0.046 & 0.043 & 0.049 \\ 
  & (0.093) & (0.093) & (0.094) & (0.094) \\ 
  Months to next election (log) & $-$0.059$^{**}$ & $-$0.060$^{**}$ & $-$0.061$^{**}$ & $-$0.062$^{**}$ \\ 
  & (0.023) & (0.023) & (0.023) & (0.023) \\ 
  Recent subordinate group protest & 0.385$^{***}$ & 0.386$^{***}$ & 0.385$^{***}$ & 0.387$^{***}$ \\ 
  & (0.082) & (0.082) & (0.082) & (0.082) \\ 
  Recent civil violence & 0.145 & 0.144 & 0.144 & 0.143 \\ 
  & (0.122) & (0.122) & (0.121) & (0.120) \\ 
  Battle deaths (last 10y, log) & 0.065 & 0.066 & 0.066 & 0.069 \\ 
  & (0.072) & (0.072) & (0.072) & (0.071) \\ 
  Democracy level & $-$0.400 & $-$0.404 & $-$0.383 & $-$0.401 \\ 
  & (0.324) & (0.327) & (0.330) & (0.326) \\ 
  Abs. size (log) & 0.210 & 0.212 & 0.210 & 0.219 \\ 
  & (0.183) & (0.182) & (0.182) & (0.179) \\ 
  GDP p.c. (log) & $-$0.222 & $-$0.225 & $-$0.214 & $-$0.215 \\ 
  & (0.298) & (0.299) & (0.297) & (0.297) \\ 
  GDP growth & $-$0.941$^{†}$ & $-$0.931$^{†}$ & $-$0.961$^{†}$ & $-$0.960$^{†}$ \\ 
  & (0.502) & (0.503) & (0.506) & (0.508) \\ 
  Regional DG mobilization events (log) & 0.067$^{*}$ & 0.067$^{*}$ & 0.067$^{*}$ & 0.067$^{*}$ \\ 
  & (0.029) & (0.029) & (0.029) & (0.029) \\ 
  Constant & 0.656 & 0.687 & 0.566 & 0.574 \\ 
  & (3.248) & (3.253) & (3.231) & (3.226) \\ 
 Country-FE & yes & yes & yes & yes \\ 
Year-FE & yes & yes & yes & yes \\ 
Wald-Test Chisq &  &  &  &  \\ 
Joint sig. int. concession &  & 0.001** &  &  \\ 
Joint sig. int. concession (group-based) &  &  &  & 0.007** \\ 
Joint sig. int. concession (group-blind) &  &  &  & 0.86 \\ 
N & 38130 & 38130 & 38130 & 38130 \\ 
Log Likelihood & $-$23038.070 & $-$23036.680 & $-$23035.530 & $-$23031.730 \\ 
$\theta$ & 0.513$^{***}$  (0.014) & 0.513$^{***}$  (0.014) & 0.513$^{***}$  (0.014) & 0.514$^{***}$  (0.014) \\ 
AIC & 46412.130 & 46411.360 & 46409.060 & 46405.460 \\ 
\hline \\[-1.8ex] 
\multicolumn{5}{l}{† p<0.1; * p<0.05; ** p<0.01; *** p<0.001; country-clustered SE's in parentheses; cubic terms for group-wise months without mobilization included but not reported.} \\ 
\end{tabular} 
\end{table} 
